# Supplementary material for: Crystal structure and Hirshfeld surface analysis of the hydrated 2:1 adduct of piperazine-1,4-diium 3,5-di­nitro-2-oxidobenzoate and piperazine
Source: Acta Crystallogr E Crystallogr Commun. 2022 Jan 14;78(Pt 2):198–202. doi: 10.1107/S2056989022000226 (PMC8819449; doi:10.1107/S2056989022000226)
Supplement: Supplementary file 1 [file e-78-00198-sup1.cif]

##############################################################################
#                                                                            #
# This CIF contains the data in a paper accepted for publication in          #
# Acta Crystallographica Section E. It conforms to the requirements of       #
# Notes for Authors for Acta Crystallographica Section E, and has been       #
# peer reviewed under the auspices of the IUCr Commission on Journals.       #
#                                                                            #
# Full details of the Crystallographic Information File format               #
# are given in the paper "The Crystallographic Information File (CIF):       #
# a New Standard Archive File for Crystallography" by S. R. Hall, F. H.      #
# Allen and I. D. Brown [Acta Cryst. (1991), A47, 655-685].                  #
#                                                                            #
# The current version of the core CIF dictionary is obtainable from          #
# ftp://ftp.iucr.org/pub/cif_core.dic.                                       #
#                                                                            #
# Software is freely available for graphical display of the structure(s)     #
# in this CIF. For information consult the CIF software page                 #
# http://www.iucr.org/resources/cif/software.                                #
#                                                                            #
# This file may be used for bona fide research purposes within the           #
# scientific community so long as proper attribution is given to the journal # 
# article from which it was obtained.                                        #
#                                                                            #
##############################################################################
data_I
_audit_creation_method     'SHELXL-2018/3'
_chemical_name_systematic
;
Bis(piperazine-1,4-diium)-3,5-dinitro-2-oxidobenzoate--piperazine (1/1)
;
_chemical_name_common     ?
_chemical_formula_moiety
;
C7 H2 N2 O7, C4 H12 N2, 0.5(C4 H10 N2), H2 O
;
_chemical_formula_sum     'C13 H21 N5 O8'
_chemical_formula_iupac
;
C4 H12 N2 2+, C7 H2 N2 O7 2-, 0.5C4 H10 N2, H2 O
;
_chemical_formula_weight     375.35
_chemical_melting_point     ?
_space_group_crystal_system     triclinic
_space_group_name_H-M_alt     'P -1'
_space_group_name_Hall     '-P 1'
loop_
    _space_group_symop_operation_xyz
    'x, y, z'
    '-x, -y, -z'
_cell_length_a     6.6211(16)
_cell_length_b     11.891(3)
_cell_length_c     12.389(3)
_cell_angle_alpha     116.320(5)
_cell_angle_beta     98.878(5)
_cell_angle_gamma     98.390(5)
_cell_volume     838.1(3)
_cell_formula_units_Z     2
_cell_measurement_reflns_used     2314
_cell_measurement_theta_min     3.21
_cell_measurement_theta_max     20.90
_cell_measurement_temperature     296(2)
_exptl_crystal_description     'BLOCK'
_exptl_crystal_colour     'orange'
_exptl_crystal_size_max     0.200
_exptl_crystal_size_mid     0.180
_exptl_crystal_size_min     0.150
_exptl_crystal_density_diffrn     1.487
_exptl_crystal_density_meas     ?
_exptl_crystal_density_method     ?
_exptl_crystal_F_000     396
_exptl_absorpt_coefficient_mu     0.124
_exptl_absorpt_correction_type     multi-scan
_exptl_absorpt_process_details
;
(SADABS; Bruker, 2012)
;
_exptl_absorpt_correction_T_min     0.8335
_exptl_absorpt_correction_T_max     0.9424
_diffrn_ambient_temperature     296(2)
_diffrn_source     'fine-focus sealed tube'
_diffrn_radiation_type     MoK\a
_diffrn_radiation_wavelength     0.71073
_diffrn_measurement_device_type     'Bruker Kappa APEXII'
_diffrn_measurement_method     '\w and \f scan'
_diffrn_detector_area_resol_mean     ?
_diffrn_reflns_number     15411
_diffrn_reflns_av_R_equivalents     0.0665
_diffrn_reflns_av_unetI/netI     0.0656
_diffrn_reflns_theta_min     1.893
_diffrn_reflns_theta_max     25.924
_diffrn_reflns_theta_full     25.242
_diffrn_measured_fraction_theta_max     0.997
_diffrn_measured_fraction_theta_full     1.000
_diffrn_reflns_limit_h_min     -8
_diffrn_reflns_limit_h_max     8
_diffrn_reflns_limit_k_min     -14
_diffrn_reflns_limit_k_max     14
_diffrn_reflns_limit_l_min     -15
_diffrn_reflns_limit_l_max     15
_refine_special_details     ?
_reflns_number_total     3265
_reflns_number_gt     1835
_reflns_threshold_expression     'I > 2\s(I)'
_refine_ls_structure_factor_coef     Fsqd
_refine_ls_matrix_type     full
_refine_ls_R_factor_all     0.1076
_refine_ls_R_factor_gt     0.0485
_refine_ls_wR_factor_gt     0.1073
_refine_ls_wR_factor_ref     0.1333
_refine_ls_goodness_of_fit_ref     1.020
_refine_ls_restrained_S_all     1.022
_refine_ls_number_reflns     3265
_refine_ls_number_parameters     264
_refine_ls_number_restraints     7
_refine_ls_hydrogen_treatment     mixed
_refine_ls_weighting_scheme     calc
_refine_ls_weighting_details
              'w=1/[\s^2^(Fo^2^)+(0.0514P)^2^+0.1429P] where P=(Fo^2^+2Fc^2^)/3'
_atom_sites_solution_hydrogens     mixed
_atom_sites_solution_primary     dual
_atom_sites_solution_secondary     difmap
_refine_ls_shift/su_max     0.000
_refine_ls_shift/su_mean     0.000
_refine_diff_density_max     0.237
_refine_diff_density_min     -0.209
_refine_ls_extinction_method
;
<i>SHELXL2018/3</i> (Sheldrick 2015b)
;
_refine_ls_extinction_coef     0.022(3)
_refine_ls_extinction_expression
                                  'Fc^*^=kFc[1+0.001xFc^2^\l^3^/sin(2\q)]^-1/4^'
loop_
    _atom_type_symbol
    _atom_type_description
    _atom_type_scat_dispersion_real
    _atom_type_scat_dispersion_imag
    _atom_type_scat_source
    'C' 'C' 0.0033 0.0016
                         'International Tables Vol C Tables 4.2.6.8 and 6.1.1.4'
    'H' 'H' 0.0000 0.0000
                         'International Tables Vol C Tables 4.2.6.8 and 6.1.1.4'
    'N' 'N' 0.0061 0.0033
                         'International Tables Vol C Tables 4.2.6.8 and 6.1.1.4'
    'O' 'O' 0.0106 0.0060
                         'International Tables Vol C Tables 4.2.6.8 and 6.1.1.4'
_computing_data_collection
;
APEX2 (Bruker, 2012)
;
_computing_cell_refinement
;
APEX2 and SAINT (Bruker, 2012)
;
_computing_data_reduction
;
SAINT and XPREP (Bruker, 2012)
;
_computing_structure_solution
;
<i>SHELXT2014/5</i> (Sheldrick, 2015a)
;
_computing_structure_refinement
;
<i>SHELXL2018/3</i> (Sheldrick, 2015b)
;
_computing_molecular_graphics
;
Mercury (Macrae et al., 2020)
;
_computing_publication_material
;
PLATON  (Spek, 2020)
;
loop_
    _atom_site_type_symbol
    _atom_site_label
    _atom_site_fract_x
    _atom_site_fract_y
    _atom_site_fract_z
    _atom_site_U_iso_or_equiv
    _atom_site_adp_type
    _atom_site_calc_flag
    _atom_site_occupancy
    _atom_site_disorder_assembly
    _atom_site_disorder_group
    C C1 0.2400(4) 0.4979(2) 0.4846(2) 0.0331(6) Uani d 1 . .
    C C2 0.1716(4) 0.5004(2) 0.3755(2) 0.0376(6) Uani d 1 . .
    H H2 0.097021 0.424987 0.303896 0.045 Uiso calc 1 . .
    C C3 0.2150(4) 0.6162(3) 0.3737(2) 0.0353(6) Uani d 1 . .
    C C4 0.3382(4) 0.7355(2) 0.4796(2) 0.0335(6) Uani d 1 . .
    C C5 0.4064(4) 0.7254(2) 0.5918(2) 0.0303(6) Uani d 1 . .
    C C6 0.3534(4) 0.6100(2) 0.5917(2) 0.0325(6) Uani d 1 . .
    H H6 0.394113 0.606279 0.665144 0.039 Uiso calc 1 . .
    C C7 0.5309(4) 0.8402(2) 0.7123(2) 0.0362(6) Uani d 1 . .
    C C8 0.1947(4) 0.0896(2) 0.5817(2) 0.0388(7) Uani d 1 . .
    H H8A 0.166572 0.172139 0.595530 0.047 Uiso calc 1 . .
    H H8B 0.336846 0.105846 0.628741 0.047 Uiso calc 1 . .
    C C9 -0.0406(4) -0.0246(3) 0.3735(2) 0.0379(7) Uani d 1 . .
    H H9A -0.048896 -0.081723 0.286864 0.046 Uiso calc 1 . .
    H H9B -0.077271 0.053723 0.379768 0.046 Uiso calc 1 . .
    C C10 0.4553(5) 0.5527(3) -0.0810(3) 0.0530(8) Uani d 1 . .
    H H10A 0.593339 0.595334 -0.079123 0.064 Uiso calc 1 . .
    H H10B 0.351574 0.562706 -0.138468 0.064 Uiso calc 1 . .
    C C11 0.5558(5) 0.5896(3) 0.1283(3) 0.0519(8) Uani d 1 . .
    H H11A 0.517856 0.623969 0.207334 0.062 Uiso calc 1 . .
    H H11B 0.699858 0.634402 0.142542 0.062 Uiso calc 1 . .
    C C12 0.9027(5) 1.0964(3) 0.0763(3) 0.0663(9) Uani d 1 . .
    H H12A 0.991252 1.127416 0.158769 0.080 Uiso calc 1 . .
    H H12B 0.793302 1.143558 0.084060 0.080 Uiso calc 1 . .
    C C13 0.9676(5) 0.8797(3) 0.0037(3) 0.0660(9) Uani d 1 . .
    H H13A 0.899018 0.788492 -0.035061 0.079 Uiso calc 1 . .
    H H13B 1.058073 0.903815 0.083872 0.079 Uiso calc 1 . .
    N N1 0.1911(3) 0.3784(2) 0.4897(3) 0.0448(6) Uani d 1 . .
    N N2 0.1279(4) 0.6133(3) 0.2575(2) 0.0498(6) Uani d 1 . .
    N N3 0.1777(3) 0.0079(2) 0.4483(2) 0.0366(6) Uani d 1 . .
    N N4 0.4177(4) 0.6159(2) 0.0429(2) 0.0492(6) Uani d 1 . .
    N N5 0.8059(4) 0.9568(3) 0.0213(2) 0.0594(8) Uani d 1 . .
    O O1 0.2522(3) 0.37951(19) 0.5894(2) 0.0588(6) Uani d 1 . .
    O O2 0.0900(3) 0.28024(19) 0.3949(2) 0.0618(6) Uani d 1 . .
    O O3 0.0716(3) 0.5083(2) 0.16184(19) 0.0659(6) Uani d 1 . .
    O O4 0.1115(4) 0.7148(2) 0.25659(19) 0.0693(7) Uani d 1 . .
    O O5 0.5161(3) 0.83365(19) 0.80899(17) 0.0578(6) Uani d 1 . .
    O O6 0.6420(3) 0.93523(17) 0.71300(16) 0.0481(5) Uani d 1 . .
    O O7 0.3856(3) 0.84047(17) 0.47722(17) 0.0499(5) Uani d 1 . .
    O O8 0.5428(4) 0.8759(3) 0.1338(2) 0.0634(7) Uani d 1 . .
    H H8C 0.489(6) 0.796(4) 0.102(3) 0.089(13) Uiso d 1 . .
    H H8D 0.486(6) 0.928(4) 0.182(4) 0.102(16) Uiso d 1 . .
    H H3A 0.267(4) 0.045(2) 0.418(3) 0.069(10) Uiso d 1 . .
    H H3B 0.224(4) -0.0629(19) 0.438(2) 0.058(9) Uiso d 1 . .
    H H4 0.291(3) 0.582(3) 0.039(3) 0.061(10) Uiso d 1 . .
    H H5A 0.726(4) 0.943(3) 0.069(2) 0.086(12) Uiso d 1 . .
    H H5B 0.712(4) 0.927(3) -0.0537(18) 0.083(12) Uiso d 1 . .
loop_
    _atom_site_aniso_label
    _atom_site_aniso_U_11
    _atom_site_aniso_U_22
    _atom_site_aniso_U_33
    _atom_site_aniso_U_12
    _atom_site_aniso_U_13
    _atom_site_aniso_U_23
    C1 0.0281(14) 0.0283(14) 0.0472(17) 0.0077(11) 0.0161(12) 0.0193(13)
    C2 0.0297(14) 0.0347(15) 0.0386(16) 0.0071(12) 0.0120(12) 0.0082(13)
    C3 0.0316(14) 0.0434(17) 0.0343(15) 0.0110(12) 0.0105(12) 0.0202(14)
    C4 0.0272(14) 0.0344(15) 0.0453(16) 0.0096(12) 0.0129(12) 0.0227(14)
    C5 0.0288(14) 0.0316(14) 0.0349(15) 0.0091(11) 0.0129(11) 0.0174(13)
    C6 0.0284(13) 0.0352(15) 0.0404(16) 0.0104(12) 0.0143(12) 0.0209(14)
    C7 0.0346(15) 0.0327(15) 0.0416(17) 0.0087(12) 0.0139(13) 0.0164(14)
    C8 0.0344(15) 0.0385(16) 0.0378(17) 0.0012(12) 0.0044(12) 0.0170(14)
    C9 0.0399(16) 0.0409(16) 0.0346(15) 0.0057(12) 0.0073(12) 0.0212(14)
    C10 0.057(2) 0.0492(19) 0.057(2) 0.0128(15) 0.0165(16) 0.0281(17)
    C11 0.0501(18) 0.0477(19) 0.0454(18) 0.0058(15) 0.0065(15) 0.0150(16)
    C12 0.054(2) 0.068(2) 0.052(2) 0.0006(17) 0.0126(17) 0.0117(18)
    C13 0.053(2) 0.071(2) 0.067(2) -0.0030(18) 0.0156(18) 0.032(2)
    N1 0.0357(14) 0.0330(15) 0.0707(19) 0.0119(11) 0.0243(13) 0.0244(15)
    N2 0.0439(15) 0.0615(18) 0.0459(17) 0.0146(13) 0.0126(12) 0.0261(16)
    N3 0.0358(13) 0.0362(14) 0.0446(15) 0.0078(11) 0.0133(11) 0.0241(12)
    N4 0.0466(16) 0.0431(15) 0.0527(16) 0.0098(13) 0.0149(13) 0.0180(13)
    N5 0.0428(16) 0.081(2) 0.0382(16) -0.0074(15) 0.0115(14) 0.0208(16)
    O1 0.0646(14) 0.0533(14) 0.0814(16) 0.0181(11) 0.0241(12) 0.0485(13)
    O2 0.0579(14) 0.0295(12) 0.0816(16) 0.0017(10) 0.0193(12) 0.0146(12)
    O3 0.0694(15) 0.0694(16) 0.0389(13) 0.0079(12) 0.0052(11) 0.0141(12)
    O4 0.0837(17) 0.0753(17) 0.0616(15) 0.0283(13) 0.0092(12) 0.0435(14)
    O5 0.0679(14) 0.0570(13) 0.0370(12) -0.0114(10) 0.0063(10) 0.0226(11)
    O6 0.0558(12) 0.0350(11) 0.0451(12) -0.0015(9) 0.0207(9) 0.0130(9)
    O7 0.0409(11) 0.0458(12) 0.0705(14) 0.0011(9) 0.0020(10) 0.0408(11)
    O8 0.0809(18) 0.0400(15) 0.0751(18) 0.0151(14) 0.0457(14) 0.0240(14)
_geom_special_details
;
 All esds (except the esd in the dihedral angle between two l.s. planes)
 are estimated using the full covariance matrix.  The cell esds are taken
 into account individually in the estimation of esds in distances, angles
 and torsion angles; correlations between esds in cell parameters are only
 used when they are defined by crystal symmetry.  An approximate (isotropic)
 treatment of cell esds is used for estimating esds involving l.s. planes.
;
loop_
    _geom_bond_atom_site_label_1
    _geom_bond_atom_site_label_2
    _geom_bond_site_symmetry_2
    _geom_bond_distance
    _geom_bond_publ_flag
    C1 C2 . 1.373(3) ?
    C1 C6 . 1.390(3) ?
    C1 N1 . 1.442(3) ?
    C2 C3 . 1.376(3) ?
    C2 H2 . 0.9300 ?
    C3 C4 . 1.443(3) ?
    C3 N2 . 1.448(3) ?
    C4 O7 . 1.257(3) ?
    C4 C5 . 1.455(3) ?
    C5 C6 . 1.366(3) ?
    C5 C7 . 1.503(3) ?
    C6 H6 . 0.9300 ?
    C7 O6 . 1.251(3) ?
    C7 O5 . 1.251(3) ?
    C8 N3 . 1.475(3) ?
    C8 C9 2_556 1.507(3) ?
    C8 H8A . 0.9700 ?
    C8 H8B . 0.9700 ?
    C9 N3 . 1.484(3) ?
    C9 H9A . 0.9700 ?
    C9 H9B . 0.9700 ?
    C10 N4 . 1.461(3) ?
    C10 C11 2_665 1.510(4) ?
    C10 H10A . 0.9700 ?
    C10 H10B . 0.9700 ?
    C11 N4 . 1.460(3) ?
    C11 H11A . 0.9700 ?
    C11 H11B . 0.9700 ?
    C12 N5 . 1.478(4) ?
    C12 C13 2_775 1.497(4) ?
    C12 H12A . 0.9700 ?
    C12 H12B . 0.9700 ?
    C13 N5 . 1.488(4) ?
    C13 H13A . 0.9700 ?
    C13 H13B . 0.9700 ?
    N1 O2 . 1.227(3) ?
    N1 O1 . 1.232(3) ?
    N2 O3 . 1.232(3) ?
    N2 O4 . 1.233(3) ?
    N3 H3A . 0.903(16) ?
    N3 H3B . 0.900(16) ?
    N4 H4 . 0.860(17) ?
    N5 H5A . 0.900(17) ?
    N5 H5B . 0.918(17) ?
    O8 H8C . 0.84(4) ?
    O8 H8D . 0.84(4) ?
loop_
    _geom_angle_atom_site_label_1
    _geom_angle_atom_site_label_2
    _geom_angle_atom_site_label_3
    _geom_angle_site_symmetry_1
    _geom_angle_site_symmetry_3
    _geom_angle
    _geom_angle_publ_flag
    C2 C1 C6 . . 120.9(2) ?
    C2 C1 N1 . . 120.0(2) ?
    C6 C1 N1 . . 119.1(2) ?
    C1 C2 C3 . . 119.0(2) ?
    C1 C2 H2 . . 120.5 ?
    C3 C2 H2 . . 120.5 ?
    C2 C3 C4 . . 123.4(2) ?
    C2 C3 N2 . . 116.1(2) ?
    C4 C3 N2 . . 120.5(2) ?
    O7 C4 C3 . . 123.7(2) ?
    O7 C4 C5 . . 121.7(2) ?
    C3 C4 C5 . . 114.5(2) ?
    C6 C5 C4 . . 120.6(2) ?
    C6 C5 C7 . . 117.2(2) ?
    C4 C5 C7 . . 122.2(2) ?
    C5 C6 C1 . . 121.6(2) ?
    C5 C6 H6 . . 119.2 ?
    C1 C6 H6 . . 119.2 ?
    O6 C7 O5 . . 123.4(2) ?
    O6 C7 C5 . . 120.5(2) ?
    O5 C7 C5 . . 116.1(2) ?
    N3 C8 C9 . 2_556 110.7(2) ?
    N3 C8 H8A . . 109.5 ?
    C9 C8 H8A 2_556 . 109.5 ?
    N3 C8 H8B . . 109.5 ?
    C9 C8 H8B 2_556 . 109.5 ?
    H8A C8 H8B . . 108.1 ?
    N3 C9 C8 . 2_556 110.8(2) ?
    N3 C9 H9A . . 109.5 ?
    C8 C9 H9A 2_556 . 109.5 ?
    N3 C9 H9B . . 109.5 ?
    C8 C9 H9B 2_556 . 109.5 ?
    H9A C9 H9B . . 108.1 ?
    N4 C10 C11 . 2_665 113.1(2) ?
    N4 C10 H10A . . 109.0 ?
    C11 C10 H10A 2_665 . 109.0 ?
    N4 C10 H10B . . 109.0 ?
    C11 C10 H10B 2_665 . 109.0 ?
    H10A C10 H10B . . 107.8 ?
    N4 C11 C10 . 2_665 113.3(2) ?
    N4 C11 H11A . . 108.9 ?
    C10 C11 H11A 2_665 . 108.9 ?
    N4 C11 H11B . . 108.9 ?
    C10 C11 H11B 2_665 . 108.9 ?
    H11A C11 H11B . . 107.7 ?
    N5 C12 C13 . 2_775 110.2(3) ?
    N5 C12 H12A . . 109.6 ?
    C13 C12 H12A 2_775 . 109.6 ?
    N5 C12 H12B . . 109.6 ?
    C13 C12 H12B 2_775 . 109.6 ?
    H12A C12 H12B . . 108.1 ?
    N5 C13 C12 . 2_775 110.0(3) ?
    N5 C13 H13A . . 109.7 ?
    C12 C13 H13A 2_775 . 109.7 ?
    N5 C13 H13B . . 109.7 ?
    C12 C13 H13B 2_775 . 109.7 ?
    H13A C13 H13B . . 108.2 ?
    O2 N1 O1 . . 122.8(2) ?
    O2 N1 C1 . . 118.6(3) ?
    O1 N1 C1 . . 118.5(2) ?
    O3 N2 O4 . . 121.8(2) ?
    O3 N2 C3 . . 118.6(2) ?
    O4 N2 C3 . . 119.7(3) ?
    C8 N3 C9 . . 111.2(2) ?
    C8 N3 H3A . . 113.0(19) ?
    C9 N3 H3A . . 109.0(18) ?
    C8 N3 H3B . . 108.8(17) ?
    C9 N3 H3B . . 112.4(18) ?
    H3A N3 H3B . . 102.2(19) ?
    C11 N4 C10 . . 110.1(2) ?
    C11 N4 H4 . . 106.5(19) ?
    C10 N4 H4 . . 108(2) ?
    C12 N5 C13 . . 111.6(2) ?
    C12 N5 H5A . . 110(2) ?
    C13 N5 H5A . . 111(2) ?
    C12 N5 H5B . . 111(2) ?
    C13 N5 H5B . . 109(2) ?
    H5A N5 H5B . . 104(2) ?
    H8C O8 H8D . . 119(4) ?
loop_
    _geom_torsion_atom_site_label_1
    _geom_torsion_atom_site_label_2
    _geom_torsion_atom_site_label_3
    _geom_torsion_atom_site_label_4
    _geom_torsion_site_symmetry_1
    _geom_torsion_site_symmetry_2
    _geom_torsion_site_symmetry_3
    _geom_torsion_site_symmetry_4
    _geom_torsion
    _geom_torsion_publ_flag
    C6 C1 C2 C3 . . . . -0.7(4) ?
    N1 C1 C2 C3 . . . . 178.2(2) ?
    C1 C2 C3 C4 . . . . 3.0(4) ?
    C1 C2 C3 N2 . . . . -176.6(2) ?
    C2 C3 C4 O7 . . . . 177.0(2) ?
    N2 C3 C4 O7 . . . . -3.4(4) ?
    C2 C3 C4 C5 . . . . -2.6(3) ?
    N2 C3 C4 C5 . . . . 177.0(2) ?
    O7 C4 C5 C6 . . . . -179.7(2) ?
    C3 C4 C5 C6 . . . . -0.1(3) ?
    O7 C4 C5 C7 . . . . 2.1(4) ?
    C3 C4 C5 C7 . . . . -178.2(2) ?
    C4 C5 C6 C1 . . . . 2.3(3) ?
    C7 C5 C6 C1 . . . . -179.4(2) ?
    C2 C1 C6 C5 . . . . -2.0(4) ?
    N1 C1 C6 C5 . . . . 179.1(2) ?
    C6 C5 C7 O6 . . . . 156.6(2) ?
    C4 C5 C7 O6 . . . . -25.2(4) ?
    C6 C5 C7 O5 . . . . -23.2(3) ?
    C4 C5 C7 O5 . . . . 155.0(2) ?
    C2 C1 N1 O2 . . . . 0.7(3) ?
    C6 C1 N1 O2 . . . . 179.6(2) ?
    C2 C1 N1 O1 . . . . -179.0(2) ?
    C6 C1 N1 O1 . . . . -0.1(3) ?
    C2 C3 N2 O3 . . . . -18.7(3) ?
    C4 C3 N2 O3 . . . . 161.7(2) ?
    C2 C3 N2 O4 . . . . 161.1(2) ?
    C4 C3 N2 O4 . . . . -18.5(4) ?
    C9 C8 N3 C9 2_556 . . . 56.3(3) ?
    C8 C9 N3 C8 2_556 . . . -56.4(3) ?
    C10 C11 N4 C10 2_665 . . . -52.3(3) ?
    C11 C10 N4 C11 2_665 . . . 52.1(3) ?
    C13 C12 N5 C13 2_775 . . . 57.4(4) ?
    C12 C13 N5 C12 2_775 . . . -57.4(4) ?
loop_
    _geom_hbond_atom_site_label_D
    _geom_hbond_atom_site_label_H
    _geom_hbond_atom_site_label_A
    _geom_hbond_site_symmetry_A
    _geom_hbond_distance_DH
    _geom_hbond_distance_HA
    _geom_hbond_distance_DA
    _geom_hbond_angle_DHA
    _geom_hbond_publ_flag
    O8 H8D O6 2_676 0.84(4) 1.98(4) 2.807(3) 173(4) yes
    N3 H3A O6 2_666 0.903(16) 1.92(2) 2.752(3) 153(3) yes
    N3 H3A O7 2_666 0.903(16) 2.33(3) 2.940(3) 125(2) yes
    N3 H3B O4 1_545 0.900(16) 2.50(2) 3.142(3) 129(2) yes
    N3 H3B O7 1_545 0.900(16) 1.844(18) 2.696(3) 157(3) yes
    N4 H4 O3 . 0.860(17) 2.59(2) 3.304(3) 141(2) yes
    N5 H5A O8 . 0.900(17) 1.83(2) 2.712(3) 166(3) yes
    N5 H5B O5 1_554 0.918(17) 1.74(2) 2.637(3) 165(3) yes
    O8 H8C N4 . 0.84(4) 1.88(4) 2.717(3) 169(3) yes
    C8 H8A O1 . 0.97 2.49 3.369(3) 151 yes
    C9 H9B O2 . 0.97 2.67 3.482(3) 141 yes
    C12 H12A O2 1_665 0.97 2.58 3.455(4) 151 yes
    C12 H12B O5 2_676 0.97 2.59 3.353(4) 136 yes
_shelx_space_group_comment
;
The symmetry employed for this shelxl refinement is uniquely defined
by the following loop, which should always be used as a source of
symmetry information in preference to the above space-group names.
They are only intended as comments.
;
_shelx_estimated_absorpt_T_min     0.976
_shelx_estimated_absorpt_T_max     0.982
_shelx_hkl_file
;
  -1   0   0    8.48    0.58
  -1   0   0    8.79    0.52
  -1   0   0    8.90    0.54
  -1   0   0    8.21    0.52
  -1   0   0    8.56    0.57
   1   0   0    7.77    0.57
   1   0   0    9.43    0.53
   1   0   0    9.17    0.55
   1   0   0    8.43    0.57
  -2   0   0   10.83    0.78
  -2   0   0   11.30    0.63
  -2   0   0   10.30    0.86
  -2   0   0   11.52    0.81
  -2   0   0   12.86    0.94
   2   0   0    8.72    0.81
   2   0   0   11.06    0.77
   2   0   0   10.19    0.85
   2   0   0   10.42    0.77
   2   0   0   11.41    0.82
  -3   0   0   51.27    2.83
  -3   0   0   52.81    2.62
  -3   0   0   55.84    2.34
  -3   0   0   51.69    2.34
   3   0   0   55.92    2.71
   3   0   0   54.53    2.66
   3   0   0   48.39    2.76
  -4   0   0    4.89    0.83
  -4   0   0    4.97    0.47
  -4   0   0    4.81    0.63
  -4   0   0    5.10    0.96
   4   0   0    3.02    0.80
   4   0   0    4.89    0.74
   4   0   0    6.08    0.95
  -5   0   0    6.09    0.57
  -5   0   0    6.58    0.83
  -5   0   0    6.14    1.06
  -5   0   0    7.85    1.34
   5   0   0    5.34    1.14
   5   0   0    6.27    1.12
   5   0   0    6.98    1.00
  -6   0   0   -0.31    0.60
  -6   0   0    0.18    0.38
  -6   0   0    0.13    0.43
   6   0   0    0.68    0.79
   6   0   0   -0.35    0.59
   6   0   0    0.36    0.31
  -7   0   0   -0.14    0.81
  -7   0   0    3.25    0.99
   7   0   0    4.36    1.31
   7   0   0    3.07    1.26
   7  -1   0   -0.04    0.79
   7  -1   0    1.31    0.63
   7  -1   0   -0.72    0.63
  -7   1   0    1.91    1.01
  -7   1   0    1.09    0.69
   6  -1   0    2.63    0.84
   6  -1   0    2.04    0.60
   6  -1   0    0.54    0.63
  -6   1   0    2.77    0.66
  -6   1   0    2.34    0.87
  -6   1   0    1.78    0.67
   5  -1   0   15.00    1.59
   5  -1   0   14.24    1.44
   5  -1   0   13.84    1.30
  -5   1   0   14.51    0.84
  -5   1   0   14.79    1.35
  -5   1   0   14.08    1.77
  -5   1   0   13.61    1.16
  -5   1   0   13.93    0.81
   4  -1   0    0.08    0.26
   4  -1   0    0.29    0.34
   4  -1   0    0.16    0.34
  -4   1   0    0.15    0.30
  -4   1   0    0.21    0.43
  -4   1   0    0.61    0.37
  -4   1   0    0.10    0.14
   3  -1   0    4.84    0.69
   3  -1   0    6.00    0.81
   3  -1   0    5.82    0.75
  -3   1   0    4.71    0.63
  -3   1   0    6.16    0.85
  -3   1   0    5.13    0.76
   2  -1   0   92.04    3.66
   2  -1   0   90.21    3.78
   2  -1   0   96.03    3.94
   2  -1   0   90.11    3.92
  -2   1   0   86.68    3.95
  -2   1   0   91.74    3.76
  -2   1   0   91.85    3.54
  -2   1   0   88.76    3.66
  -2   1   0   86.16    3.90
   1  -1   0    1.13    0.21
   1  -1   0    0.74    0.13
   1  -1   0    0.91    0.20
   1  -1   0    1.09    0.15
   1  -1   0    1.09    0.22
  -1   1   0    0.69    0.18
  -1   1   0    0.78    0.20
  -1   1   0    0.91    0.14
  -1   1   0    0.76    0.20
  -1   1   0    0.98    0.14
   0  -1   0    2.03    0.20
   0  -1   0    1.65    0.17
   0  -1   0    1.96    0.18
   0  -1   0    1.03    0.17
   0  -1   0    1.98    0.17
   0   1   0    1.69    0.17
   0   1   0    1.76    0.19
   0   1   0    2.04    0.19
   0   1   0    1.87    0.19
   0   1   0    2.62    0.17
  -1  -1   0    4.93    0.43
  -1  -1   0    4.95    0.24
  -1  -1   0    4.39    0.37
  -1  -1   0    5.06    0.43
  -1  -1   0    4.82    0.39
  -1  -1   0    4.56    0.29
  -1  -1   0    5.03    0.45
  -1  -1   0    5.37    0.46
   1   1   0    4.43    0.40
   1   1   0    4.29    0.37
   1   1   0    5.31    0.47
   1   1   0    5.87    0.49
   1   1   0    5.03    0.43
   1   1   0    4.80    0.40
  -2  -1   0   -0.07    0.19
  -2  -1   0   -0.43    0.17
  -2  -1   0    0.11    0.27
  -2  -1   0   -0.08    0.20
  -2  -1   0   -0.07    0.14
  -2  -1   0   -0.02    0.10
  -2  -1   0    0.14    0.17
   2   1   0   -0.14    0.21
   2   1   0    0.29    0.24
   2   1   0    0.53    0.29
   2   1   0   -0.18    0.12
   2   1   0    0.22    0.26
  -3  -1   0   19.72    1.55
  -3  -1   0   20.67    1.34
  -3  -1   0   20.27    1.18
  -3  -1   0   20.82    1.07
  -3  -1   0   20.49    1.42
   3   1   0   20.40    1.53
   3   1   0   20.12    1.31
   3   1   0   20.77    1.45
  -4  -1   0    2.67    0.64
  -4  -1   0    2.21    0.71
  -4  -1   0    2.38    0.44
  -4  -1   0    2.47    0.42
   4   1   0    2.41    0.56
   4   1   0    3.01    0.81
   4   1   0    2.14    0.65
  -5  -1   0    3.98    1.05
  -5  -1   0    5.37    0.69
  -5  -1   0    3.86    0.90
  -5  -1   0    6.33    0.64
   5   1   0    6.11    1.17
   5   1   0    6.04    1.16
   5   1   0    4.85    0.88
  -6  -1   0    4.88    1.23
  -6  -1   0    7.83    1.39
   6   1   0    5.94    1.35
   6   1   0    6.90    1.14
   6   1   0    5.94    1.34
  -7  -1   0    4.74    1.24
  -7  -1   0    5.51    1.43
   7   1   0    6.18    1.52
   7   1   0    3.41    1.17
   8  -2   0    1.72    1.23
  -8   2   0    2.93    1.36
   7  -2   0    1.73    0.95
   7  -2   0    0.07    0.74
   7  -2   0    1.71    0.70
  -7   2   0    0.97    0.94
  -7   2   0    1.35    0.64
  -7   2   0    2.34    0.80
   6  -2   0    1.17    0.68
   6  -2   0    1.09    0.51
   6  -2   0    0.73    0.62
  -6   2   0    0.68    0.64
  -6   2   0    0.39    0.43
  -6   2   0   -0.04    0.41
   5  -2   0    7.13    1.19
   5  -2   0    7.05    1.14
   5  -2   0    5.90    0.99
  -5   2   0    6.51    0.43
  -5   2   0    6.51    0.97
  -5   2   0    8.11    1.08
  -5   2   0    2.81    0.86
  -5   2   0    6.43    0.43
   4  -2   0    0.42    0.37
   4  -2   0    0.28    0.43
   4  -2   0    0.71    0.43
  -4   2   0    0.42    0.15
  -4   2   0    0.02    0.27
  -4   2   0    0.30    0.45
   3  -2   0    5.55    0.79
   3  -2   0    5.29    0.75
   3  -2   0    5.13    0.55
  -3   2   0    3.99    0.69
  -3   2   0    5.89    0.41
  -3   2   0    4.41    0.74
  -3   2   0    5.28    0.56
   2  -2   0   79.12    3.13
   2  -2   0   77.31    3.46
   2  -2   0   80.10    3.44
   2  -2   0   77.08    3.35
   2  -2   0   79.17    3.18
  -2   2   0   74.45    3.44
  -2   2   0   81.48    3.48
  -2   2   0   78.34    3.17
  -2   2   0   76.32    3.12
  -2   2   0   79.16    3.35
   1  -2   0  173.71    7.01
   1  -2   0  182.54    6.85
   1  -2   0  178.86    6.99
   1  -2   0  186.77    6.59
   1  -2   0  181.65    6.96
  -1   2   0  176.21    6.59
  -1   2   0  182.85    7.01
  -1   2   0  175.64    6.96
  -1   2   0  186.47    6.99
   0  -2   0  122.30    4.93
   0  -2   0  121.56    4.46
   0  -2   0  120.67    4.72
   0  -2   0  122.40    4.58
   0  -2   0  124.12    4.86
   0  -2   0  115.62    4.73
   0   2   0  123.88    4.58
   0   2   0  117.63    4.45
   0   2   0  120.62    4.74
   0   2   0  122.80    4.84
   0   2   0  116.16    4.72
   0   2   0  118.15    4.94
  -1  -2   0    0.13    0.14
  -1  -2   0   -0.05    0.16
  -1  -2   0   -0.04    0.13
  -1  -2   0    0.23    0.21
  -1  -2   0    0.14    0.20
  -1  -2   0    0.15    0.19
   1   2   0    0.05    0.14
   1   2   0    0.15    0.19
   1   2   0    0.05    0.14
   1   2   0   -0.05    0.20
   1   2   0   -0.25    0.14
   1   2   0   -0.09    0.14
  -2  -2   0    5.44    0.55
  -2  -2   0    4.37    0.66
  -2  -2   0    4.73    0.36
  -2  -2   0    3.94    0.54
  -2  -2   0    4.59    0.65
   2   2   0    5.18    0.70
   2   2   0    5.39    0.57
   2   2   0    3.72    0.64
   2   2   0    4.45    0.57
   2   2   0    3.35    0.58
  -3  -2   0   38.03    1.54
  -3  -2   0   33.92    2.11
  -3  -2   0   35.81    1.95
  -3  -2   0   35.70    2.30
   3   2   0   37.76    2.33
   3   2   0   37.78    2.06
   3   2   0   35.30    2.15
  -4  -2   0   14.54    1.51
  -4  -2   0   16.07    1.15
  -4  -2   0   13.88    0.84
  -4  -2   0   13.19    1.29
   4   2   0   12.07    1.50
   4   2   0   14.71    1.23
   4   2   0   14.32    1.46
  -5  -2   0    4.25    0.70
  -5  -2   0    4.23    0.97
  -5  -2   0    4.35    1.05
   5   2   0    5.88    0.99
   5   2   0    6.20    1.24
   5   2   0    4.48    1.10
  -6  -2   0   -0.25    0.68
  -6  -2   0   -0.17    0.52
   6   2   0   -0.36    0.68
   6   2   0   -0.15    0.78
   6   2   0    0.30    0.49
  -7  -2   0    0.68    1.00
  -7  -2   0    0.99    0.76
   7   2   0    2.76    1.06
   7   2   0    2.62    1.26
   8  -3   0    0.89    1.07
  -8   3   0   -0.52    1.02
   7  -3   0    2.02    0.71
   7  -3   0    2.80    1.07
   7  -3   0    1.39    0.76
  -7   3   0    0.30    0.49
  -7   3   0    2.43    1.04
  -7   3   0    2.42    0.82
   6  -3   0    1.10    0.77
   6  -3   0    1.49    0.52
   6  -3   0    1.45    0.64
  -6   3   0    2.09    0.83
  -6   3   0    1.44    0.64
  -6   3   0    1.71    0.75
   5  -3   0    2.00    0.64
   5  -3   0    3.29    0.81
   5  -3   0    3.62    0.88
  -5   3   0    1.67    0.72
  -5   3   0    2.04    0.62
  -5   3   0    4.57    0.76
  -5   3   0    2.97    0.30
   4  -3   0   20.05    1.58
   4  -3   0   20.75    1.67
  -4   3   0   22.53    1.76
  -4   3   0   23.23    1.14
  -4   3   0   22.67    1.40
   3  -3   0    2.29    0.55
   3  -3   0    2.95    0.39
   3  -3   0    2.68    0.56
   3  -3   0    3.41    0.44
  -3   3   0    2.06    0.52
  -3   3   0    2.50    0.39
  -3   3   0    2.30    0.35
  -3   3   0    2.10    0.51
   2  -3   0  152.86    6.06
   2  -3   0  141.47    5.94
   2  -3   0  137.99    6.07
   2  -3   0  153.78    5.58
   2  -3   0  146.24    5.97
  -2   3   0  147.76    5.56
  -2   3   0  150.06    6.11
  -2   3   0  151.24    5.97
  -2   3   0  152.89    6.11
  -2   3   0  153.92    5.96
   1  -3   0  208.91    8.16
   1  -3   0  208.02    7.60
   1  -3   0  212.08    8.04
   1  -3   0  208.14    7.60
  -1   3   0  208.10    8.02
  -1   3   0  205.58    8.12
  -1   3   0  192.14    7.98
   0  -3   0    0.10    0.14
   0  -3   0    0.08    0.22
   0  -3   0    0.25    0.18
   0  -3   0   -0.07    0.12
   0  -3   0    0.31    0.14
   0  -3   0    0.14    0.14
   0   3   0    0.24    0.18
   0   3   0    0.27    0.17
   0   3   0   -0.01    0.11
   0   3   0    0.02    0.20
   0   3   0    0.18    0.16
   0   3   0    0.12    0.13
  -1  -3   0    0.27    0.24
  -1  -3   0    0.33    0.24
  -1  -3   0    0.40    0.23
  -1  -3   0    0.24    0.22
  -1  -3   0    0.77    0.26
  -1  -3   0    0.74    0.29
   1   3   0    0.65    0.28
   1   3   0    0.14    0.22
   1   3   0    0.04    0.19
   1   3   0    0.57    0.28
   1   3   0    0.85    0.30
  -2  -3   0   19.91    1.33
  -2  -3   0   18.80    1.24
  -2  -3   0   18.91    1.27
  -2  -3   0   17.01    1.35
  -2  -3   0   18.67    1.02
   2   3   0   17.35    1.29
   2   3   0   17.77    1.34
   2   3   0   18.55    1.27
  -3  -3   0    8.67    0.87
  -3  -3   0   11.18    1.11
  -3  -3   0    9.07    1.20
  -3  -3   0    9.80    0.65
   3   3   0   10.21    1.27
   3   3   0    8.86    0.94
   3   3   0   10.78    1.14
  -4  -3   0    0.48    0.37
  -4  -3   0   -0.36    0.38
  -4  -3   0   -0.09    0.51
   4   3   0    0.49    0.51
   4   3   0   -0.37    0.28
   4   3   0    0.26    0.41
  -5  -3   0    1.11    0.46
  -5  -3   0    0.71    0.66
  -5  -3   0    0.59    0.46
   5   3   0    0.96    0.72
   5   3   0    0.37    0.60
   5   3   0    1.57    0.60
  -6  -3   0    1.57    0.84
  -6  -3   0    0.01    0.58
   6   3   0    0.94    0.78
   6   3   0    0.69    0.68
  -7  -3   0    1.34    1.00
  -7  -3   0    1.29    1.10
   7   3   0    0.66    0.81
   7   3   0    2.56    1.21
   8  -4   0    0.70    0.99
  -8   4   0    0.98    1.00
  -8   4   0   -0.31    0.68
   7  -4   0   -0.04    0.74
   7  -4   0    0.32    0.51
   7  -4   0   -0.23    0.54
  -7   4   0    0.87    0.66
  -7   4   0   -0.04    0.82
  -7   4   0    0.22    0.39
   6  -4   0    3.73    1.05
   6  -4   0    5.25    1.02
   6  -4   0    3.30    0.93
  -6   4   0    5.40    1.06
  -6   4   0    3.91    1.10
  -6   4   0    3.16    0.71
   5  -4   0    6.04    1.11
   5  -4   0    4.31    0.93
  -5   4   0    3.65    0.92
  -5   4   0    4.01    0.65
   4  -4   0    2.43    0.62
   4  -4   0    2.58    0.48
   4  -4   0    2.22    0.62
  -4   4   0    4.23    0.56
  -4   4   0    2.54    0.67
  -4   4   0    4.17    0.55
  -4   4   0    3.31    0.47
   3  -4   0    2.42    0.42
   3  -4   0    2.24    0.33
   3  -4   0    3.78    0.67
   3  -4   0    3.38    0.65
  -3   4   0    3.55    0.49
  -3   4   0    2.96    0.38
  -3   4   0    4.04    0.68
  -3   4   0    1.98    0.52
   2  -4   0   10.50    0.89
   2  -4   0    9.59    0.79
   2  -4   0   10.82    0.90
   2  -4   0   11.11    0.62
  -2   4   0    9.87    0.86
  -2   4   0   12.41    0.94
  -2   4   0   11.21    0.82
   1  -4   0  254.28    9.44
   1  -4   0  241.52    8.90
   1  -4   0  236.55    9.36
   1  -4   0  248.41    8.86
   1  -4   0  232.50    9.59
  -1   4   0  246.82    8.86
  -1   4   0  214.62    9.36
  -1   4   0  248.90    9.42
  -1   4   0  237.94    9.57
   0  -4   0   56.39    2.81
   0  -4   0   55.62    2.47
   0  -4   0   59.50    2.51
   0  -4   0   61.15    2.86
   0  -4   0   56.37    2.67
   0   4   0   59.61    2.49
   0   4   0   52.79    2.81
   0   4   0   52.79    2.64
   0   4   0   63.57    2.73
   0   4   0   56.28    2.48
  -1  -4   0   14.07    1.06
  -1  -4   0   10.40    0.98
  -1  -4   0   11.55    0.93
   1   4   0   12.53    0.90
   1   4   0   13.08    1.03
   1   4   0   13.39    1.03
   1   4   0   13.27    1.05
  -2  -4   0   -0.09    0.27
  -2  -4   0    0.56    0.32
  -2  -4   0    0.46    0.35
   2   4   0    0.72    0.41
   2   4   0    0.55    0.37
  -3  -4   0    0.65    0.27
  -3  -4   0    0.64    0.40
  -3  -4   0    1.40    0.59
  -3  -4   0    1.27    0.54
   3   4   0    2.36    0.66
   3   4   0    1.53    0.57
   3   4   0    0.96    0.47
  -4  -4   0    1.27    0.49
  -4  -4   0    1.40    0.72
  -4  -4   0    2.49    0.82
   4   4   0    2.17    0.81
   4   4   0    1.26    0.68
   4   4   0    2.01    0.70
  -5  -4   0    0.15    0.33
  -5  -4   0   -0.08    0.55
  -5  -4   0   -0.29    0.46
   5   4   0    0.10    0.62
   5   4   0    0.28    0.44
   5   4   0    0.05    0.62
  -6  -4   0    1.90    1.15
  -6  -4   0    2.58    0.95
   6   4   0    5.04    1.42
   6   4   0    2.65    1.13
   7  -5   0    0.99    0.61
   7  -5   0    0.80    0.68
  -7   5   0    0.00    0.59
  -7   5   0    0.27    0.67
   6  -5   0    8.79    1.46
   6  -5   0    7.04    1.30
  -6   5   0    7.66    0.99
  -6   5   0    6.77    1.22
  -6   5   0    7.00    1.37
   5  -5   0   -0.15    0.52
   5  -5   0   -0.13    0.37
  -5   5   0   -0.59    0.41
  -5   5   0    0.04    0.22
  -5   5   0   -0.10    0.25
   4  -5   0    3.70    0.82
   4  -5   0    5.11    0.67
   4  -5   0    4.77    0.55
   4  -5   0    4.64    0.87
  -4   5   0    5.21    0.67
  -4   5   0    5.05    0.50
  -4   5   0    3.47    0.78
   3  -5   0    2.58    0.59
   3  -5   0    2.41    0.49
   3  -5   0    2.19    0.20
   3  -5   0    3.16    0.62
  -3   5   0    2.33    0.34
  -3   5   0    2.30    0.59
  -3   5   0    2.10    0.55
   2  -5   0    2.60    0.35
   2  -5   0    1.55    0.46
   2  -5   0    2.42    0.53
   2  -5   0    2.68    0.54
  -2   5   0    2.20    0.49
  -2   5   0    3.54    0.62
   1  -5   0   17.28    1.21
   1  -5   0   19.83    0.91
   1  -5   0   18.64    1.34
  -1   5   0   17.24    0.88
  -1   5   0   20.46    1.27
  -1   5   0   20.17    1.28
   0  -5   0    0.60    0.30
   0  -5   0    0.25    0.24
   0  -5   0    0.28    0.22
   0   5   0    0.22    0.24
   0   5   0    0.81    0.42
   0   5   0    0.48    0.23
   0   5   0    0.30    0.24
   0   5   0    0.55    0.31
  -1  -5   0   44.88    2.58
  -1  -5   0   47.67    2.39
  -1  -5   0   45.36    2.50
   1   5   0   43.25    2.53
   1   5   0   49.79    2.55
   1   5   0   46.41    2.29
  -2  -5   0    4.63    0.80
  -2  -5   0    5.10    0.84
  -2  -5   0    4.49    0.83
   2   5   0    3.28    0.74
   2   5   0    3.75    0.75
  -3  -5   0    2.42    0.74
  -3  -5   0    4.02    0.89
  -3  -5   0    1.88    0.62
   3   5   0    1.84    0.60
   3   5   0    1.95    0.68
  -4  -5   0   -0.25    0.44
  -4  -5   0   -0.37    0.34
  -4  -5   0   -0.57    0.45
   4   5   0   -0.57    0.42
   4   5   0    0.03    0.55
  -5  -5   0    6.18    1.29
  -5  -5   0    4.62    1.27
  -5  -5   0    6.01    1.11
   5   5   0    7.58    1.49
   5   5   0    4.82    1.04
   5   5   0    6.64    1.38
  -6  -5   0   -0.05    0.98
  -6  -5   0    0.10    0.75
   6   5   0    0.43    0.81
   6   5   0    0.36    0.85
   7  -6   0   -0.35    0.44
  -7   6   0    1.20    0.94
  -7   6   0   -0.52    0.55
   6  -6   0    1.33    0.69
   6  -6   0    2.20    0.82
  -6   6   0    0.14    0.55
  -6   6   0    1.06    0.60
   5  -6   0    0.07    0.53
   5  -6   0   -0.18    0.24
   5  -6   0   -0.07    0.41
  -5   6   0    0.03    0.21
  -5   6   0   -0.41    0.44
   4  -6   0    7.26    0.78
   4  -6   0    5.82    1.03
   4  -6   0    5.19    0.99
   4  -6   0    5.53    0.41
  -4   6   0    6.79    1.06
  -4   6   0    6.64    0.56
   3  -6   0   19.82    1.43
   3  -6   0   19.13    1.50
   3  -6   0   20.81    1.54
  -3   6   0   17.13    1.44
  -3   6   0   21.57    1.55
   2  -6   0    1.34    0.31
   2  -6   0    0.66    0.41
   2  -6   0    1.85    0.49
   2  -6   0    2.28    0.57
  -2   6   0    2.16    0.51
  -2   6   0    0.68    0.40
   1  -6   0   16.64    0.91
   1  -6   0   17.72    1.41
   1  -6   0   19.02    1.31
  -1   6   0   18.16    1.29
  -1   6   0   17.26    1.26
  -1   6   0   16.02    0.89
   0  -6   0    0.57    0.27
   0  -6   0    0.66    0.39
   0  -6   0    1.68    0.47
   0   6   0    1.28    0.38
   0   6   0    0.72    0.34
   0   6   0    1.23    0.43
   0   6   0    1.78    0.51
  -1  -6   0    5.83    0.89
  -1  -6   0    5.79    0.83
  -1  -6   0    4.01    0.82
   1   6   0    5.15    0.88
   1   6   0    6.16    0.82
   1   6   0    5.04    0.81
  -2  -6   0   -0.10    0.34
  -2  -6   0    1.65    0.57
  -2  -6   0    1.06    0.54
   2   6   0    0.79    0.48
   2   6   0    1.45    0.54
   2   6   0    0.47    0.46
  -3  -6   0    1.17    0.66
  -3  -6   0    2.08    0.77
  -3  -6   0    0.73    0.49
   3   6   0    1.50    0.65
   3   6   0   -0.41    0.40
  -4  -6   0    4.05    1.04
  -4  -6   0    3.37    1.01
  -4  -6   0    3.68    0.93
   4   6   0    5.43    1.11
   4   6   0    4.52    1.19
  -5  -6   0    0.66    0.65
  -5  -6   0   -0.28    0.66
  -5  -6   0    0.29    0.55
   5   6   0    0.86    0.81
  -6  -6   0    0.00    0.97
  -6  -6   0    0.74    0.96
   6   6   0    0.22    0.94
   7  -7   0    0.97    0.80
  -7   7   0    0.72    0.82
  -7   7   0    0.09    0.73
   6  -7   0    0.74    0.65
  -6   7   0    0.29    0.70
  -6   7   0   -0.28    0.52
   5  -7   0    7.44    0.96
   5  -7   0    8.41    1.30
   5  -7   0    6.06    1.20
  -5   7   0    5.04    1.07
   4  -7   0   -0.15    0.23
   4  -7   0    0.68    0.51
   4  -7   0   -0.19    0.33
  -4   7   0   -0.27    0.34
   3  -7   0    0.22    0.35
   3  -7   0    0.81    0.26
   3  -7   0    0.62    0.37
   3  -7   0    1.89    0.55
  -3   7   0    0.26    0.40
   2  -7   0   29.32    1.57
   2  -7   0   28.03    1.88
   2  -7   0   29.57    2.03
  -2   7   0   34.37    2.01
  -2   7   0   28.23    1.87
   1  -7   0    0.75    0.42
   1  -7   0    1.36    0.30
   1  -7   0    1.08    0.45
  -1   7   0    1.11    0.49
  -1   7   0    0.88    0.27
   0  -7   0    2.63    0.66
   0  -7   0    3.61    0.72
   0  -7   0    2.07    0.49
   0   7   0    2.45    0.62
   0   7   0    1.62    0.49
  -1  -7   0   12.08    1.51
  -1  -7   0   11.48    1.21
  -1  -7   0   11.07    1.07
   1   7   0   11.97    0.82
   1   7   0   11.67    1.21
   1   7   0   11.15    1.25
   1   7   0   10.87    1.03
  -2  -7   0   23.60    1.83
  -2  -7   0   29.12    2.16
  -2  -7   0   21.62    1.87
   2   7   0   21.08    1.86
   2   7   0   22.62    1.73
   2   7   0   23.77    1.92
  -3  -7   0    0.80    0.60
  -3  -7   0    0.07    0.57
  -3  -7   0    0.65    0.54
   3   7   0    1.29    0.55
   3   7   0    0.68    0.63
   3   7   0   -0.19    0.52
  -4  -7   0    0.49    0.56
  -4  -7   0   -0.88    0.41
  -4  -7   0    0.28    0.80
   4   7   0    0.37    0.47
   4   7   0    1.35    0.82
  -5  -7   0    0.44    0.60
  -5  -7   0    0.15    0.79
  -5  -7   0   -0.49    0.84
   5   7   0   -0.57    0.70
   7  -8   0    1.34    0.88
  -7   8   0    1.06    0.79
  -7   8   0    1.43    1.13
   6  -8   0    1.70    0.77
  -6   8   0    1.15    0.73
  -6   8   0    0.47    0.61
   5  -8   0   16.30    1.42
   5  -8   0   13.37    1.73
  -5   8   0   12.26    1.67
   4  -8   0    0.27    0.47
   4  -8   0   -0.17    0.38
   4  -8   0    0.05    0.48
  -4   8   0    0.32    0.53
   3  -8   0    1.41    0.54
   3  -8   0    1.30    0.56
   3  -8   0    1.56    0.59
  -3   8   0    1.91    0.61
   2  -8   0    0.83    0.56
   2  -8   0    0.65    0.46
  -2   8   0    0.24    0.35
   1  -8   0    0.71    0.24
   1  -8   0    0.39    0.36
   1  -8   0    0.86    0.55
  -1   8   0    0.48    0.25
   0  -8   0   33.25    1.90
   0  -8   0   37.13    2.26
   0  -8   0   30.38    2.35
   0   8   0   31.37    2.13
   0   8   0   30.50    1.94
  -1  -8   0    7.20    1.19
  -1  -8   0    5.69    1.11
  -1  -8   0    8.00    1.12
   1   8   0    6.21    1.15
   1   8   0    6.13    1.07
   1   8   0    8.50    1.11
   1   8   0    6.13    0.63
  -2  -8   0   14.78    1.81
  -2  -8   0   13.17    1.75
  -2  -8   0   14.53    1.49
   2   8   0   13.84    1.51
   2   8   0   13.67    1.36
   2   8   0   15.61    1.60
  -3  -8   0    1.33    0.76
  -3  -8   0    2.79    0.92
  -3  -8   0    1.76    0.78
   3   8   0    0.78    0.52
   3   8   0    0.00    0.57
   3   8   0    0.55    0.48
  -4  -8   0    0.38    0.65
  -4  -8   0   -0.74    0.48
  -4  -8   0   -0.13    0.74
   4   8   0   -0.13    0.57
   4   8   0   -0.33    0.73
   4   8   0   -0.33    0.55
  -7   9   0    1.30    0.92
   6  -9   0    0.41    0.67
  -6   9   0    0.46    0.79
  -6   9   0   -0.16    0.73
   5  -9   0    0.01    0.45
   5  -9   0   -0.33    0.39
  -5   9   0    0.06    0.53
   4  -9   0    1.63    0.67
   4  -9   0    2.30    0.77
  -4   9   0    1.91    0.73
   3  -9   0    0.30    0.46
   3  -9   0   -0.16    0.33
   3  -9   0    0.48    0.46
  -3   9   0   -0.18    0.37
   2  -9   0    9.64    1.31
   2  -9   0   12.16    1.61
  -2   9   0   11.22    1.22
   1  -9   0    0.86    0.32
   1  -9   0    1.60    0.62
   1  -9   0    0.11    0.52
  -1   9   0    1.52    0.58
   0  -9   0   55.47    2.88
   0  -9   0   53.87    3.55
   0  -9   0   59.55    3.32
   0   9   0   56.00    2.81
   0   9   0   56.36    3.25
  -1  -9   0    2.97    0.77
  -1  -9   0    0.70    0.49
  -1  -9   0    2.14    0.79
   1   9   0    2.05    0.71
   1   9   0    1.59    0.69
  -2  -9   0    0.53    0.62
  -2  -9   0    0.55    0.56
  -2  -9   0    0.20    0.53
   2   9   0    0.33    0.52
   2   9   0    0.69    0.47
   2   9   0    0.51    0.54
  -3  -9   0   -0.52    0.56
  -3  -9   0   -0.21    0.52
  -3  -9   0   -0.36    0.61
   3   9   0    0.38    0.46
   3   9   0    0.35    0.71
   3   9   0    1.33    0.71
  -4  -9   0    0.59    0.69
  -4  -9   0   -0.16    0.75
   4   9   0    1.70    0.98
   4   9   0    0.54    0.67
   6 -10   0    0.42    0.64
  -6  10   0   -0.39    0.81
  -6  10   0   -0.30    0.72
   5 -10   0    0.27    0.56
  -5  10   0   -0.73    0.52
  -5  10   0    1.46    0.78
   4 -10   0    0.22    0.47
   4 -10   0   -0.10    0.55
  -4  10   0    1.09    0.60
   3 -10   0    1.47    0.62
   3 -10   0    2.32    0.82
  -3  10   0    0.64    0.52
   2 -10   0    7.06    1.36
  -2  10   0    7.52    1.18
   1 -10   0    8.85    1.52
  -1  10   0    6.91    1.21
   0 -10   0    5.61    0.98
   0 -10   0    5.06    1.15
   0  10   0    3.92    0.94
   0  10   0    5.13    0.95
   0  10   0    4.35    0.72
  -1 -10   0    3.14    0.99
  -1 -10   0    3.11    0.83
   1  10   0    4.06    1.01
   1  10   0    3.54    0.85
  -2 -10   0    0.90    0.77
  -2 -10   0    0.08    0.69
   2  10   0   -0.55    0.51
   2  10   0    0.57    0.80
  -3 -10   0    2.01    0.93
  -3 -10   0    5.05    1.24
   3  10   0    6.06    1.17
   3  10   0    4.23    1.04
   3  10   0    4.80    1.30
   5 -11   0    0.25    0.63
  -5  11   0    0.22    0.75
  -5  11   0    0.10    0.72
   4 -11   0    0.16    0.73
   4 -11   0    1.78    0.72
  -4  11   0    1.46    0.81
  -4  11   0    0.69    0.64
   3 -11   0    0.57    0.67
   3 -11   0    0.01    0.42
  -3  11   0    0.54    0.65
  -3  11   0    0.71    0.50
   2 -11   0   -0.07    0.49
  -2  11   0    0.32    0.44
  -2  11   0   -0.20    0.42
   1 -11   0    0.85    0.80
  -1  11   0   -0.06    0.49
  -1  11   0   -0.20    0.38
   0 -11   0    0.30    0.73
   0  11   0    1.11    0.66
   0  11   0    2.38    0.72
  -1 -11   0   -0.39    0.60
   1  11   0   -0.67    0.52
   1  11   0   -0.17    0.49
  -2 -11   0   -0.33    0.63
  -2 -11   0   -0.54    0.75
   2  11   0    0.12    0.74
   4 -12   0   -0.08    0.75
   4 -12   0    0.18    0.61
  -4  12   0    0.33    0.65
  -4  12   0    0.22    0.57
   3 -12   0    0.71    0.62
   3 -12   0    0.24    0.79
  -3  12   0   -0.45    0.46
  -3  12   0    0.76    0.69
   2 -12   0    0.30    0.78
  -2  12   0    0.79    0.60
  -2  12   0    0.69    0.61
   1 -12   0   -0.07    0.69
  -1  12   0    0.70    0.61
   0 -12   0   -0.75    0.73
  -1 -12   0   -1.50    0.76
   1  12   0   -0.11    0.79
   2 -13   0    0.54    0.99
  -2  13   0    0.51    0.53
  -2  13   0    0.17    0.68
   0 -13   1   -0.07    0.74
  -1  13  -1   -0.24    0.64
   1 -13   1    0.09    0.73
  -2  13  -1    1.00    0.66
  -2  13  -1    1.12    0.56
   2 -13   1    0.88    0.86
  -3  13  -1   -0.47    0.49
  -3  13  -1    0.26    0.65
   3 -13   1    0.30    0.77
   3 -13   1    0.64    0.77
   1  12  -1    3.10    0.99
   1  12  -1    0.65    0.56
  -1 -12   1    1.32    1.02
   0  12  -1    0.05    0.56
   0 -12   1    1.06    0.96
  -1  12  -1   -0.54    0.53
  -1  12  -1    1.05    0.50
   1 -12   1    0.95    0.85
  -2  12  -1   -0.15    0.52
  -2  12  -1    0.27    0.44
   2 -12   1    0.00    0.67
  -3  12  -1    0.61    0.60
  -3  12  -1    0.21    0.55
   3 -12   1    1.01    0.72
   3 -12   1    0.48    0.70
  -4  12  -1    0.47    0.63
  -4  12  -1    0.34    0.61
   4 -12   1   -0.10    0.64
   4 -12   1    0.42    0.57
  -5  12  -1    0.31    0.86
  -5  12  -1    1.12    0.82
   5 -12   1    0.56    0.81
   3  11  -1    1.63    0.92
   3  11  -1    2.54    1.25
  -3 -11   1    1.99    1.18
  -3 -11   1    1.36    0.97
   2  11  -1   -0.05    0.68
   2  11  -1    0.25    0.63
  -2 -11   1    0.44    0.66
  -2 -11   1    0.63    0.79
   1  11  -1    1.60    0.79
   1  11  -1    1.41    0.63
  -1 -11   1    2.38    0.99
  -1 -11   1    2.04    0.78
   0  11  -1   15.98    1.57
   0  11  -1   14.94    1.47
   0 -11   1   12.77    1.94
  -1  11  -1    0.18    0.36
  -1  11  -1    0.16    0.52
   1 -11   1    0.12    0.66
  -2  11  -1    1.66    0.63
  -2  11  -1    1.55    0.65
   2 -11   1    0.48    0.68
  -3  11  -1    0.45    0.60
  -3  11  -1   -0.13    0.44
   3 -11   1    0.24    0.56
   3 -11   1    0.19    0.45
  -4  11  -1    0.28    0.55
  -4  11  -1    0.09    0.44
   4 -11   1   -0.15    0.43
   4 -11   1    0.38    0.61
  -5  11  -1    0.18    0.46
  -5  11  -1    0.57    0.66
   5 -11   1    0.39    0.58
  -6  11  -1    0.14    0.90
  -6  11  -1   -0.14    0.58
   6 -11   1    0.30    0.74
   3  10  -1    0.50    0.74
   3  10  -1    1.35    0.70
  -3 -10   1    1.14    0.85
  -3 -10   1    0.55    0.77
   2  10  -1    0.26    0.55
   2  10  -1    0.24    0.62
  -2 -10   1   -0.28    0.59
  -2 -10   1    0.22    0.58
   1  10  -1   -0.15    0.44
   1  10  -1    0.20    0.47
  -1 -10   1    0.40    0.59
  -1 -10   1    0.68    0.53
   0  10  -1    4.64    0.94
   0  10  -1    4.94    0.81
   0  10  -1    4.81    1.01
   0 -10   1    4.25    1.09
   0 -10   1    6.36    0.93
  -1  10  -1    2.93    0.68
  -1  10  -1    1.54    0.60
   1 -10   1    1.23    0.73
  -2  10  -1    0.11    0.37
  -2  10  -1    0.44    0.41
   2 -10   1    0.16    0.48
  -3  10  -1    0.51    0.58
  -3  10  -1    1.83    0.68
   3 -10   1    1.56    0.78
   3 -10   1    0.01    0.46
  -4  10  -1    3.33    0.84
  -4  10  -1    0.75    0.68
   4 -10   1    3.49    0.89
   4 -10   1    1.77    0.66
  -5  10  -1    0.43    0.57
  -5  10  -1   -0.11    0.59
   5 -10   1    0.69    0.55
  -6  10  -1    1.10    0.77
  -6  10  -1    0.71    0.80
   6 -10   1    1.27    0.80
   4   9  -1    0.17    0.67
   4   9  -1   -0.31    0.57
  -4  -9   1    0.23    0.59
  -4  -9   1   -0.47    0.74
   3   9  -1    1.36    0.69
   3   9  -1    2.51    0.79
   3   9  -1    4.21    1.12
  -3  -9   1    3.24    1.00
  -3  -9   1    1.96    0.88
  -3  -9   1    2.65    0.96
   2   9  -1    2.02    0.66
   2   9  -1    1.42    0.66
  -2  -9   1    0.19    0.47
  -2  -9   1    1.63    0.72
  -2  -9   1    0.96    0.73
   1   9  -1   10.58    0.82
   1   9  -1   10.45    1.41
   1   9  -1    9.21    1.29
  -1  -9   1    9.49    1.49
  -1  -9   1    8.97    1.20
  -1  -9   1   10.46    1.40
   0   9  -1   17.15    1.24
   0   9  -1   14.28    1.34
   0   9  -1   15.28    1.41
   0  -9   1   16.08    1.42
   0  -9   1   15.37    1.25
   0  -9   1   17.98    1.75
  -1   9  -1    1.69    0.51
  -1   9  -1    1.77    0.55
  -1   9  -1    2.05    0.60
   1  -9   1    0.89    0.46
   1  -9   1    1.16    0.61
   1  -9   1    2.05    0.42
  -2   9  -1   -0.05    0.27
  -2   9  -1    0.04    0.38
   2  -9   1    0.11    0.34
   2  -9   1    0.16    0.44
  -3   9  -1    3.82    0.81
  -3   9  -1    3.17    0.83
   3  -9   1    4.38    0.91
   3  -9   1    3.75    0.88
   3  -9   1    4.91    0.98
  -4   9  -1    0.08    0.47
  -4   9  -1    0.04    0.46
   4  -9   1    0.13    0.44
   4  -9   1    0.13    0.40
  -5   9  -1    0.08    0.45
  -5   9  -1    0.37    0.56
   5  -9   1    0.19    0.51
  -6   9  -1    0.22    0.77
  -6   9  -1    0.46    0.64
   6  -9   1    0.47    0.59
  -7   9  -1   -0.17    0.85
  -7   9  -1   -0.11    0.85
   7  -9   1   -0.43    0.74
   5   8  -1    0.71    0.92
  -5  -8   1   -0.36    0.87
  -5  -8   1    0.61    0.64
  -5  -8   1   -0.45    0.76
   4   8  -1    0.25    0.72
   4   8  -1   -0.86    0.48
   4   8  -1   -0.01    0.50
  -4  -8   1    0.28    0.69
  -4  -8   1    0.39    0.61
  -4  -8   1   -0.41    0.71
   3   8  -1    0.87    0.69
   3   8  -1    0.66    0.56
   3   8  -1   -0.09    0.40
  -3  -8   1   -0.18    0.57
  -3  -8   1    0.43    0.52
  -3  -8   1   -0.19    0.50
   2   8  -1   76.69    4.10
   2   8  -1   71.44    4.04
   2   8  -1   73.02    3.78
  -2  -8   1   73.98    4.27
  -2  -8   1   76.35    4.10
  -2  -8   1   76.75    3.98
   1   8  -1   10.76    1.19
   1   8  -1   14.44    0.91
   1   8  -1   11.39    1.19
  -1  -8   1   11.88    1.16
  -1  -8   1   11.28    1.20
  -1  -8   1   10.26    1.44
   0   8  -1    8.43    0.80
   0   8  -1   10.93    1.25
   0   8  -1    8.88    0.97
   0  -8   1    5.85    1.11
   0  -8   1    8.14    0.84
   0  -8   1    9.71    1.18
  -1   8  -1    0.49    0.37
  -1   8  -1    0.25    0.20
  -1   8  -1    0.31    0.30
  -1   8  -1   -0.04    0.28
  -1   8  -1   -0.25    0.23
   1  -8   1    0.28    0.25
   1  -8   1    0.15    0.28
   1  -8   1   -0.10    0.44
  -2   8  -1    0.38    0.29
  -2   8  -1    0.83    0.42
   2  -8   1   -0.24    0.31
   2  -8   1   -0.13    0.29
  -3   8  -1    6.20    0.97
  -3   8  -1    5.12    0.93
  -3   8  -1    6.04    1.00
   3  -8   1    6.46    0.97
   3  -8   1    7.22    1.06
   3  -8   1    6.73    1.11
  -4   8  -1   -0.76    0.40
  -4   8  -1   -0.21    0.41
   4  -8   1    0.28    0.42
   4  -8   1    0.02    0.31
   4  -8   1    0.40    0.47
  -5   8  -1    2.66    0.81
  -5   8  -1    1.79    0.80
   5  -8   1    1.50    0.73
  -6   8  -1    0.43    0.68
  -6   8  -1   -0.52    0.56
   6  -8   1    0.37    0.61
  -7   8  -1   -0.36    0.68
  -7   8  -1   -0.44    0.80
   7  -8   1    0.21    0.71
   5   7  -1    0.68    0.85
  -5  -7   1    0.78    0.93
  -5  -7   1   -0.04    0.68
  -5  -7   1    0.49    0.57
   4   7  -1   23.40    2.22
   4   7  -1   21.79    1.83
  -4  -7   1   22.12    2.00
  -4  -7   1   20.89    2.06
  -4  -7   1   24.94    2.28
   3   7  -1   10.41    1.45
   3   7  -1    9.92    1.36
   3   7  -1   12.13    1.24
  -3  -7   1    7.01    1.22
  -3  -7   1    9.66    1.46
  -3  -7   1    9.21    1.37
   2   7  -1    0.84    0.40
   2   7  -1    0.18    0.41
   2   7  -1    0.10    0.35
  -2  -7   1    0.73    0.50
  -2  -7   1    0.74    0.58
  -2  -7   1    0.11    0.43
   1   7  -1   27.83    1.82
   1   7  -1   30.27    1.47
   1   7  -1   28.20    1.91
  -1  -7   1   31.18    2.15
  -1  -7   1   29.90    1.94
  -1  -7   1   27.10    1.81
   0   7  -1   14.48    1.18
   0   7  -1   11.88    1.07
   0   7  -1   13.73    0.99
   0   7  -1   13.66    1.14
   0  -7   1   11.79    1.06
   0  -7   1   13.04    0.98
   0  -7   1   12.64    1.30
  -1   7  -1    7.54    0.79
  -1   7  -1    6.18    0.86
  -1   7  -1    4.82    0.74
  -1   7  -1    6.20    0.52
   1  -7   1    5.99    0.95
   1  -7   1    6.87    0.85
   1  -7   1    7.36    0.57
  -2   7  -1    8.03    0.95
  -2   7  -1    8.10    0.98
   2  -7   1    7.16    0.78
   2  -7   1    7.35    1.01
   2  -7   1    7.27    0.35
   2  -7   1    6.81    0.85
  -3   7  -1   32.33    2.11
  -3   7  -1   35.84    2.15
   3  -7   1   36.44    2.30
   3  -7   1   33.82    2.12
   3  -7   1   34.51    2.13
   3  -7   1   35.92    1.75
  -4   7  -1    4.78    0.89
  -4   7  -1    4.98    0.99
  -4   7  -1    4.64    0.61
   4  -7   1    5.50    0.84
   4  -7   1    4.01    0.84
   4  -7   1    4.32    0.95
  -5   7  -1   -0.11    0.43
  -5   7  -1   -0.11    0.52
  -5   7  -1    0.36    0.28
   5  -7   1    0.34    0.47
   5  -7   1    0.90    0.72
  -6   7  -1    1.42    0.77
  -6   7  -1    0.96    0.77
   6  -7   1    1.44    0.70
  -7   7  -1   -0.69    0.66
  -7   7  -1    0.18    0.72
   7  -7   1    0.95    0.73
   6   6  -1    0.11    0.89
  -6  -6   1    0.45    1.07
  -6  -6   1    1.35    0.97
   5   6  -1    0.19    0.74
  -5  -6   1    1.25    0.57
  -5  -6   1   -0.03    0.78
  -5  -6   1    0.00    0.47
   4   6  -1   11.28    1.57
   4   6  -1   10.58    1.16
  -4  -6   1   11.57    1.70
  -4  -6   1   10.77    1.62
  -4  -6   1    6.60    1.12
   3   6  -1   13.24    1.25
   3   6  -1    9.19    1.32
  -3  -6   1    9.54    1.30
  -3  -6   1   11.37    1.46
  -3  -6   1   13.12    1.39
   2   6  -1    4.12    0.82
   2   6  -1    7.11    1.01
   2   6  -1    4.74    0.83
  -2  -6   1    5.14    0.89
  -2  -6   1    5.30    0.91
  -2  -6   1    4.31    0.81
   1   6  -1   -0.09    0.27
   1   6  -1    1.33    0.42
   1   6  -1    1.34    0.42
   1   6  -1    0.56    0.21
   1   6  -1    0.92    0.42
  -1  -6   1    1.65    0.56
  -1  -6   1    0.97    0.42
  -1  -6   1    0.32    0.32
   0   6  -1   15.38    0.99
   0   6  -1   14.97    0.97
   0   6  -1   14.72    1.08
   0   6  -1   17.59    1.19
   0   6  -1   14.19    1.08
   0  -6   1   13.74    1.06
   0  -6   1   12.15    1.18
   0  -6   1   12.84    0.95
  -1   6  -1   16.47    1.13
  -1   6  -1   15.85    1.12
  -1   6  -1   13.59    1.10
   1  -6   1   15.97    1.11
   1  -6   1   15.59    1.27
   1  -6   1   16.91    0.89
   1  -6   1   17.19    1.10
  -2   6  -1    8.92    0.81
  -2   6  -1    9.45    0.84
   2  -6   1    7.84    1.03
   2  -6   1    7.92    0.83
   2  -6   1    8.22    0.40
   2  -6   1    8.53    0.84
   2  -6   1    9.32    0.72
  -3   6  -1    1.97    0.42
  -3   6  -1    2.89    0.67
  -3   6  -1    3.01    0.65
   3  -6   1    2.20    0.62
   3  -6   1    3.26    0.64
   3  -6   1    3.22    0.58
   3  -6   1    3.20    0.26
  -4   6  -1    1.20    0.56
  -4   6  -1    2.33    0.48
  -4   6  -1    2.05    0.44
  -4   6  -1    1.97    0.67
   4  -6   1    2.58    0.64
   4  -6   1    2.88    0.42
   4  -6   1    1.40    0.58
   4  -6   1    2.25    0.47
  -5   6  -1    8.09    1.23
  -5   6  -1    6.91    1.31
  -5   6  -1    8.83    0.82
   5  -6   1    9.82    1.36
   5  -6   1   12.74    1.64
  -6   6  -1    1.21    0.66
  -6   6  -1    1.65    0.82
   6  -6   1    0.95    0.65
   6  -6   1    0.27    0.75
  -7   6  -1    3.93    1.25
  -7   6  -1    2.59    0.96
   7  -6   1    4.62    1.11
   7  -6   1    5.05    1.25
   6   5  -1    3.94    1.25
   6   5  -1    2.91    1.09
  -6  -5   1    2.88    1.25
  -6  -5   1    1.58    0.86
   5   5  -1    0.59    0.60
   5   5  -1    2.27    1.00
   5   5  -1    1.88    0.68
  -5  -5   1    0.24    0.71
  -5  -5   1    2.35    0.65
  -5  -5   1    2.22    0.99
   4   5  -1   12.37    1.19
   4   5  -1    8.43    1.42
   4   5  -1    7.79    1.30
  -4  -5   1   12.10    1.24
  -4  -5   1   10.86    1.52
  -4  -5   1    9.67    1.51
   3   5  -1    6.70    0.93
   3   5  -1    5.63    1.00
  -3  -5   1    7.03    1.03
  -3  -5   1    4.85    0.94
  -3  -5   1    6.26    1.04
   2   5  -1   10.80    0.96
   2   5  -1    8.94    0.99
  -2  -5   1    9.40    1.02
  -2  -5   1   10.61    1.06
  -2  -5   1    9.84    0.99
   1   5  -1   40.96    2.31
   1   5  -1   48.72    2.39
   1   5  -1   43.61    1.82
   1   5  -1   45.08    2.32
   1   5  -1   42.92    2.20
  -1  -5   1   44.81    2.25
  -1  -5   1   41.80    2.27
  -1  -5   1   38.93    2.37
   0   5  -1    0.24    0.23
   0   5  -1    0.13    0.21
   0   5  -1    0.09    0.18
   0   5  -1    0.06    0.19
   0   5  -1    0.18    0.19
   0  -5   1    0.18    0.27
   0  -5   1    0.23    0.18
   0  -5   1    0.05    0.19
  -1   5  -1    6.92    0.63
  -1   5  -1    6.90    0.68
  -1   5  -1    6.10    0.60
   1  -5   1    6.16    0.69
   1  -5   1    7.51    0.65
   1  -5   1    6.47    0.59
   1  -5   1    7.61    0.48
  -2   5  -1    0.06    0.20
  -2   5  -1    0.26    0.24
  -2   5  -1    1.01    0.35
   2  -5   1    0.32    0.10
   2  -5   1    0.32    0.23
   2  -5   1    0.05    0.26
   2  -5   1    0.18    0.20
   2  -5   1    0.41    0.18
  -3   5  -1    0.68    0.25
  -3   5  -1    0.36    0.33
  -3   5  -1    1.12    0.42
  -3   5  -1    0.81    0.30
   3  -5   1    1.85    0.38
   3  -5   1    0.88    0.42
   3  -5   1    1.01    0.24
   3  -5   1    1.22    0.47
  -4   5  -1    0.43    0.49
  -4   5  -1    0.47    0.42
  -4   5  -1    0.31    0.24
  -4   5  -1    0.38    0.20
   4  -5   1   -0.28    0.33
   4  -5   1    0.00    0.34
   4  -5   1    0.06    0.19
   4  -5   1    0.15    0.27
  -5   5  -1    0.30    0.26
  -5   5  -1    0.15    0.50
  -5   5  -1   -0.58    0.39
   5  -5   1   -0.47    0.36
   5  -5   1   -0.24    0.44
  -6   5  -1    2.42    0.88
  -6   5  -1    2.13    0.83
  -6   5  -1    1.86    0.53
   6  -5   1    1.10    0.59
   6  -5   1    0.54    0.60
   6  -5   1    1.99    0.91
  -7   5  -1    1.71    0.92
  -7   5  -1    0.87    0.75
   7  -5   1    1.81    0.69
   7  -5   1    1.35    0.78
   7   4  -1   -0.69    0.77
   7   4  -1    2.81    1.30
  -7  -4   1    0.76    0.85
  -7  -4   1    0.06    0.85
   6   4  -1    0.09    0.76
   6   4  -1    0.10    0.59
  -6  -4   1    0.39    0.82
  -6  -4   1    0.45    0.72
   5   4  -1   -0.18    0.64
   5   4  -1   -0.11    0.55
   5   4  -1    0.33    0.42
  -5  -4   1    1.17    0.69
  -5  -4   1    0.96    0.77
  -5  -4   1    0.45    0.43
   4   4  -1    0.67    0.51
   4   4  -1   -0.16    0.38
   4   4  -1   -0.10    0.36
  -4  -4   1    0.01    0.49
  -4  -4   1    1.42    0.64
  -4  -4   1    0.02    0.31
   3   4  -1   22.42    1.79
   3   4  -1   25.25    1.61
   3   4  -1   25.75    1.87
  -3  -4   1   25.71    1.39
  -3  -4   1   26.27    1.91
  -3  -4   1   23.38    1.75
  -3  -4   1   21.74    1.64
   2   4  -1   28.52    1.87
   2   4  -1   27.10    1.57
   2   4  -1   26.46    1.75
  -2  -4   1   24.44    1.66
  -2  -4   1   24.47    1.40
  -2  -4   1   26.38    1.55
  -2  -4   1   24.95    1.64
  -2  -4   1   29.32    1.81
   1   4  -1   31.02    1.77
   1   4  -1   33.76    1.73
   1   4  -1   34.09    1.80
   1   4  -1   32.90    1.37
   1   4  -1   30.91    1.79
   1   4  -1   34.59    1.76
  -1  -4   1   29.89    1.84
  -1  -4   1   33.36    1.80
  -1  -4   1   31.69    1.69
  -1  -4   1   33.17    1.78
  -1  -4   1   35.15    1.77
   0   4  -1   51.88    2.41
   0   4  -1   51.33    2.58
   0   4  -1   57.02    2.45
   0   4  -1   52.62    2.40
   0   4  -1   53.78    2.28
   0   4  -1   53.79    2.32
   0  -4   1   57.89    2.66
   0  -4   1   54.77    2.63
   0  -4   1   55.65    2.42
   0  -4   1   54.86    2.34
   0  -4   1   53.63    2.41
   0  -4   1   52.84    2.41
  -1   4  -1   17.84    1.11
  -1   4  -1   16.78    1.01
  -1   4  -1   20.23    1.06
   1  -4   1   18.12    1.00
   1  -4   1   18.33    1.03
   1  -4   1   20.43    1.17
   1  -4   1   17.10    0.84
   1  -4   1   18.49    1.01
   1  -4   1   16.75    1.06
  -2   4  -1  140.98    5.56
  -2   4  -1  139.07    5.60
  -2   4  -1  133.69    5.28
  -2   4  -1  127.22    5.58
   2  -4   1  140.33    5.26
   2  -4   1  137.95    5.55
   2  -4   1  134.51    5.62
   2  -4   1  139.40    5.17
   2  -4   1  133.62    5.63
  -3   4  -1   -0.10    0.22
  -3   4  -1    0.26    0.21
  -3   4  -1    0.06    0.14
  -3   4  -1    0.06    0.31
  -3   4  -1   -0.15    0.22
   3  -4   1   -0.17    0.15
   3  -4   1    0.22    0.20
   3  -4   1   -0.36    0.22
   3  -4   1    0.12    0.13
  -4   4  -1   12.67    1.24
  -4   4  -1   15.10    1.09
  -4   4  -1   16.37    0.81
  -4   4  -1   12.80    1.30
   4  -4   1   15.83    1.38
   4  -4   1   15.90    1.38
  -5   4  -1    3.23    0.87
  -5   4  -1    5.94    1.00
  -5   4  -1    5.65    0.83
   5  -4   1    2.45    0.76
   5  -4   1    4.99    0.99
  -6   4  -1    0.60    0.61
  -6   4  -1    1.06    0.71
  -6   4  -1    0.65    0.46
   6  -4   1    0.71    0.48
   6  -4   1    0.43    0.39
   6  -4   1    0.92    0.66
  -7   4  -1    0.82    0.76
  -7   4  -1    0.60    0.58
  -7   4  -1    0.99    0.56
   7  -4   1    0.61    0.57
   7  -4   1    0.05    0.69
   7  -4   1   -0.20    0.49
   7   3  -1    0.55    1.02
   7   3  -1    0.56    0.92
  -7  -3   1    0.24    1.09
  -7  -3   1    0.49    0.85
   6   3  -1    0.43    0.65
   6   3  -1   -0.23    0.65
  -6  -3   1   -0.33    0.65
  -6  -3   1   -0.07    0.50
   5   3  -1    1.01    0.58
   5   3  -1    1.56    0.78
   5   3  -1    1.93    0.80
  -5  -3   1    1.46    0.48
  -5  -3   1    0.19    0.54
  -5  -3   1    2.06    0.87
   4   3  -1   14.52    1.18
   4   3  -1   14.13    1.46
   4   3  -1   12.60    1.34
  -4  -3   1   12.20    1.46
  -4  -3   1   12.90    0.67
  -4  -3   1   13.69    1.49
  -4  -3   1   13.56    1.17
   3   3  -1   11.88    1.19
   3   3  -1   11.08    0.93
   3   3  -1   10.60    1.08
  -3  -3   1   12.46    1.21
  -3  -3   1   10.21    1.05
  -3  -3   1   11.77    0.74
  -3  -3   1    9.78    0.93
  -3  -3   1    9.99    0.86
   2   3  -1   16.75    1.22
   2   3  -1   15.60    1.16
   2   3  -1   15.03    0.99
   2   3  -1   15.16    1.16
  -2  -3   1   15.36    1.19
  -2  -3   1   14.34    1.10
  -2  -3   1   14.66    0.95
  -2  -3   1   14.22    1.08
  -2  -3   1   14.34    0.89
   1   3  -1    1.05    0.14
   1   3  -1    0.62    0.24
   1   3  -1    0.62    0.24
   1   3  -1    0.44    0.25
   1   3  -1    0.65    0.23
   1   3  -1    0.75    0.24
  -1  -3   1    0.86    0.26
  -1  -3   1    0.54    0.24
  -1  -3   1    0.96    0.28
  -1  -3   1    0.41    0.22
  -1  -3   1    0.98    0.28
  -1  -3   1    0.93    0.31
  -1  -3   1    0.67    0.26
   0   3  -1  150.36    5.77
   0   3  -1  159.88    6.22
   0   3  -1  148.99    5.70
   0   3  -1  147.53    5.95
   0   3  -1  162.64    5.98
   0   3  -1  157.80    5.87
   0  -3   1  160.06    5.89
   0  -3   1  146.65    5.94
   0  -3   1  151.58    5.77
   0  -3   1  151.10    6.21
   0  -3   1  150.52    5.95
   0  -3   1  158.90    6.29
  -1   3  -1  115.05    4.79
  -1   3  -1  121.73    4.70
  -1   3  -1  123.72    4.78
  -1   3  -1  122.49    4.82
  -1   3  -1  127.33    4.94
   1  -3   1  122.68    4.93
   1  -3   1  123.48    4.68
   1  -3   1  122.56    4.83
   1  -3   1  116.41    4.69
   1  -3   1  128.55    4.81
  -2   3  -1   17.06    1.15
  -2   3  -1   17.20    0.93
  -2   3  -1   15.79    1.07
  -2   3  -1   13.86    1.03
  -2   3  -1   18.15    1.10
  -2   3  -1   17.13    0.88
   2  -3   1   16.74    1.11
   2  -3   1   16.40    0.87
   2  -3   1   18.46    0.90
   2  -3   1   15.55    1.05
   2  -3   1   16.69    1.05
  -3   3  -1   20.30    0.92
  -3   3  -1   20.18    1.41
  -3   3  -1   21.55    1.39
  -3   3  -1   18.30    1.39
  -3   3  -1   19.24    1.17
   3  -3   1   19.85    1.40
   3  -3   1   20.22    1.17
   3  -3   1   17.80    1.36
  -4   3  -1    3.07    0.64
  -4   3  -1    2.62    0.72
  -4   3  -1    3.88    0.65
   4  -3   1    3.44    0.76
   4  -3   1    3.21    0.72
  -5   3  -1    4.52    0.80
  -5   3  -1    1.75    0.76
  -5   3  -1    3.46    0.77
   5  -3   1    2.00    0.66
   5  -3   1    2.46    0.76
   5  -3   1    3.32    0.82
  -6   3  -1    0.57    0.52
  -6   3  -1    1.50    0.65
  -6   3  -1    1.19    0.50
   6  -3   1    1.37    0.78
   6  -3   1    0.36    0.38
   6  -3   1    1.92    0.80
  -7   3  -1    0.33    0.62
  -7   3  -1    0.64    0.58
  -7   3  -1    0.31    0.83
   7  -3   1    0.44    0.40
   7  -3   1   -0.17    0.65
   7  -3   1   -0.04    0.77
   7   2  -1   -0.49    0.60
   7   2  -1    0.13    0.78
  -7  -2   1   -0.27    0.59
  -7  -2   1    0.85    0.86
   6   2  -1   -0.06    0.44
   6   2  -1   -0.70    0.29
   6   2  -1   -0.36    0.43
  -6  -2   1   -0.14    0.45
  -6  -2   1    0.16    0.57
   5   2  -1   27.82    2.22
   5   2  -1   26.27    2.32
   5   2  -1   30.46    1.92
  -5  -2   1   30.02    1.83
  -5  -2   1   31.05    2.51
  -5  -2   1   29.94    1.55
  -5  -2   1   27.59    2.13
   4   2  -1    0.69    0.38
   4   2  -1    0.40    0.41
   4   2  -1    0.73    0.55
  -4  -2   1    0.14    0.53
  -4  -2   1   -0.18    0.35
  -4  -2   1    0.63    0.35
  -4  -2   1    1.21    0.28
   3   2  -1    7.46    0.99
   3   2  -1    8.77    0.96
   3   2  -1    8.44    0.72
  -3  -2   1    7.18    0.72
  -3  -2   1    6.93    1.02
  -3  -2   1    9.93    0.77
  -3  -2   1    8.55    0.89
   2   2  -1   21.75    1.06
   2   2  -1   20.00    1.36
   2   2  -1   21.14    1.16
   2   2  -1   21.49    1.33
   2   2  -1   21.71    1.40
  -2  -2   1   21.60    1.32
  -2  -2   1   19.77    1.25
  -2  -2   1   22.49    1.15
  -2  -2   1   21.13    1.05
  -2  -2   1   22.57    1.43
   1   2  -1   52.88    2.42
   1   2  -1   53.31    2.47
   1   2  -1   56.91    2.32
   1   2  -1   51.47    2.34
   1   2  -1   56.12    2.42
   1   2  -1   59.02    2.50
  -1  -2   1   54.21    2.42
  -1  -2   1   56.32    2.06
  -1  -2   1   56.49    2.32
  -1  -2   1   54.71    2.48
  -1  -2   1   58.53    2.44
  -1  -2   1   54.41    2.50
  -1  -2   1   57.16    2.48
  -1  -2   1   58.78    2.38
   0   2  -1  195.69    7.53
   0   2  -1  206.52    7.80
   0   2  -1  204.51    7.27
   0   2  -1  193.02    7.52
   0   2  -1  188.17    7.26
   0   2  -1  206.01    7.48
   0  -2   1  194.34    7.79
   0  -2   1  201.59    7.56
   0  -2   1  203.20    7.53
   0  -2   1  211.41    7.28
   0  -2   1  204.06    7.53
   0  -2   1  210.09    7.49
   0  -2   1  188.80    7.25
  -1   2  -1    5.76    0.47
  -1   2  -1    6.22    0.43
  -1   2  -1    5.43    0.41
  -1   2  -1    5.39    0.37
  -1   2  -1    4.90    0.38
  -1   2  -1    6.03    0.48
   1  -2   1    5.60    0.41
   1  -2   1    6.05    0.41
   1  -2   1    5.89    0.48
   1  -2   1    5.38    0.39
   1  -2   1    5.25    0.36
  -2   2  -1   24.68    1.39
  -2   2  -1   26.61    1.32
  -2   2  -1   28.89    1.52
  -2   2  -1   26.99    1.46
  -2   2  -1   26.10    1.09
  -2   2  -1   26.03    1.48
   2  -2   1   25.86    1.46
   2  -2   1   26.88    1.47
   2  -2   1   27.72    1.09
   2  -2   1   28.13    1.48
   2  -2   1   25.44    1.30
  -3   2  -1    8.35    0.84
  -3   2  -1    7.00    0.70
  -3   2  -1    5.98    0.75
  -3   2  -1    8.87    0.92
   3  -2   1    7.25    0.82
   3  -2   1    6.54    0.85
   3  -2   1    6.88    0.87
   3  -2   1    7.91    0.70
  -4   2  -1   13.92    1.12
  -4   2  -1   12.59    1.08
  -4   2  -1   11.92    1.23
   4  -2   1   12.08    1.20
   4  -2   1   12.53    1.24
   4  -2   1   11.96    1.19
  -5   2  -1   -0.01    0.37
  -5   2  -1    0.74    0.58
  -5   2  -1    0.30    0.35
   5  -2   1   -0.05    0.35
   5  -2   1    1.21    0.54
   5  -2   1    0.31    0.52
  -6   2  -1    3.06    0.80
  -6   2  -1    4.37    1.15
  -6   2  -1    3.04    0.75
   6  -2   1    1.82    0.79
   6  -2   1    5.05    1.23
   6  -2   1    4.70    0.99
  -7   2  -1   -0.71    0.67
  -7   2  -1    0.01    0.44
   7  -2   1    1.78    0.60
   7  -2   1   -0.39    0.70
   7  -2   1   -0.30    0.42
   7   1  -1    3.12    1.23
   7   1  -1    0.33    0.95
  -7  -1   1    1.98    0.87
  -7  -1   1    2.05    1.10
   6   1  -1    0.47    0.36
   6   1  -1    0.98    0.79
   6   1  -1    0.30    0.66
  -6  -1   1    0.50    0.54
  -6  -1   1    1.03    0.80
   5   1  -1   -0.28    0.34
   5   1  -1   -0.64    0.44
   5   1  -1    0.36    0.33
  -5  -1   1    0.10    0.25
  -5  -1   1   -0.15    0.21
  -5  -1   1   -0.24    0.59
  -5  -1   1   -0.26    0.30
   4   1  -1    3.37    0.74
   4   1  -1    3.58    0.58
   4   1  -1    3.74    0.30
   4   1  -1    1.61    0.62
  -4  -1   1    1.99    0.57
  -4  -1   1    3.22    0.51
  -4  -1   1    1.02    0.58
   3   1  -1   19.68    1.52
   3   1  -1   19.63    0.98
   3   1  -1   19.97    1.40
   3   1  -1   21.11    1.22
  -3  -1   1   19.80    1.36
  -3  -1   1   20.57    1.53
  -3  -1   1   20.94    1.23
   2   1  -1   35.06    1.52
   2   1  -1   36.81    1.92
   2   1  -1   35.44    1.63
   2   1  -1   31.10    1.74
   2   1  -1   36.67    1.94
   2   1  -1   36.51    1.79
  -2  -1   1   35.48    1.89
  -2  -1   1   36.02    1.93
  -2  -1   1   35.20    1.78
  -2  -1   1   34.90    1.64
  -2  -1   1   35.76    1.78
   1   1  -1   10.25    0.58
   1   1  -1   12.03    0.71
   1   1  -1   11.14    0.66
   1   1  -1   10.28    0.68
   1   1  -1   10.95    0.51
   1   1  -1   10.49    0.65
  -1  -1   1   11.22    0.70
  -1  -1   1   11.07    0.67
  -1  -1   1   10.55    0.51
  -1  -1   1   10.27    0.68
  -1  -1   1   10.17    0.63
  -1  -1   1   11.03    0.58
   0   1  -1    4.36    0.32
   0   1  -1    5.20    0.32
   0   1  -1    5.47    0.32
   0   1  -1    3.83    0.32
   0  -1   1    6.21    0.34
   0  -1   1    6.00    0.33
   0  -1   1    6.51    0.37
   0  -1   1    5.88    0.35
  -1   1  -1    8.21    0.55
  -1   1  -1    8.49    0.57
  -1   1  -1    8.94    0.55
  -1   1  -1    8.74    0.56
  -1   1  -1    8.47    0.53
   1  -1   1    8.79    0.47
   1  -1   1    8.78    0.57
   1  -1   1    9.12    0.56
   1  -1   1    8.82    0.53
   1  -1   1    9.71    0.58
   1  -1   1    8.38    0.53
  -2   1  -1    0.06    0.21
  -2   1  -1   -0.18    0.19
  -2   1  -1    0.14    0.17
  -2   1  -1    0.05    0.19
  -2   1  -1    0.08    0.16
   2  -1   1    0.04    0.09
   2  -1   1    0.11    0.22
   2  -1   1   -0.25    0.15
   2  -1   1   -0.04    0.16
   2  -1   1    0.15    0.22
   2  -1   1   -0.18    0.17
  -3   1  -1   13.48    1.02
  -3   1  -1   14.06    1.17
  -3   1  -1   13.77    0.94
  -3   1  -1   13.64    1.17
  -3   1  -1   12.99    0.61
   3  -1   1   11.69    1.08
   3  -1   1   10.77    1.02
   3  -1   1   13.80    0.64
   3  -1   1   12.25    1.07
  -4   1  -1   13.06    1.17
  -4   1  -1   12.69    1.04
  -4   1  -1   14.89    0.69
  -4   1  -1    9.85    1.33
   4  -1   1   13.00    1.22
   4  -1   1   15.02    1.39
   4  -1   1   13.76    1.23
  -5   1  -1    1.13    0.51
  -5   1  -1    2.27    0.67
  -5   1  -1    2.15    0.86
   5  -1   1    0.83    0.65
   5  -1   1    0.73    0.63
   5  -1   1    0.82    0.40
  -6   1  -1    3.77    0.80
  -6   1  -1    2.51    0.80
  -6   1  -1    3.78    1.16
   6  -1   1    1.93    0.94
   6  -1   1    3.79    1.04
   6  -1   1    3.98    0.92
  -7   1  -1    0.48    0.94
  -7   1  -1    1.70    0.73
   7  -1   1    2.37    0.73
   7  -1   1    1.73    0.92
   7  -1   1    0.11    0.82
   7   0  -1    1.58    1.08
   7   0  -1    2.48    0.98
  -7   0   1    1.86    0.83
  -7   0   1    2.12    1.05
   6   0  -1    2.27    0.87
   6   0  -1    2.60    0.64
   6   0  -1    1.18    0.71
  -6   0   1    2.51    0.67
  -6   0   1    2.77    0.86
  -6   0   1    0.89    0.78
   5   0  -1   24.02    1.71
   5   0  -1   24.89    1.17
   5   0  -1   24.17    1.92
   5   0  -1   27.95    2.23
  -5   0   1   22.68    1.54
  -5   0   1   24.13    2.11
  -5   0   1   27.28    1.91
  -5   0   1   26.68    1.49
   4   0  -1   11.70    1.01
   4   0  -1   11.78    1.26
   4   0  -1   11.99    1.16
  -4   0   1   12.52    1.11
  -4   0   1   10.50    1.36
   3   0  -1    5.24    0.81
   3   0  -1    6.70    0.64
   3   0  -1    6.64    0.81
  -3   0   1    6.99    0.70
  -3   0   1    6.08    0.87
   2   0  -1  519.91   20.07
   2   0  -1  542.18   20.27
   2   0  -1  555.29   20.79
   2   0  -1  556.35   20.75
  -2   0   1  521.71   20.25
  -2   0   1  547.26   20.08
  -2   0   1  578.67   20.79
  -2   0   1  554.62   20.77
   1   0  -1   10.10    0.55
   1   0  -1    9.62    0.62
   1   0  -1    9.01    0.53
   1   0  -1    8.76    0.62
  -1   0   1    8.03    0.59
  -1   0   1    9.46    0.54
  -1   0   1    9.79    0.63
  -1   0   1    8.70    0.53
   0   0  -1  110.79    5.07
   0   0  -1  129.66    5.16
   0   0  -1  143.16    5.28
   0   0  -1  139.12    5.09
   0   0   1  142.88    5.18
   0   0   1  138.89    5.09
  -1   0  -1  112.14    4.27
  -1   0  -1  105.58    4.36
  -1   0  -1  104.65    4.09
  -1   0  -1  102.40    4.10
  -1   0  -1   98.42    4.27
  -1   0  -1  103.27    4.16
  -1   0  -1  104.54    3.92
   1   0   1  107.96    4.25
   1   0   1  107.33    4.36
   1   0   1  104.38    3.92
   1   0   1  109.18    4.10
   1   0   1  109.90    4.16
   1   0   1  103.51    4.09
   1   0   1  101.82    4.24
  -2   0  -1   47.80    2.24
  -2   0  -1   46.87    2.32
  -2   0  -1   45.30    1.99
  -2   0  -1   45.90    2.20
  -2   0  -1   45.83    2.37
  -2   0  -1   47.43    2.34
  -2   0  -1   46.17    1.98
   2   0   1   43.63    2.20
   2   0   1   49.10    2.37
   2   0   1   49.90    2.25
   2   0   1   46.49    2.30
   2   0   1   45.36    2.32
   2   0   1   48.18    1.99
  -3   0  -1   20.36    1.17
  -3   0  -1   21.48    1.43
  -3   0  -1   20.49    1.06
  -3   0  -1   20.79    1.60
   3   0   1   19.77    1.40
   3   0   1   19.50    1.47
   3   0   1   21.39    1.46
  -4   0  -1    2.92    0.52
  -4   0  -1    2.68    0.74
  -4   0  -1    2.79    0.66
  -4   0  -1    2.32    0.36
   4   0   1    2.57    0.70
   4   0   1    3.68    0.72
   4   0   1    2.00    0.69
  -5   0  -1    2.00    0.75
  -5   0  -1    1.66    0.50
  -5   0  -1    2.08    0.36
  -5   0  -1    1.30    0.69
   5   0   1    1.66    0.60
   5   0   1    0.86    0.68
   5   0   1    0.96    0.67
  -6   0  -1    0.96    0.69
  -6   0  -1   -0.42    0.62
   6   0   1   -0.07    0.43
   6   0   1    0.53    0.72
   6   0   1    0.40    0.65
  -7   0  -1    0.69    0.87
  -7   0  -1    2.34    0.92
   7   0   1    2.25    0.98
   7   0   1    2.29    0.74
   7   0   1    3.25    1.25
   8  -1  -1    0.30    0.97
   8  -1  -1   -1.11    0.90
  -8   1   1    0.04    0.80
  -8   1   1    0.42    0.69
   7  -1  -1   -0.51    0.65
   7  -1  -1    1.10    0.84
  -7   1   1    0.30    0.54
  -7   1   1   -0.56    0.59
   6  -1  -1   -0.17    0.42
   6  -1  -1    0.01    0.65
   6  -1  -1   -0.13    0.31
  -6   1   1    0.19    0.44
  -6   1   1   -0.05    0.61
  -6   1   1    0.15    0.45
   5  -1  -1    2.62    0.59
   5  -1  -1    1.24    0.63
   5  -1  -1    2.50    0.71
  -5   1   1    2.23    0.40
  -5   1   1    1.95    0.78
  -5   1   1    1.06    0.49
   4  -1  -1    1.85    0.54
   4  -1  -1    3.17    0.64
   4  -1  -1    2.80    0.72
  -4   1   1    1.76    0.69
  -4   1   1    2.07    0.53
  -4   1   1    3.48    0.46
   3  -1  -1   11.70    0.85
   3  -1  -1   10.70    1.02
   3  -1  -1    9.64    0.88
  -3   1   1    9.73    0.79
  -3   1   1   11.31    1.06
  -3   1   1   10.58    0.71
   2  -1  -1  974.53   36.14
   2  -1  -1  980.65   35.34
   2  -1  -1  920.17   35.06
   2  -1  -1  983.32   36.17
  -2   1   1  924.25   36.28
  -2   1   1  972.22   35.33
  -2   1   1 1000.00   36.15
  -2   1   1  971.69   35.04
  -2   1   1  963.29   36.13
   1  -1  -1   72.64    3.05
   1  -1  -1   75.21    3.09
   1  -1  -1   73.79    2.92
   1  -1  -1   73.57    3.11
  -1   1   1   80.30    3.11
  -1   1   1   69.41    3.09
  -1   1   1   72.06    2.83
  -1   1   1   77.29    2.93
  -1   1   1   75.07    3.06
   0  -1  -1   26.36    1.29
   0  -1  -1   28.59    1.21
   0  -1  -1   25.81    1.34
   0  -1  -1   27.27    1.32
   0  -1  -1   27.54    1.29
   0   1   1   28.28    1.29
   0   1   1   27.26    1.35
   0   1   1   27.56    1.06
   0   1   1   27.56    1.31
   0   1   1   29.55    1.21
   0   1   1   28.68    1.31
  -1  -1  -1  130.09    5.30
  -1  -1  -1  133.53    5.37
  -1  -1  -1  120.46    5.41
  -1  -1  -1  137.83    5.44
  -1  -1  -1  138.58    5.23
  -1  -1  -1  140.94    5.56
   1   1   1  131.27    5.42
   1   1   1  132.73    5.23
   1   1   1  139.68    5.32
   1   1   1  140.42    5.36
   1   1   1  133.71    4.91
   1   1   1  142.82    5.50
   1   1   1  129.06    5.55
  -2  -1  -1   69.29    3.03
  -2  -1  -1   69.73    3.20
  -2  -1  -1   72.48    3.27
  -2  -1  -1   68.43    3.36
  -2  -1  -1   70.16    3.31
  -2  -1  -1   70.95    2.76
   2   1   1   64.40    3.22
   2   1   1   69.06    3.30
   2   1   1   72.86    3.19
   2   1   1   71.97    3.04
   2   1   1   74.32    2.75
  -3  -1  -1    9.43    0.72
  -3  -1  -1    8.17    0.89
  -3  -1  -1    8.46    1.11
  -3  -1  -1    9.07    0.64
   3   1   1   11.65    1.10
   3   1   1    7.92    1.02
   3   1   1    8.59    0.86
  -4  -1  -1    5.51    0.58
  -4  -1  -1    6.42    1.01
  -4  -1  -1    4.21    0.93
  -4  -1  -1    5.06    0.59
   4   1   1    4.42    0.91
   4   1   1    5.39    0.89
   4   1   1    4.91    0.97
  -5  -1  -1    3.87    0.93
  -5  -1  -1    2.62    0.50
  -5  -1  -1    2.75    0.90
  -5  -1  -1    2.87    0.51
   5   1   1    2.86    0.92
   5   1   1    4.37    0.92
   5   1   1    1.90    0.78
  -6  -1  -1    0.33    0.71
  -6  -1  -1    0.19    0.47
   6   1   1    0.73    0.47
   6   1   1    0.18    0.51
   6   1   1    0.24    0.80
  -7  -1  -1   -0.36    0.60
  -7  -1  -1    0.15    0.91
   7   1   1    0.47    0.75
   7   1   1   -0.60    0.82
   8  -2  -1   -1.24    0.76
   8  -2  -1    0.97    1.08
  -8   2   1   -0.01    0.63
  -8   2   1    0.18    0.90
   7  -2  -1    0.68    0.88
   7  -2  -1    0.01    0.44
   7  -2  -1    0.51    0.46
  -7   2   1    0.35    0.56
  -7   2   1   -0.21    0.65
  -7   2   1    0.97    0.64
   6  -2  -1   -0.02    0.63
   6  -2  -1   -0.19    0.48
   6  -2  -1    0.26    0.39
  -6   2   1   -0.03    0.59
  -6   2   1    0.06    0.48
  -6   2   1   -0.25    0.44
   5  -2  -1    0.88    0.52
   5  -2  -1   -0.25    0.29
   5  -2  -1    0.57    0.41
  -5   2   1    0.49    0.22
  -5   2   1    0.59    0.36
  -5   2   1    0.24    0.59
   4  -2  -1   34.62    2.33
   4  -2  -1   34.88    2.14
  -4   2   1   32.99    2.36
  -4   2   1   35.83    1.95
  -4   2   1   37.88    1.78
   3  -2  -1   24.66    1.29
   3  -2  -1   23.78    1.50
   3  -2  -1   21.75    1.58
  -3   2   1   23.38    1.25
  -3   2   1   21.59    1.56
  -3   2   1   23.01    1.27
   2  -2  -1    3.46    0.46
   2  -2  -1    2.93    0.49
   2  -2  -1    2.67    0.46
   2  -2  -1    2.51    0.48
   2  -2  -1    3.83    0.32
  -2   2   1    3.74    0.52
  -2   2   1    2.73    0.40
  -2   2   1    3.99    0.32
  -2   2   1    3.59    0.57
  -2   2   1    4.50    0.59
   1  -2  -1    1.08    0.30
   1  -2  -1    1.12    0.27
   1  -2  -1    0.76    0.23
   1  -2  -1    0.97    0.26
   1  -2  -1    1.27    0.28
  -1   2   1    1.36    0.29
  -1   2   1    1.24    0.30
  -1   2   1    1.56    0.31
   0  -2  -1   20.37    0.91
   0  -2  -1   19.52    1.12
   0  -2  -1   19.78    0.98
   0  -2  -1   18.31    1.10
   0  -2  -1   20.06    1.18
   0  -2  -1   19.54    1.14
   0   2   1   20.21    0.91
   0   2   1   21.46    1.15
   0   2   1   19.47    1.17
   0   2   1   19.54    0.98
   0   2   1   20.31    1.13
   0   2   1   21.72    1.15
  -1  -2  -1   41.37    2.03
  -1  -2  -1   38.26    1.96
  -1  -2  -1   38.70    2.04
  -1  -2  -1   39.83    2.04
  -1  -2  -1   39.29    1.93
  -1  -2  -1   43.52    1.96
   1   2   1   39.56    1.92
   1   2   1   40.81    2.05
   1   2   1   39.48    2.02
   1   2   1   37.23    2.04
   1   2   1   40.45    1.95
   1   2   1   41.59    1.97
  -2  -2  -1   39.35    2.26
  -2  -2  -1   45.14    2.29
  -2  -2  -1   37.57    2.09
  -2  -2  -1   38.89    2.02
   2   2   1   40.86    2.02
   2   2   1   37.80    1.58
   2   2   1   38.24    2.16
   2   2   1   39.66    2.21
   2   2   1   42.08    2.15
  -3  -2  -1   24.14    1.67
  -3  -2  -1   22.19    1.75
  -3  -2  -1   23.43    1.43
  -3  -2  -1   21.86    0.97
   3   2   1   20.24    1.65
   3   2   1   24.22    1.69
   3   2   1   23.88    1.61
  -4  -2  -1    0.57    0.58
  -4  -2  -1    0.73    0.36
  -4  -2  -1    1.31    0.58
   4   2   1    0.70    0.51
   4   2   1    0.47    0.47
   4   2   1    1.69    0.54
  -5  -2  -1   -0.33    0.60
  -5  -2  -1    0.67    0.57
  -5  -2  -1    0.26    0.31
   5   2   1    0.29    0.42
   5   2   1    0.10    0.60
   5   2   1   -0.42    0.48
  -6  -2  -1    1.41    0.78
  -6  -2  -1    1.58    0.79
   6   2   1    5.72    1.35
   6   2   1    2.97    0.95
   6   2   1    0.87    0.58
  -7  -2  -1    0.48    0.93
  -7  -2  -1    0.58    0.89
   7   2   1    0.29    0.93
   7   2   1   -0.52    0.61
   8  -3  -1   -0.49    0.82
   8  -3  -1   -0.89    0.95
  -8   3   1    0.39    1.05
   7  -3  -1    0.64    0.90
   7  -3  -1    0.41    0.60
   7  -3  -1    0.16    0.44
  -7   3   1    0.39    0.80
  -7   3   1    0.03    0.38
  -7   3   1    0.63    0.62
   6  -3  -1    4.34    1.19
   6  -3  -1    6.73    1.13
   6  -3  -1    5.59    1.16
  -6   3   1    5.51    0.91
  -6   3   1    4.87    1.19
   5  -3  -1    1.06    0.58
   5  -3  -1    0.23    0.39
  -5   3   1    0.43    0.30
  -5   3   1    0.57    0.24
  -5   3   1    0.22    0.52
   4  -3  -1    2.85    0.54
   4  -3  -1    2.15    0.67
   4  -3  -1    1.47    0.54
  -4   3   1    1.24    0.52
  -4   3   1    3.01    0.48
  -4   3   1    1.28    0.38
   3  -3  -1    6.90    0.86
   3  -3  -1    6.04    0.86
   3  -3  -1    5.32    0.57
   3  -3  -1    6.40    0.51
  -3   3   1    5.64    0.82
  -3   3   1    6.06    0.50
  -3   3   1    6.35    0.61
   2  -3  -1    0.18    0.23
   2  -3  -1    0.18    0.23
   2  -3  -1    0.24    0.19
  -2   3   1    0.32    0.29
  -2   3   1    0.27    0.22
  -2   3   1   -0.06    0.23
  -2   3   1    0.32    0.10
   1  -3  -1   55.84    2.68
   1  -3  -1   55.10    2.26
   1  -3  -1   49.40    2.45
   1  -3  -1   57.39    2.56
   1  -3  -1   51.13    2.54
  -1   3   1   52.94    2.50
  -1   3   1   53.53    2.09
  -1   3   1   50.99    2.52
  -1   3   1   59.21    2.56
   0  -3  -1   11.96    0.92
   0  -3  -1   10.43    0.64
   0  -3  -1    9.74    0.80
   0  -3  -1    9.49    0.65
   0  -3  -1    8.76    0.76
   0  -3  -1    7.99    0.76
   0   3   1   10.74    0.81
   0   3   1    9.83    0.62
   0   3   1   10.45    0.82
   0   3   1   10.03    0.81
   0   3   1   10.22    0.86
   0   3   1   10.50    0.67
  -1  -3  -1    0.18    0.23
  -1  -3  -1    0.12    0.22
  -1  -3  -1   -0.34    0.20
  -1  -3  -1    0.06    0.23
   1   3   1   -0.10    0.20
   1   3   1   -0.09    0.26
   1   3   1    0.05    0.22
   1   3   1   -0.06    0.22
  -2  -3  -1   17.08    1.27
  -2  -3  -1   15.90    1.36
  -2  -3  -1   17.86    1.32
   2   3   1   18.77    1.40
   2   3   1   18.70    1.37
   2   3   1   18.48    1.40
   2   3   1   18.67    0.79
  -3  -3  -1    2.95    0.72
  -3  -3  -1    3.21    0.38
  -3  -3  -1    2.26    0.71
  -3  -3  -1    2.50    0.56
   3   3   1    4.88    0.85
   3   3   1    3.85    0.85
   3   3   1    3.61    0.78
  -4  -3  -1   -0.29    0.24
  -4  -3  -1   -0.44    0.43
  -4  -3  -1    0.15    0.49
   4   3   1    0.05    0.51
   4   3   1   -0.94    0.41
   4   3   1    0.12    0.41
  -5  -3  -1    5.15    1.15
  -5  -3  -1    5.17    1.20
  -5  -3  -1    5.53    0.89
   5   3   1    9.47    1.54
   5   3   1    7.12    1.23
   5   3   1    2.56    0.88
  -6  -3  -1    1.82    1.13
  -6  -3  -1    2.02    0.96
   6   3   1    0.39    0.87
   6   3   1    0.57    0.69
   6   3   1    0.01    0.76
   8  -4  -1    0.84    0.90
  -8   4   1   -0.37    0.96
  -8   4   1   -0.84    0.61
   7  -4  -1    1.06    0.92
   7  -4  -1    1.06    0.53
   7  -4  -1    0.24    0.61
  -7   4   1    1.64    0.88
  -7   4   1   -0.37    0.67
   6  -4  -1   -0.02    0.68
   6  -4  -1    0.22    0.39
  -6   4   1    0.21    0.36
  -6   4   1    0.45    0.60
   5  -4  -1    0.17    0.37
   5  -4  -1    0.52    0.60
  -5   4   1    0.09    0.28
  -5   4   1   -0.07    0.47
   4  -4  -1    6.33    1.00
   4  -4  -1    6.85    0.70
   4  -4  -1    7.35    1.11
   4  -4  -1    7.85    0.65
  -4   4   1    7.49    1.10
  -4   4   1    6.90    0.68
  -4   4   1    5.56    0.48
  -4   4   1    7.25    0.60
   3  -4  -1   18.54    1.21
   3  -4  -1   15.57    1.23
   3  -4  -1   15.68    1.33
   3  -4  -1   18.02    0.84
  -3   4   1   15.56    1.31
  -3   4   1   15.95    0.82
  -3   4   1   20.09    1.30
   2  -4  -1    2.98    0.58
   2  -4  -1    3.42    0.26
   2  -4  -1    4.19    0.63
   2  -4  -1    3.94    0.62
  -2   4   1    3.96    0.61
  -2   4   1    3.78    0.64
   1  -4  -1    6.77    0.68
   1  -4  -1    6.13    0.79
   1  -4  -1    6.11    0.55
  -1   4   1    7.00    0.70
  -1   4   1    5.99    0.40
  -1   4   1    6.54    0.68
   0  -4  -1   17.85    1.31
   0  -4  -1   19.16    1.28
   0  -4  -1   17.23    1.05
   0  -4  -1   18.93    1.06
   0   4   1   17.90    1.03
   0   4   1   17.56    1.22
   0   4   1   16.52    1.30
   0   4   1   19.17    1.07
   0   4   1   19.72    1.28
  -1  -4  -1    5.48    0.81
  -1  -4  -1    6.98    0.90
  -1  -4  -1    6.62    0.72
   1   4   1    6.07    0.85
   1   4   1    7.40    0.98
   1   4   1    7.41    0.66
  -2  -4  -1   10.48    1.06
  -2  -4  -1    9.67    1.23
  -2  -4  -1   11.41    1.09
   2   4   1   10.33    1.09
   2   4   1   11.44    1.13
   2   4   1   11.98    0.54
  -3  -4  -1    0.94    0.29
  -3  -4  -1    1.62    0.63
  -3  -4  -1    0.76    0.42
  -3  -4  -1    2.00    0.70
   3   4   1    1.17    0.58
   3   4   1    1.97    0.72
   3   4   1    1.09    0.53
  -4  -4  -1    5.16    1.09
  -4  -4  -1    4.56    0.88
  -4  -4  -1    4.88    1.13
   4   4   1    4.19    1.00
   4   4   1    3.69    1.02
   4   4   1    6.17    1.19
  -5  -4  -1   -0.13    0.35
  -5  -4  -1   -0.44    0.39
  -5  -4  -1   -0.72    0.62
   5   4   1   -0.28    0.47
   5   4   1    0.34    0.72
   5   4   1   -0.39    0.55
  -6  -4  -1    0.36    0.79
  -6  -4  -1   -0.58    0.84
   6   4   1    2.44    1.06
   6   4   1   -0.02    0.80
   7  -5  -1   -0.44    0.73
   7  -5  -1    1.27    0.66
  -7   5   1   -0.38    0.56
  -7   5   1   -0.35    0.70
   6  -5  -1   -0.01    0.46
   6  -5  -1    1.24    0.71
  -6   5   1    0.06    0.60
   5  -5  -1    1.23    0.59
   5  -5  -1    1.74    0.75
  -5   5   1    0.51    0.51
  -5   5   1    2.12    0.42
  -5   5   1    2.11    0.36
   4  -5  -1    8.54    0.58
   4  -5  -1    8.05    0.85
   4  -5  -1    8.95    1.23
   4  -5  -1    7.45    1.10
  -4   5   1    6.17    1.06
  -4   5   1    9.25    0.54
   3  -5  -1   31.37    1.98
   3  -5  -1   31.36    1.91
   3  -5  -1   34.98    2.15
  -3   5   1   32.85    2.08
   2  -5  -1    3.06    0.32
   2  -5  -1    2.08    0.54
   2  -5  -1    3.84    0.68
   2  -5  -1    4.13    0.69
  -2   5   1    5.01    0.74
  -2   5   1    3.97    0.70
   1  -5  -1   10.35    0.94
   1  -5  -1   11.69    0.87
   1  -5  -1   11.00    1.06
  -1   5   1   11.22    1.00
  -1   5   1   10.59    0.65
  -1   5   1   10.23    0.95
   0  -5  -1    7.66    1.02
   0  -5  -1    6.89    0.64
   0  -5  -1    6.60    0.90
   0   5   1    8.38    0.69
   0   5   1    6.78    0.66
   0   5   1    8.04    1.07
   0   5   1    7.88    0.83
  -1  -5  -1    3.45    0.64
  -1  -5  -1    3.26    0.71
  -1  -5  -1    1.57    0.51
   1   5   1    2.58    0.50
   1   5   1    3.40    0.73
   1   5   1    3.32    0.69
  -2  -5  -1    3.65    0.74
  -2  -5  -1    3.96    0.78
  -2  -5  -1    3.23    0.77
   2   5   1    4.13    0.84
   2   5   1    3.21    0.78
  -3  -5  -1    0.90    0.52
  -3  -5  -1    1.17    0.66
  -3  -5  -1    1.88    0.61
   3   5   1    0.83    0.57
   3   5   1    1.19    0.58
  -4  -5  -1   14.12    1.92
  -4  -5  -1   14.72    1.48
  -4  -5  -1   12.02    1.65
   4   5   1   10.04    1.63
   4   5   1   15.01    1.52
  -5  -5  -1   -0.21    0.69
  -5  -5  -1   -0.44    0.60
  -5  -5  -1   -0.13    0.48
   5   5   1   -0.31    0.55
   5   5   1   -0.28    0.73
  -6  -5  -1   -0.25    0.95
  -6  -5  -1    0.43    0.82
   6   5   1    0.32    0.97
   6   5   1   -0.24    0.61
   7  -6  -1   -0.27    0.48
  -7   6   1   -0.09    0.68
  -7   6   1    0.71    0.84
   6  -6  -1    0.25    0.63
   6  -6  -1   -0.11    0.49
  -6   6   1    1.59    0.84
   5  -6  -1   -0.12    0.57
   5  -6  -1   -0.20    0.28
   5  -6  -1   -0.18    0.33
  -5   6   1    0.98    0.51
   4  -6  -1   -0.22    0.38
   4  -6  -1    0.44    0.46
   4  -6  -1   -0.02    0.30
  -4   6   1    0.06    0.39
   3  -6  -1    1.76    0.54
   3  -6  -1    1.12    0.48
   3  -6  -1    1.88    0.61
  -3   6   1    2.20    0.62
   2  -6  -1    3.72    0.46
   2  -6  -1    4.04    0.77
   2  -6  -1    4.77    0.81
  -2   6   1    3.35    0.68
   1  -6  -1    3.00    0.65
   1  -6  -1    3.62    0.79
  -1   6   1    3.11    0.40
   0  -6  -1    0.19    0.36
   0  -6  -1    0.71    0.32
   0  -6  -1    0.01    0.30
   0   6   1    0.35    0.25
   0   6   1   -0.25    0.28
   0   6   1    0.53    0.39
  -1  -6  -1    0.59    0.39
  -1  -6  -1    0.56    0.46
  -1  -6  -1    0.65    0.50
   1   6   1    1.41    0.56
   1   6   1    1.67    0.62
   1   6   1    1.45    0.43
  -2  -6  -1    2.86    0.75
  -2  -6  -1    6.72    1.14
  -2  -6  -1    4.07    0.95
   2   6   1    3.54    0.90
   2   6   1    5.90    1.04
   2   6   1    5.04    0.81
  -3  -6  -1    0.05    0.42
  -3  -6  -1   -0.13    0.49
  -3  -6  -1   -0.18    0.49
   3   6   1   -0.07    0.33
   3   6   1   -0.55    0.42
  -4  -6  -1    2.67    1.02
  -4  -6  -1   -0.34    0.40
  -4  -6  -1    1.50    0.72
   4   6   1    1.34    0.89
   4   6   1    1.91    0.82
  -5  -6  -1    0.93    0.63
  -5  -6  -1   -0.56    0.65
  -5  -6  -1    1.16    0.85
   5   6   1    0.83    0.77
   5   6   1    0.43    0.84
   7  -7  -1    1.77    0.87
  -7   7   1    1.58    1.08
  -7   7   1    1.96    0.97
   6  -7  -1    0.01    0.47
   6  -7  -1   -0.58    0.59
  -6   7   1    0.03    0.55
   5  -7  -1    0.42    0.49
   5  -7  -1    2.04    0.91
   5  -7  -1    1.56    0.59
  -5   7   1    0.60    0.55
   4  -7  -1    0.69    0.46
   4  -7  -1    1.91    0.63
   4  -7  -1    2.75    0.81
  -4   7   1    1.14    0.61
   3  -7  -1    1.70    0.63
   3  -7  -1    0.46    0.38
   3  -7  -1   -0.04    0.42
  -3   7   1    0.30    0.42
   2  -7  -1    1.99    0.42
   2  -7  -1    1.38    0.59
   2  -7  -1    2.02    0.59
  -2   7   1    2.78    0.68
   1  -7  -1    2.76    0.66
   1  -7  -1    4.20    0.91
  -1   7   1    2.85    0.44
   0  -7  -1    9.48    0.86
   0  -7  -1    8.46    1.27
   0  -7  -1    6.48    1.06
   0   7   1   10.10    1.23
   0   7   1    9.71    0.89
   0   7   1    7.17    1.21
  -1  -7  -1    1.56    0.61
  -1  -7  -1    2.11    0.65
  -1  -7  -1    1.00    0.62
   1   7   1    0.74    0.39
   1   7   1    0.53    0.50
   1   7   1    1.65    0.69
  -2  -7  -1   14.13    1.46
  -2  -7  -1   18.55    1.76
  -2  -7  -1   16.15    1.68
   2   7   1   17.73    1.46
   2   7   1   17.39    1.69
   2   7   1   16.78    1.68
  -3  -7  -1    5.39    1.16
  -3  -7  -1    4.74    1.10
  -3  -7  -1    2.19    0.89
   3   7   1    2.43    0.91
   3   7   1    3.28    0.88
   3   7   1    2.62    0.72
  -4  -7  -1    0.89    0.82
  -4  -7  -1    3.40    1.03
  -4  -7  -1    3.63    1.01
   4   7   1    3.31    1.16
   4   7   1    1.22    0.69
  -5  -7  -1    0.15    0.83
  -5  -7  -1   -0.35    0.83
  -5  -7  -1   -0.08    0.46
   5   7   1    0.58    1.02
   7  -8  -1    0.89    0.83
  -7   8   1   -0.11    0.93
  -7   8   1   -0.80    0.74
   6  -8  -1    0.39    0.54
  -6   8   1   -0.20    0.57
   5  -8  -1    3.21    1.01
   5  -8  -1    3.80    0.85
   5  -8  -1    3.40    0.94
  -5   8   1    4.54    1.09
   4  -8  -1    9.89    1.36
   4  -8  -1    6.33    1.16
   4  -8  -1    8.66    1.29
  -4   8   1    7.37    1.26
   3  -8  -1    5.65    1.09
   3  -8  -1    5.48    1.06
   3  -8  -1    4.67    1.00
  -3   8   1    5.67    1.05
   2  -8  -1   12.12    1.48
   2  -8  -1   13.13    1.63
  -2   8   1   12.95    1.30
   1  -8  -1    6.97    1.14
   1  -8  -1    6.86    1.22
   0  -8  -1   11.75    1.05
   0  -8  -1   10.48    1.40
   0  -8  -1   11.27    1.54
   0   8   1   12.23    1.06
   0   8   1   10.52    1.40
  -1  -8  -1    0.62    0.49
  -1  -8  -1    0.49    0.61
  -1  -8  -1    0.91    0.51
   1   8   1    1.11    0.62
   1   8   1    1.74    0.65
   1   8   1    0.55    0.40
  -2  -8  -1    1.06    0.70
  -2  -8  -1    0.96    0.64
  -2  -8  -1    2.43    0.85
   2   8   1    1.44    0.70
   2   8   1    1.83    0.64
   2   8   1    1.60    0.77
  -3  -8  -1    3.74    1.07
  -3  -8  -1    3.46    0.97
  -3  -8  -1    1.61    0.85
   3   8   1    3.55    1.11
   3   8   1    2.33    0.86
   3   8   1    1.52    0.64
  -4  -8  -1    0.26    0.64
  -4  -8  -1   -1.27    0.66
  -4  -8  -1   -0.81    0.81
   4   8   1   -0.62    0.55
   4   8   1    0.63    0.83
   4   8   1    0.37    0.62
   6  -9  -1    0.78    0.66
  -6   9   1    0.36    0.75
   5  -9  -1    0.10    0.46
   5  -9  -1    0.00    0.48
  -5   9   1    1.03    0.64
   4  -9  -1    0.61    0.53
   4  -9  -1    0.01    0.47
  -4   9   1    0.28    0.51
   3  -9  -1    0.19    0.54
   3  -9  -1    0.66    0.51
   3  -9  -1    0.11    0.46
  -3   9   1    0.40    0.40
   2  -9  -1    6.90    1.27
   2  -9  -1    8.58    1.33
  -2   9   1    4.78    0.99
   1  -9  -1    3.87    0.90
   1  -9  -1    1.88    0.83
  -1   9   1    1.74    0.64
   0  -9  -1   20.69    2.06
   0  -9  -1   22.43    1.55
   0  -9  -1   17.90    1.76
   0   9   1   19.64    1.78
   0   9   1   21.15    1.57
  -1  -9  -1    2.07    0.83
  -1  -9  -1    0.91    0.49
  -1  -9  -1    1.03    0.63
   1   9   1    2.50    0.87
   1   9   1    1.12    0.70
   1   9   1    0.95    0.46
  -2  -9  -1   -0.79    0.52
  -2  -9  -1    1.12    0.73
  -2  -9  -1    0.09    0.63
   2   9   1    0.43    0.49
   2   9   1    1.50    0.70
   2   9   1   -0.01    0.66
  -3  -9  -1    3.06    1.09
  -3  -9  -1    5.22    1.25
  -3  -9  -1    3.56    1.06
   3   9   1    3.45    1.02
   3   9   1    4.65    1.26
   6 -10  -1   -0.29    0.52
  -6  10   1    1.72    1.11
   5 -10  -1    0.03    0.47
   5 -10  -1    0.04    0.57
  -5  10   1    0.26    0.69
   4 -10  -1    4.29    1.13
   4 -10  -1    4.39    1.00
  -4  10   1    3.36    0.94
   3 -10  -1    4.00    1.06
   3 -10  -1    5.49    1.07
  -3  10   1    1.89    0.76
   2 -10  -1   39.36    2.93
  -2  10   1   36.26    2.62
   1 -10  -1    3.07    1.00
   1 -10  -1    2.61    1.09
  -1  10   1    3.14    0.89
   0 -10  -1    0.18    0.63
   0 -10  -1   -0.56    0.59
   0  10   1    0.08    0.36
   0  10   1    0.02    0.53
  -1 -10  -1    6.07    1.12
  -1 -10  -1    8.16    1.63
   1  10   1    7.11    1.10
   1  10   1    8.64    1.50
  -2 -10  -1    0.48    0.71
  -2 -10  -1   -0.39    0.67
   2  10   1   -0.21    0.63
   2  10   1   -0.05    0.55
  -3 -10  -1    0.75    1.18
  -3 -10  -1    2.50    1.10
   3  10   1    2.30    1.13
   3  10   1    4.30    1.03
   5 -11  -1    0.70    0.63
  -5  11   1   -0.26    0.75
   4 -11  -1    0.15    0.69
   4 -11  -1    2.33    0.89
  -4  11   1    2.86    0.92
   3 -11  -1    0.84    0.81
   3 -11  -1    0.16    0.46
  -3  11   1   -0.24    0.57
   2 -11  -1    0.64    0.78
  -2  11   1    0.09    0.48
   1 -11  -1    2.35    0.96
  -1  11   1    3.00    0.96
   0 -11  -1   -0.17    0.70
  -1 -11  -1    1.18    1.00
   1  11   1   -0.19    0.63
   4 -12  -1    1.74    0.87
   4 -12  -1    0.47    0.81
  -4  12   1    0.43    0.88
   3 -12  -1    0.99    0.64
   3 -12  -1    1.29    0.84
  -3  12   1   -0.55    0.70
   2 -12  -1    1.17    0.86
  -2  12   1    2.57    0.78
  -2  12   1    1.57    0.85
   1 -12  -1   -0.37    0.74
  -1  12   1    0.09    0.68
   0 -12  -1    0.97    1.03
   1  13  -2    0.51    0.79
   1  13  -2    1.74    0.77
  -1 -13   2    0.09    0.90
   0  13  -2    0.06    0.64
   0 -13   2    0.10    0.84
  -1  13  -2   -0.33    0.54
   1 -13   2    0.80    0.79
  -2  13  -2    0.76    0.63
  -2  13  -2    0.15    0.40
   2 -13   2    0.00    0.83
  -3  13  -2    0.44    0.62
  -3  13  -2    0.00    0.55
   3 -13   2    0.18    0.75
   3 -13   2   -0.10    0.56
  -4  13  -2    1.14    0.72
  -4  13  -2    1.80    0.83
   4 -13   2    0.04    0.68
   4 -13   2    3.14    1.10
   2  12  -2    0.28    0.80
   2  12  -2   -0.03    0.58
  -2 -12   2   -0.08    0.97
   1  12  -2    0.02    0.60
   1  12  -2   -0.10    0.50
  -1 -12   2    0.26    0.70
   0  12  -2    0.00    0.46
   0 -12   2   -0.26    0.63
  -1  12  -2    0.35    0.53
  -1  12  -2    0.57    0.48
   1 -12   2   -0.22    0.78
  -2  12  -2    1.69    0.68
  -2  12  -2    1.17    0.49
   2 -12   2   -0.38    0.56
  -3  12  -2    0.80    0.58
  -3  12  -2    2.76    0.81
   3 -12   2    3.16    1.00
   3 -12   2    2.86    1.04
  -4  12  -2    2.01    0.89
  -4  12  -2    1.11    0.72
   4 -12   2    0.76    0.60
   4 -12   2    0.46    0.57
  -5  12  -2    0.47    0.89
  -5  12  -2    1.25    0.74
   5 -12   2   -0.58    0.68
   3  11  -2    1.10    0.73
   3  11  -2    0.41    0.86
  -3 -11   2    1.02    0.91
  -3 -11   2    0.06    0.94
   2  11  -2    1.85    0.77
   2  11  -2    1.55    0.79
  -2 -11   2    4.60    1.13
  -2 -11   2    0.67    0.76
   1  11  -2    0.31    0.55
   1  11  -2    0.18    0.59
  -1 -11   2    0.39    0.68
  -1 -11   2    0.32    0.60
   0  11  -2   -0.14    0.25
   0  11  -2    0.44    0.48
   0  11  -2   -0.48    0.38
   0 -11   2    0.14    0.51
  -1  11  -2    6.30    1.05
  -1  11  -2    6.76    1.08
   1 -11   2    6.80    1.33
  -2  11  -2    0.88    0.46
  -2  11  -2    0.55    0.47
   2 -11   2    0.08    0.61
  -3  11  -2    0.79    0.50
  -3  11  -2    0.74    0.63
   3 -11   2    1.67    0.75
   3 -11   2    0.80    0.62
  -4  11  -2    3.54    0.85
  -4  11  -2    2.36    0.90
   4 -11   2    4.09    1.04
   4 -11   2    1.99    0.74
  -5  11  -2    0.51    0.59
  -5  11  -2   -0.42    0.45
   5 -11   2    0.52    0.65
  -6  11  -2    0.51    0.86
  -6  11  -2   -0.21    0.72
   6 -11   2   -0.73    0.65
   4  10  -2   -0.71    0.53
   4  10  -2    0.07    0.88
  -4 -10   2    0.45    0.76
  -4 -10   2    0.16    0.79
   3  10  -2   -0.11    0.58
   3  10  -2   -0.40    0.49
  -3 -10   2   -0.50    0.54
  -3 -10   2   -0.28    0.69
   2  10  -2    3.46    0.90
   2  10  -2    2.60    0.84
  -2 -10   2    4.38    1.17
  -2 -10   2    2.00    0.81
   1  10  -2    0.46    0.48
   1  10  -2   -0.11    0.35
  -1 -10   2    0.33    0.52
  -1 -10   2   -0.18    0.47
   0  10  -2    1.39    0.53
   0  10  -2    1.31    0.47
   0  10  -2    1.73    0.57
   0 -10   2    0.43    0.45
   0 -10   2   -0.35    0.56
  -1  10  -2    0.24    0.44
  -1  10  -2    0.03    0.35
  -1  10  -2    0.28    0.43
   1 -10   2    0.62    0.47
   1 -10   2    0.32    0.31
  -2  10  -2    0.55    0.46
  -2  10  -2    0.00    0.32
   2 -10   2    0.12    0.44
  -3  10  -2    3.50    0.76
  -3  10  -2    3.38    0.82
   3 -10   2    2.24    0.78
   3 -10   2    2.99    0.81
  -4  10  -2   -0.05    0.34
  -4  10  -2    0.94    0.53
   4 -10   2    1.44    0.67
   4 -10   2    0.69    0.54
  -5  10  -2    0.21    0.55
  -5  10  -2   -0.72    0.44
   5 -10   2   -0.38    0.45
  -6  10  -2   -1.02    0.62
  -6  10  -2   -0.07    0.62
   6 -10   2   -0.06    0.64
   4   9  -2    0.00    0.76
   4   9  -2    0.27    0.55
  -4  -9   2    0.40    0.76
  -4  -9   2   -0.38    0.72
   3   9  -2   -0.50    0.40
   3   9  -2    0.09    0.48
  -3  -9   2    0.46    0.74
  -3  -9   2    0.64    0.63
  -3  -9   2    0.73    0.62
   2   9  -2   12.20    1.53
   2   9  -2    7.87    1.21
  -2  -9   2    9.35    1.38
  -2  -9   2   10.80    1.54
  -2  -9   2    6.72    1.19
   1   9  -2   -0.16    0.34
   1   9  -2    0.21    0.27
   1   9  -2   -0.16    0.42
  -1  -9   2    0.89    0.59
  -1  -9   2    0.10    0.39
  -1  -9   2    0.50    0.44
   0   9  -2    0.73    0.36
   0   9  -2   -0.16    0.33
   0   9  -2    0.36    0.35
   0  -9   2    0.00    0.34
   0  -9   2   -0.36    0.24
   0  -9   2    0.14    0.30
  -1   9  -2    3.66    0.67
  -1   9  -2    2.92    0.67
  -1   9  -2    2.01    0.65
  -1   9  -2    3.96    0.75
   1  -9   2    5.14    0.78
   1  -9   2    3.27    0.87
   1  -9   2    2.37    0.49
  -2   9  -2    1.97    0.62
  -2   9  -2    2.36    0.58
   2  -9   2    2.72    0.36
   2  -9   2    3.34    0.65
   2  -9   2    3.12    0.80
  -3   9  -2   -0.22    0.36
  -3   9  -2   -0.22    0.37
   3  -9   2   -0.28    0.40
   3  -9   2   -0.15    0.47
  -4   9  -2   -0.36    0.40
  -4   9  -2   -0.06    0.47
   4  -9   2   -0.02    0.32
   4  -9   2    0.32    0.47
  -5   9  -2    1.03    0.64
  -5   9  -2    1.18    0.79
   5  -9   2    0.04    0.54
  -6   9  -2   -0.04    0.62
  -6   9  -2    1.08    0.87
   6  -9   2    0.65    0.70
  -7   9  -2    1.40    0.89
  -7   9  -2    0.25    0.93
   7  -9   2   -0.04    0.66
   5   8  -2    2.23    1.02
  -5  -8   2    0.34    0.71
  -5  -8   2    2.65    1.09
   4   8  -2    4.16    1.12
   4   8  -2    5.85    1.23
  -4  -8   2    3.15    0.95
  -4  -8   2    3.28    1.07
  -4  -8   2    3.23    1.10
   3   8  -2    9.16    1.40
   3   8  -2    9.69    1.30
   3   8  -2   10.27    1.41
  -3  -8   2    8.04    1.36
  -3  -8   2    7.80    1.31
  -3  -8   2    7.78    1.31
   2   8  -2   45.96    2.79
   2   8  -2   45.08    2.68
  -2  -8   2   42.78    2.70
  -2  -8   2   46.27    3.00
  -2  -8   2   41.14    2.68
   1   8  -2   -0.36    0.21
   1   8  -2    0.23    0.21
   1   8  -2    0.15    0.37
  -1  -8   2   -0.05    0.37
  -1  -8   2    0.02    0.29
  -1  -8   2   -0.22    0.30
   0   8  -2    5.03    0.70
   0   8  -2    6.61    0.99
   0   8  -2    5.25    0.84
   0   8  -2    5.37    0.82
   0  -8   2    5.25    0.82
   0  -8   2    2.89    0.76
   0  -8   2    3.69    0.63
  -1   8  -2    0.16    0.25
  -1   8  -2    0.28    0.34
  -1   8  -2    0.19    0.34
  -1   8  -2   -0.02    0.27
   1  -8   2    0.17    0.28
   1  -8   2    0.35    0.23
   1  -8   2    0.53    0.43
  -2   8  -2   19.22    1.54
  -2   8  -2   23.50    1.50
  -2   8  -2   17.34    1.35
   2  -8   2   21.28    1.03
   2  -8   2   19.97    1.59
   2  -8   2   19.19    1.39
  -3   8  -2   -0.46    0.27
  -3   8  -2    0.35    0.42
  -3   8  -2    0.64    0.38
   3  -8   2   -0.03    0.31
   3  -8   2    0.13    0.33
   3  -8   2    0.04    0.09
   3  -8   2   -0.07    0.32
  -4   8  -2   -0.27    0.36
  -4   8  -2    0.10    0.37
   4  -8   2    0.73    0.50
   4  -8   2    0.10    0.27
   4  -8   2    0.38    0.51
  -5   8  -2   -0.65    0.45
  -5   8  -2   -0.36    0.50
   5  -8   2    0.43    0.44
  -6   8  -2   -0.18    0.63
  -6   8  -2   -0.38    0.53
   6  -8   2    0.67    0.67
  -7   8  -2   -0.15    0.88
  -7   8  -2   -0.67    0.60
   7  -8   2   -0.51    0.71
   6   7  -2    0.77    1.01
  -6  -7   2    0.45    0.95
  -6  -7   2    0.81    1.16
   5   7  -2   -0.19    0.66
  -5  -7   2   -0.07    0.71
  -5  -7   2    1.04    0.89
  -5  -7   2    0.29    0.61
   4   7  -2   11.91    1.19
   4   7  -2   10.62    1.59
  -4  -7   2    9.38    1.54
  -4  -7   2   12.66    1.70
  -4  -7   2    8.62    1.44
   3   7  -2    5.50    1.02
   3   7  -2    4.93    1.02
   3   7  -2    5.39    0.92
  -3  -7   2    4.38    0.95
  -3  -7   2    4.85    1.00
  -3  -7   2    4.25    0.93
   2   7  -2   22.48    1.70
   2   7  -2   21.37    1.63
  -2  -7   2   18.95    1.70
  -2  -7   2   20.09    1.62
  -2  -7   2   21.74    1.67
   1   7  -2   23.25    1.27
   1   7  -2   23.06    1.64
   1   7  -2   22.50    1.58
   1   7  -2   26.47    1.71
  -1  -7   2   21.21    1.77
  -1  -7   2   23.94    1.62
  -1  -7   2   27.08    1.69
   0   7  -2    4.58    0.77
   0   7  -2    4.13    0.63
   0   7  -2    4.68    0.65
   0   7  -2    5.19    0.76
   0  -7   2    4.48    0.65
   0  -7   2    4.18    0.62
   0  -7   2    3.04    0.70
  -1   7  -2   23.70    1.42
  -1   7  -2   21.79    1.53
  -1   7  -2   20.95    1.44
  -1   7  -2   22.43    1.40
   1  -7   2   22.33    1.24
   1  -7   2   22.25    1.63
   1  -7   2   24.30    1.41
  -2   7  -2   32.50    1.84
  -2   7  -2   31.44    1.99
  -2   7  -2   34.87    1.87
   2  -7   2   33.45    1.86
   2  -7   2   33.27    2.03
   2  -7   2   33.96    1.50
   2  -7   2   28.96    2.03
  -3   7  -2   30.14    2.08
  -3   7  -2   29.59    1.76
  -3   7  -2   34.35    2.01
  -3   7  -2   34.80    1.97
   3  -7   2   33.41    1.98
   3  -7   2   31.90    1.44
   3  -7   2   32.85    1.92
   3  -7   2   31.40    2.14
  -4   7  -2    5.13    0.76
  -4   7  -2    5.36    1.05
  -4   7  -2    5.90    0.97
   4  -7   2    5.83    0.77
   4  -7   2    6.99    1.17
   4  -7   2    5.15    0.91
  -5   7  -2    0.64    0.61
  -5   7  -2    2.87    0.61
  -5   7  -2    2.59    0.79
   5  -7   2    3.37    0.85
  -6   7  -2    0.05    0.53
  -6   7  -2   -0.63    0.55
   6  -7   2   -0.82    0.42
  -7   7  -2    1.01    0.90
  -7   7  -2    0.73    0.70
   7  -7   2    1.04    0.64
   7  -7   2    0.27    0.64
   6   6  -2    5.52    1.42
  -6  -6   2    4.02    1.26
  -6  -6   2    5.38    1.45
   5   6  -2    5.93    1.32
  -5  -6   2    9.55    1.67
  -5  -6   2    7.91    1.24
  -5  -6   2    6.51    1.29
   4   6  -2   16.63    1.38
   4   6  -2   18.95    1.85
  -4  -6   2   17.71    1.71
  -4  -6   2   19.22    1.91
  -4  -6   2   17.67    1.65
   3   6  -2   16.15    1.52
   3   6  -2   14.89    1.26
  -3  -6   2   15.83    1.53
  -3  -6   2   17.23    1.55
  -3  -6   2   15.96    1.51
   2   6  -2    5.48    0.88
   2   6  -2    8.18    0.83
   2   6  -2    6.15    0.92
  -2  -6   2    6.85    0.96
  -2  -6   2    7.80    1.09
  -2  -6   2    5.70    0.89
   1   6  -2    0.19    0.26
   1   6  -2    0.77    0.37
   1   6  -2   -0.15    0.23
   1   6  -2   -0.07    0.15
  -1  -6   2    0.24    0.32
  -1  -6   2   -0.03    0.22
  -1  -6   2   -0.25    0.16
   0   6  -2    4.80    0.72
   0   6  -2    5.40    0.58
   0   6  -2    5.93    0.62
   0   6  -2    7.23    0.67
   0   6  -2    5.57    0.57
   0  -6   2    6.77    0.64
   0  -6   2    6.02    0.87
   0  -6   2    5.12    0.56
  -1   6  -2   62.99    2.95
  -1   6  -2   67.15    3.14
  -1   6  -2   68.77    3.10
  -1   6  -2   70.51    3.01
   1  -6   2   62.84    3.25
   1  -6   2   68.20    2.99
   1  -6   2   69.26    2.85
  -2   6  -2    5.04    0.63
  -2   6  -2    3.61    0.69
  -2   6  -2    5.26    0.65
   2  -6   2    5.43    0.75
   2  -6   2    4.91    0.40
   2  -6   2    5.10    0.63
   2  -6   2    4.82    0.63
   2  -6   2    3.63    0.72
  -3   6  -2   22.95    1.62
  -3   6  -2   28.26    1.57
  -3   6  -2   27.25    1.66
  -3   6  -2   23.52    1.74
  -3   6  -2   23.91    1.48
   3  -6   2   27.60    1.55
   3  -6   2   26.44    1.30
   3  -6   2   27.26    1.69
   3  -6   2   27.95    1.88
  -4   6  -2   19.95    1.63
  -4   6  -2   19.00    1.60
  -4   6  -2   21.67    1.63
  -4   6  -2   21.51    1.38
   4  -6   2   18.84    1.55
   4  -6   2   20.84    1.25
   4  -6   2   19.75    1.19
   4  -6   2   21.83    1.74
  -5   6  -2    0.87    0.60
  -5   6  -2    0.66    0.36
  -5   6  -2   -0.07    0.47
   5  -6   2    0.32    0.53
   5  -6   2    0.54    0.48
  -6   6  -2    1.67    0.76
  -6   6  -2    1.33    0.74
  -6   6  -2    2.78    0.62
   6  -6   2    1.80    0.80
   6  -6   2    2.09    0.78
  -7   6  -2    1.14    0.78
  -7   6  -2    0.54    0.66
   7  -6   2    1.07    0.62
   7  -6   2    1.02    0.70
   6   5  -2    0.28    0.69
   6   5  -2   -0.12    0.68
  -6  -5   2    1.25    0.86
  -6  -5   2    0.57    0.79
   5   5  -2    0.87    0.61
   5   5  -2    0.36    0.66
  -5  -5   2    0.46    0.47
  -5  -5   2   -0.04    0.36
  -5  -5   2   -0.59    0.50
   4   5  -2    7.19    1.24
   4   5  -2    9.40    0.95
   4   5  -2    7.12    1.28
  -4  -5   2    7.90    1.17
  -4  -5   2    7.66    1.27
  -4  -5   2    6.79    1.15
   3   5  -2    0.37    0.32
   3   5  -2    0.26    0.36
  -3  -5   2   -0.14    0.25
  -3  -5   2   -0.01    0.37
  -3  -5   2    0.08    0.27
   2   5  -2    0.17    0.34
   2   5  -2    0.27    0.30
   2   5  -2    0.19    0.26
  -2  -5   2   -0.19    0.25
  -2  -5   2   -0.11    0.28
  -2  -5   2   -0.18    0.30
  -2  -5   2    0.35    0.27
   1   5  -2    0.44    0.27
   1   5  -2   -0.25    0.17
   1   5  -2    0.13    0.25
   1   5  -2   -0.02    0.12
  -1  -5   2    0.47    0.30
  -1  -5   2   -0.29    0.11
  -1  -5   2    0.23    0.22
  -1  -5   2    0.74    0.29
   0   5  -2    0.26    0.21
   0   5  -2    0.17    0.20
   0   5  -2    0.55    0.21
   0   5  -2    0.13    0.19
   0   5  -2   -0.02    0.16
   0  -5   2    0.25    0.17
   0  -5   2    0.32    0.23
   0  -5   2    0.17    0.19
   0  -5   2    0.06    0.26
  -1   5  -2   15.74    0.92
  -1   5  -2   16.68    1.11
  -1   5  -2   16.86    1.13
  -1   5  -2   14.83    1.04
  -1   5  -2   14.62    0.89
   1  -5   2   14.82    0.85
   1  -5   2   15.17    0.90
   1  -5   2   16.24    1.11
   1  -5   2   15.97    1.02
   1  -5   2   14.30    0.87
  -2   5  -2    6.27    0.60
  -2   5  -2    5.58    0.59
  -2   5  -2    5.52    0.59
  -2   5  -2    5.85    0.80
  -2   5  -2    6.33    0.60
   2  -5   2    5.67    0.55
   2  -5   2    5.92    0.82
   2  -5   2    5.61    0.57
   2  -5   2    5.70    0.58
  -3   5  -2    0.14    0.33
  -3   5  -2   -0.12    0.21
  -3   5  -2    0.26    0.27
  -3   5  -2   -0.22    0.13
  -3   5  -2   -0.05    0.30
   3  -5   2    0.02    0.14
   3  -5   2   -0.21    0.19
   3  -5   2    0.66    0.38
   3  -5   2    0.19    0.19
  -4   5  -2   24.96    1.53
  -4   5  -2   27.31    1.88
  -4   5  -2   20.80    1.69
  -4   5  -2   26.74    1.85
   4  -5   2   25.99    1.81
   4  -5   2   25.88    1.89
   4  -5   2   24.21    1.19
  -5   5  -2    2.84    0.78
  -5   5  -2    3.17    0.82
  -5   5  -2    4.58    0.74
   5  -5   2    3.54    0.95
   5  -5   2    3.07    0.85
  -6   5  -2    0.53    0.39
  -6   5  -2    2.75    0.90
  -6   5  -2    1.18    0.67
   6  -5   2    0.97    0.93
   6  -5   2    2.53    0.81
   6  -5   2    1.23    0.65
  -7   5  -2    0.03    0.75
  -7   5  -2    0.07    0.65
   7  -5   2    0.71    0.73
   7  -5   2    1.36    0.71
   7   4  -2   -0.22    0.85
   7   4  -2    1.41    1.05
  -7  -4   2    0.07    0.86
  -7  -4   2    1.41    1.02
   6   4  -2    1.06    0.85
   6   4  -2    1.09    0.76
  -6  -4   2   -0.86    0.63
  -6  -4   2    0.39    0.77
   5   4  -2   -0.71    0.47
   5   4  -2   -0.08    0.36
   5   4  -2    0.42    0.61
  -5  -4   2   -0.25    0.37
  -5  -4   2   -0.27    0.41
  -5  -4   2    0.26    0.48
   4   4  -2   16.15    1.60
   4   4  -2   12.99    1.62
   4   4  -2   15.94    1.18
  -4  -4   2   13.78    1.50
  -4  -4   2   12.48    1.33
  -4  -4   2   15.46    1.33
   3   4  -2    0.37    0.40
   3   4  -2   -0.09    0.32
   3   4  -2    0.21    0.24
  -3  -4   2    0.47    0.33
  -3  -4   2    0.64    0.28
  -3  -4   2    0.32    0.31
  -3  -4   2    0.45    0.26
  -3  -4   2    0.03    0.26
   2   4  -2   14.79    1.16
   2   4  -2   13.11    1.10
   2   4  -2   14.35    0.93
  -2  -4   2   12.48    0.95
  -2  -4   2   13.08    1.10
  -2  -4   2   11.57    1.08
  -2  -4   2   14.09    0.62
  -2  -4   2   12.90    0.89
  -2  -4   2   13.99    1.13
   1   4  -2   36.19    1.83
   1   4  -2   35.71    1.52
   1   4  -2   33.44    1.78
   1   4  -2   36.17    1.82
   1   4  -2   31.95    1.77
  -1  -4   2   37.05    1.78
  -1  -4   2   31.13    1.93
  -1  -4   2   34.06    1.79
  -1  -4   2   36.86    1.53
  -1  -4   2   36.30    1.81
  -1  -4   2   36.17    1.86
  -1  -4   2   35.25    1.79
   0   4  -2   15.76    1.05
   0   4  -2   19.04    0.96
   0   4  -2   17.42    1.00
   0   4  -2   16.29    0.96
   0   4  -2   17.41    0.92
   0  -4   2   18.38    1.12
   0  -4   2   18.20    1.09
   0  -4   2   18.40    1.18
   0  -4   2   18.48    1.00
   0  -4   2   17.13    0.91
   0  -4   2   16.93    0.99
   0  -4   2   17.51    0.91
  -1   4  -2   38.23    1.95
  -1   4  -2   42.77    1.95
  -1   4  -2   37.74    1.77
   1  -4   2   39.84    2.03
   1  -4   2   44.82    2.03
   1  -4   2   41.79    1.97
   1  -4   2   42.00    1.80
   1  -4   2   41.14    1.91
  -2   4  -2    0.14    0.22
  -2   4  -2    0.90    0.30
  -2   4  -2    0.12    0.17
  -2   4  -2    0.39    0.23
   2  -4   2    0.38    0.29
   2  -4   2    0.66    0.20
   2  -4   2    0.68    0.25
   2  -4   2    0.74    0.26
   2  -4   2    0.47    0.18
  -3   4  -2   15.97    1.27
  -3   4  -2   17.64    1.16
  -3   4  -2   18.88    1.34
  -3   4  -2   16.61    1.29
   3  -4   2   20.30    0.94
   3  -4   2   19.46    1.15
   3  -4   2   20.20    1.43
   3  -4   2   19.19    1.33
  -4   4  -2    1.24    0.52
  -4   4  -2    0.94    0.49
  -4   4  -2    1.28    0.59
   4  -4   2    1.41    0.55
   4  -4   2    2.89    0.67
  -5   4  -2    7.27    1.23
  -5   4  -2    9.01    1.21
   5  -4   2    4.43    1.02
   5  -4   2    8.49    1.24
   5  -4   2    7.25    1.20
  -6   4  -2    0.34    0.59
  -6   4  -2    1.26    0.65
   6  -4   2    1.23    0.69
   6  -4   2    1.83    0.79
   6  -4   2    1.61    0.70
  -7   4  -2    1.13    0.75
  -7   4  -2   -0.04    0.70
   7  -4   2    0.33    0.57
   7  -4   2   -0.11    0.66
   7   3  -2    1.74    0.97
   7   3  -2    1.72    1.10
  -7  -3   2    3.10    1.08
  -7  -3   2    2.29    1.11
   6   3  -2    0.94    0.63
   6   3  -2   -0.05    0.59
  -6  -3   2    0.19    0.78
  -6  -3   2    1.62    0.69
   5   3  -2    0.31    0.54
   5   3  -2    0.31    0.58
   5   3  -2    1.26    0.47
  -5  -3   2    2.45    0.57
  -5  -3   2    0.77    0.54
  -5  -3   2    1.77    0.74
   4   3  -2    7.98    0.78
   4   3  -2    7.04    1.14
   4   3  -2    6.89    1.18
  -4  -3   2    9.70    1.39
  -4  -3   2    7.95    1.13
  -4  -3   2    9.20    0.94
  -4  -3   2    9.64    0.81
   3   3  -2    0.12    0.33
   3   3  -2    0.59    0.23
   3   3  -2    0.27    0.25
   3   3  -2    0.76    0.37
  -3  -3   2    0.89    0.37
  -3  -3   2    0.10    0.23
  -3  -3   2    0.32    0.19
  -3  -3   2   -0.10    0.31
   2   3  -2  106.26    4.79
   2   3  -2  108.67    4.44
   2   3  -2  108.30    4.77
   2   3  -2  113.66    4.49
   2   3  -2   99.95    4.62
  -2  -3   2  112.51    4.73
  -2  -3   2  114.92    4.47
  -2  -3   2   98.24    4.73
  -2  -3   2  112.02    4.82
  -2  -3   2  113.36    4.48
   1   3  -2    9.79    0.71
   1   3  -2    9.62    0.72
   1   3  -2    9.07    0.69
   1   3  -2    9.20    0.71
  -1  -3   2    9.18    0.61
  -1  -3   2    9.98    0.56
  -1  -3   2   10.55    0.79
  -1  -3   2   10.44    0.82
  -1  -3   2    9.31    0.71
  -1  -3   2    8.51    0.71
  -1  -3   2   10.36    0.72
  -1  -3   2   10.32    0.73
   0   3  -2   37.52    1.51
   0   3  -2   35.72    1.68
   0   3  -2   35.68    1.62
   0   3  -2   36.61    1.77
   0  -3   2   38.00    1.63
   0  -3   2   37.57    1.50
   0  -3   2   37.28    1.66
   0  -3   2   34.47    1.78
   0  -3   2   34.80    1.48
   0  -3   2   36.10    1.67
   0  -3   2   35.19    1.74
   0  -3   2   35.33    1.69
  -1   3  -2   36.84    1.73
  -1   3  -2   34.34    1.75
  -1   3  -2   37.05    1.59
   1  -3   2   38.06    1.56
   1  -3   2   39.64    1.73
   1  -3   2   39.37    1.78
   1  -3   2   36.37    1.58
   1  -3   2   36.86    1.78
   1  -3   2   35.75    1.72
   1  -3   2   37.69    1.79
   1  -3   2   35.70    1.71
  -2   3  -2   37.61    1.88
  -2   3  -2   38.44    1.92
  -2   3  -2   37.53    1.92
  -2   3  -2   38.01    1.82
   2  -3   2   38.46    1.87
   2  -3   2   37.29    1.76
   2  -3   2   37.72    1.85
   2  -3   2   36.13    1.94
   2  -3   2   37.21    1.60
   2  -3   2   39.23    1.83
  -3   3  -2  116.42    5.26
  -3   3  -2  111.31    4.98
  -3   3  -2  127.71    5.30
   3  -3   2  121.27    4.84
   3  -3   2  126.23    5.26
   3  -3   2  115.67    5.19
  -4   3  -2    8.92    1.17
  -4   3  -2    8.46    1.06
  -4   3  -2    9.20    0.93
   4  -3   2   10.31    0.75
   4  -3   2    8.46    1.17
   4  -3   2    9.95    1.09
   4  -3   2    9.23    1.27
  -5   3  -2   -0.13    0.31
  -5   3  -2    0.26    0.38
  -5   3  -2    0.86    0.60
   5  -3   2    0.10    0.44
   5  -3   2    0.34    0.57
   5  -3   2    0.42    0.44
  -6   3  -2    2.45    0.79
  -6   3  -2    1.75    0.79
  -6   3  -2    0.55    0.56
   6  -3   2    1.76    0.80
   6  -3   2    0.54    0.63
   6  -3   2    1.09    0.64
  -7   3  -2   -1.05    0.63
  -7   3  -2    0.35    0.53
  -7   3  -2    0.19    0.65
   7  -3   2   -0.92    0.58
   7  -3   2    0.94    0.54
   7  -3   2   -0.69    0.71
   7   2  -2    1.46    1.00
   7   2  -2   -0.74    0.75
  -7  -2   2    0.56    1.05
  -7  -2   2    1.57    0.83
   6   2  -2   -0.21    0.57
   6   2  -2    0.33    0.70
  -6  -2   2   -0.49    0.64
  -6  -2   2   -0.10    0.51
   5   2  -2    0.13    0.42
   5   2  -2    1.07    0.71
   5   2  -2    0.68    0.36
  -5  -2   2    1.11    0.43
  -5  -2   2    1.71    0.68
  -5  -2   2    1.58    0.69
   4   2  -2   20.81    1.70
   4   2  -2   25.42    1.25
   4   2  -2   19.32    1.73
   4   2  -2   23.47    1.38
  -4  -2   2   23.95    1.73
  -4  -2   2   22.12    1.52
  -4  -2   2   23.78    1.92
   3   2  -2    1.95    0.34
   3   2  -2    1.57    0.54
   3   2  -2    2.05    0.56
   3   2  -2    1.55    0.32
  -3  -2   2    1.60    0.49
  -3  -2   2    2.05    0.52
   2   2  -2   30.08    1.64
   2   2  -2   28.85    1.71
   2   2  -2   29.61    1.45
   2   2  -2   28.11    1.30
   2   2  -2   31.07    1.71
   2   2  -2   30.27    1.62
  -2  -2   2   29.02    1.57
  -2  -2   2   24.62    1.70
  -2  -2   2   28.42    1.68
  -2  -2   2   26.93    1.59
  -2  -2   2   30.48    1.31
   1   2  -2   61.82    2.61
   1   2  -2   58.08    2.62
   1   2  -2   63.85    2.63
  -1  -2   2   57.49    2.59
  -1  -2   2   59.58    2.54
  -1  -2   2   58.79    2.60
  -1  -2   2   58.92    2.56
  -1  -2   2   61.79    2.64
  -1  -2   2   63.35    2.42
   0   2  -2   74.38    2.94
   0   2  -2   72.66    2.84
   0   2  -2   68.38    2.71
   0   2  -2   70.15    2.84
   0   2  -2   72.43    2.99
   0   2  -2   72.82    2.71
   0  -2   2   74.89    2.92
   0  -2   2   69.82    2.96
   0  -2   2   72.90    2.83
   0  -2   2   72.52    2.83
  -1   2  -2    1.92    0.31
  -1   2  -2    1.16    0.23
  -1   2  -2    1.47    0.32
  -1   2  -2    2.19    0.33
  -1   2  -2    1.73    0.31
  -1   2  -2    1.54    0.25
   1  -2   2    1.73    0.30
   1  -2   2    1.51    0.29
   1  -2   2    1.58    0.23
   1  -2   2    1.57    0.24
   1  -2   2    1.73    0.32
  -2   2  -2   21.33    1.33
  -2   2  -2   21.58    1.30
  -2   2  -2   23.68    1.31
  -2   2  -2   23.04    1.34
   2  -2   2   21.65    1.32
   2  -2   2   23.61    1.16
   2  -2   2   24.77    1.40
   2  -2   2   23.73    1.51
   2  -2   2   22.03    1.31
   2  -2   2   24.37    1.31
   2  -2   2   23.69    1.28
  -3   2  -2   89.38    3.91
  -3   2  -2   87.17    3.99
  -3   2  -2   89.30    4.22
  -3   2  -2   99.84    4.28
   3  -2   2   91.53    3.64
   3  -2   2   93.34    4.23
   3  -2   2   87.55    4.36
   3  -2   2   88.82    4.10
  -4   2  -2   21.43    1.52
  -4   2  -2   21.16    1.57
  -4   2  -2   21.34    1.76
   4  -2   2   23.13    1.11
   4  -2   2   24.53    1.75
   4  -2   2   23.70    1.79
   4  -2   2   23.72    1.77
  -5   2  -2    1.21    0.60
  -5   2  -2    0.18    0.46
  -5   2  -2    0.27    0.44
   5  -2   2    0.55    0.56
   5  -2   2   -0.10    0.43
   5  -2   2    0.19    0.40
  -6   2  -2    0.31    0.73
  -6   2  -2   -0.29    0.40
  -6   2  -2    0.15    0.49
   6  -2   2    0.87    0.48
   6  -2   2   -0.15    0.52
   6  -2   2    0.56    0.69
  -7   2  -2    0.11    0.56
  -7   2  -2    1.25    0.96
   7  -2   2    0.25    0.80
   7  -2   2    0.53    0.83
   7  -2   2    0.73    0.55
   7   1  -2    1.34    0.88
   7   1  -2   -0.30    0.70
  -7  -1   2    1.25    0.71
  -7  -1   2    0.05    0.71
   6   1  -2    2.17    0.86
   6   1  -2    2.98    0.94
   6   1  -2    0.89    0.40
  -6  -1   2    1.86    0.94
  -6  -1   2    2.55    0.59
  -6  -1   2    1.06    0.64
   5   1  -2    1.51    0.67
   5   1  -2    0.82    0.40
   5   1  -2    1.28    0.30
   5   1  -2    0.52    0.61
  -5  -1   2    1.05    0.41
  -5  -1   2    0.50    0.49
  -5  -1   2    1.71    0.77
   4   1  -2    3.45    0.53
   4   1  -2    2.70    0.74
   4   1  -2    4.06    0.80
   4   1  -2    4.07    0.49
  -4  -1   2    3.66    0.85
  -4  -1   2    4.06    0.74
   3   1  -2    1.44    0.29
   3   1  -2    1.59    0.51
   3   1  -2    1.45    0.48
   3   1  -2    1.45    0.29
  -3  -1   2    0.84    0.44
  -3  -1   2    2.11    0.48
   2   1  -2  261.55   10.25
   2   1  -2  273.01   10.68
   2   1  -2  271.70   10.50
   2   1  -2  276.46   10.40
   2   1  -2  278.20   10.67
  -2  -1   2  271.81   10.67
  -2  -1   2  265.65   10.40
  -2  -1   2  265.95   10.67
  -2  -1   2  279.22   10.25
   1   1  -2  208.76    8.01
   1   1  -2  223.53    8.09
   1   1  -2  199.31    7.75
   1   1  -2  204.20    8.07
   1   1  -2  215.74    7.95
  -1  -1   2  220.64    8.09
  -1  -1   2  204.72    7.75
  -1  -1   2  203.42    8.06
  -1  -1   2  206.76    8.02
  -1  -1   2  207.40    7.95
   0   1  -2    4.11    0.30
   0   1  -2    4.39    0.36
   0   1  -2    4.21    0.36
   0   1  -2    4.62    0.29
   0   1  -2    4.05    0.29
   0   1  -2    4.32    0.36
   0  -1   2    5.09    0.32
   0  -1   2    5.18    0.31
   0  -1   2    4.16    0.35
   0  -1   2    4.99    0.37
  -1   1  -2  328.18   12.25
  -1   1  -2  341.76   13.15
  -1   1  -2  330.40   12.08
  -1   1  -2  337.17   12.59
  -1   1  -2  340.04   12.31
  -1   1  -2  328.38   12.61
   1  -1   2  344.43   12.31
   1  -1   2  338.09   12.28
   1  -1   2  330.21   12.59
   1  -1   2  312.51   12.55
   1  -1   2  337.03   12.46
   1  -1   2  335.87   12.61
   1  -1   2  325.95   12.06
   1  -1   2  330.90   13.17
  -2   1  -2   16.53    0.80
  -2   1  -2   16.57    0.78
  -2   1  -2   16.58    1.18
  -2   1  -2   16.83    1.08
  -2   1  -2   15.74    1.12
  -2   1  -2   16.51    1.12
  -2   1  -2   17.25    1.10
  -2   1  -2   17.49    1.02
   2  -1   2   16.99    0.77
   2  -1   2   14.75    1.04
   2  -1   2   18.06    1.01
   2  -1   2   16.80    1.19
   2  -1   2   14.67    1.10
   2  -1   2   15.73    1.10
   2  -1   2   16.71    1.07
  -3   1  -2   20.01    1.23
  -3   1  -2   17.57    1.37
  -3   1  -2   17.41    0.82
  -3   1  -2   15.60    1.37
  -3   1  -2   18.06    1.27
   3  -1   2   18.08    1.39
   3  -1   2   17.75    1.32
   3  -1   2   18.69    1.39
  -4   1  -2    5.00    0.73
  -4   1  -2    3.79    0.75
  -4   1  -2    4.43    0.29
  -4   1  -2    4.64    0.92
   4  -1   2    1.75    0.57
   4  -1   2    5.43    0.93
   4  -1   2    3.33    0.76
  -5   1  -2    0.09    0.36
  -5   1  -2   -0.30    0.37
  -5   1  -2   -0.21    0.50
   5  -1   2   -0.27    0.40
   5  -1   2   -0.02    0.39
   5  -1   2    0.01    0.54
  -6   1  -2    0.36    0.48
  -6   1  -2    0.46    0.68
  -6   1  -2    0.81    0.54
   6  -1   2    1.08    0.61
   6  -1   2    0.25    0.65
   6  -1   2    0.54    0.66
  -7   1  -2    0.71    0.94
  -7   1  -2    1.93    0.84
   7  -1   2    1.86    1.15
   7  -1   2    4.34    1.35
   7  -1   2    1.10    0.62
   8   0  -2    0.24    0.89
  -8   0   2    0.21    1.04
   7   0  -2    2.09    1.10
   7   0  -2    1.90    0.96
  -7   0   2    2.26    1.18
  -7   0   2    2.57    0.89
   6   0  -2    1.49    0.50
   6   0  -2    1.60    0.83
   6   0  -2    0.73    0.59
  -6   0   2    2.59    0.99
  -6   0   2    1.29    0.63
   5   0  -2   34.82    2.10
   5   0  -2   41.32    2.51
   5   0  -2   38.10    2.68
  -5   0   2   33.18    2.57
  -5   0   2   34.67    2.26
   4   0  -2   23.78    1.44
   4   0  -2   21.96    1.78
   4   0  -2   19.59    1.54
  -4   0   2   21.39    1.51
  -4   0   2   24.20    1.85
   3   0  -2   -0.31    0.20
   3   0  -2   -0.29    0.25
  -3   0   2   -0.44    0.28
  -3   0   2    0.14    0.23
   2   0  -2  169.35    6.70
   2   0  -2  179.37    6.77
   2   0  -2  165.78    7.06
   2   0  -2  178.50    7.06
  -2   0   2  188.98    7.12
  -2   0   2  169.45    6.76
  -2   0   2  176.45    6.71
  -2   0   2  165.40    7.04
   1   0  -2   18.38    0.93
   1   0  -2   17.67    1.03
   1   0  -2   17.88    1.01
   1   0  -2   18.69    0.85
  -1   0   2   17.98    0.85
  -1   0   2   18.82    0.93
  -1   0   2   17.54    1.01
  -1   0   2   18.95    0.94
  -1   0   2   19.19    0.86
  -1   0   2   19.17    1.03
  -1   0   2   17.61    1.00
   0   0  -2  169.85    6.61
   0   0  -2  161.86    6.35
   0   0  -2  169.65    6.00
   0   0  -2  159.52    6.36
   0   0  -2  167.66    6.49
   0   0   2  169.09    6.37
   0   0   2  163.76    5.80
   0   0   2  166.30    6.62
   0   0   2  158.37    6.34
   0   0   2  166.08    6.00
   0   0   2  162.47    6.47
  -1   0  -2   18.35    1.10
  -1   0  -2   18.72    1.12
  -1   0  -2   18.92    0.98
  -1   0  -2   17.89    1.05
  -1   0  -2   17.68    0.95
  -1   0  -2   18.17    1.05
   1   0   2   18.70    0.93
   1   0   2   17.65    1.12
   1   0   2   19.11    0.99
   1   0   2   17.67    0.95
   1   0   2   17.31    1.04
   1   0   2   18.92    1.04
   1   0   2   17.21    1.05
  -2   0  -2   34.37    1.95
  -2   0  -2   33.05    1.62
  -2   0  -2   35.86    1.44
  -2   0  -2   33.64    1.61
  -2   0  -2   36.95    1.96
  -2   0  -2   35.17    1.86
  -2   0  -2   35.68    1.99
  -2   0  -2   34.27    1.79
   2   0   2   35.01    1.83
   2   0   2   35.01    1.60
   2   0   2   35.40    1.61
   2   0   2   35.24    1.91
   2   0   2   32.29    1.91
  -3   0  -2    2.14    0.61
  -3   0  -2    2.17    0.41
  -3   0  -2    2.95    0.61
  -3   0  -2    3.47    0.42
   3   0   2    2.35    0.36
   3   0   2    2.67    0.59
   3   0   2    2.14    0.55
   3   0   2    2.05    0.58
  -4   0  -2    8.16    0.75
  -4   0  -2    6.85    0.56
  -4   0  -2    5.80    1.04
  -4   0  -2    7.39    1.09
   4   0   2    6.06    1.06
   4   0   2    6.13    1.04
   4   0   2    5.71    0.93
  -5   0  -2   16.21    1.54
  -5   0  -2   13.02    1.79
  -5   0  -2   17.08    1.25
   5   0   2   16.41    1.67
   5   0   2   13.44    1.75
   5   0   2   16.18    1.54
  -6   0  -2    3.12    0.84
  -6   0  -2    1.27    0.79
   6   0   2    1.94    0.69
   6   0   2    1.55    0.81
   6   0   2    2.10    0.85
  -7   0  -2   -0.92    0.70
  -7   0  -2    0.72    0.70
   7   0   2    0.08    0.60
   7   0   2    0.16    0.89
   7   0   2   -1.52    0.57
   8  -1  -2    0.90    0.99
   8  -1  -2   -0.07    0.91
  -8   1   2    0.33    0.54
  -8   1   2    0.02    1.03
   7  -1  -2    2.60    1.09
   7  -1  -2    1.00    0.78
  -7   1   2    3.85    1.00
  -7   1   2    2.68    0.76
  -7   1   2    3.63    1.29
   6  -1  -2    0.03    0.42
   6  -1  -2    0.46    0.71
   6  -1  -2    0.02    0.33
  -6   1   2   -0.03    0.60
  -6   1   2   -0.28    0.32
   5  -1  -2    0.57    0.52
   5  -1  -2    0.20    0.44
   5  -1  -2    0.12    0.32
  -5   1   2    1.22    0.49
  -5   1   2    0.35    0.28
  -5   1   2    1.15    0.68
   4  -1  -2   40.88    2.57
   4  -1  -2   40.47    2.31
  -4   1   2   38.25    2.02
  -4   1   2   38.42    2.52
  -4   1   2   41.25    2.17
   3  -1  -2   38.03    2.25
   3  -1  -2   38.15    1.90
   3  -1  -2   39.70    2.03
  -3   1   2   37.24    1.90
  -3   1   2   36.38    2.21
  -3   1   2   38.66    1.93
   2  -1  -2  464.74   17.65
   2  -1  -2  496.56   18.33
   2  -1  -2  481.62   17.76
   2  -1  -2  465.12   18.35
  -2   1   2  510.42   17.67
  -2   1   2  484.11   17.76
  -2   1   2  470.75   18.37
  -2   1   2  482.05   18.36
  -2   1   2  463.03   18.32
   1  -1  -2   43.51    2.00
   1  -1  -2   39.53    1.98
   1  -1  -2   44.77    2.01
   1  -1  -2   42.71    1.65
   1  -1  -2   42.77    1.76
   1  -1  -2   34.97    1.95
  -1   1   2   45.19    2.02
  -1   1   2   44.19    2.00
  -1   1   2   43.35    2.02
  -1   1   2   43.38    2.01
   0  -1  -2   11.64    0.62
   0  -1  -2   10.38    0.76
   0  -1  -2   10.58    0.75
   0  -1  -2   12.13    0.83
   0  -1  -2    9.19    0.72
   0   1   2   11.22    0.45
   0   1   2   10.98    0.76
   0   1   2   11.06    0.68
   0   1   2   10.95    0.75
   0   1   2   11.89    0.79
   0   1   2   12.27    0.86
  -1  -1  -2   65.08    2.93
  -1  -1  -2   70.39    2.83
  -1  -1  -2   63.11    3.01
  -1  -1  -2   68.86    3.02
  -1  -1  -2   67.57    3.10
  -1  -1  -2   65.01    2.93
   1   1   2   66.86    3.15
   1   1   2   68.35    3.05
   1   1   2   65.56    2.91
   1   1   2   65.84    2.82
   1   1   2   66.37    3.03
   1   1   2   65.06    2.91
  -2  -1  -2   83.47    3.70
  -2  -1  -2   81.53    3.83
  -2  -1  -2   89.10    4.04
   2   1   2   87.42    3.38
   2   1   2   83.39    3.92
   2   1   2   80.87    3.96
   2   1   2   89.64    3.69
   2   1   2   87.33    3.78
  -3  -1  -2   10.13    1.02
  -3  -1  -2    8.52    0.73
  -3  -1  -2    7.96    1.09
   3   1   2    6.61    0.96
   3   1   2    7.41    1.04
   3   1   2    8.03    1.05
   3   1   2    9.38    0.75
  -4  -1  -2    2.29    0.78
  -4  -1  -2    4.96    0.61
  -4  -1  -2    4.59    0.89
  -4  -1  -2    4.28    0.63
   4   1   2    4.98    0.99
   4   1   2    5.47    1.04
   4   1   2    5.45    0.90
  -5  -1  -2    0.55    0.62
  -5  -1  -2   -0.01    0.33
  -5  -1  -2    1.05    0.62
   5   1   2   -0.52    0.29
   5   1   2    0.55    0.54
   5   1   2   -0.05    0.51
  -6  -1  -2   -0.03    0.51
  -6  -1  -2    0.43    0.86
   6   1   2    0.59    0.70
   6   1   2   -0.36    0.63
   6   1   2   -0.09    0.46
  -7  -1  -2   -0.14    0.96
  -7  -1  -2    0.50    0.73
   7   1   2    0.48    0.95
   7   1   2   -1.47    0.81
   8  -2  -2   -0.50    0.86
   8  -2  -2   -0.41    0.88
  -8   2   2    0.62    0.85
  -8   2   2    0.07    0.54
   7  -2  -2    0.19    0.80
   7  -2  -2    1.65    0.81
  -7   2   2   -0.12    0.55
  -7   2   2   -0.80    0.70
   6  -2  -2    0.82    0.43
   6  -2  -2   -0.16    0.46
   6  -2  -2   -0.10    0.61
  -6   2   2    1.25    0.70
  -6   2   2   -0.38    0.42
   5  -2  -2    5.63    0.97
   5  -2  -2    7.48    1.25
  -5   2   2    5.27    0.87
  -5   2   2    5.68    1.19
   4  -2  -2  160.02    6.67
   4  -2  -2  164.88    7.14
  -4   2   2  154.88    6.40
  -4   2   2  161.04    6.52
  -4   2   2  146.85    7.00
   3  -2  -2   72.07    3.27
   3  -2  -2   70.64    3.01
   3  -2  -2   70.88    3.54
  -3   2   2   70.96    3.21
  -3   2   2   69.15    3.51
  -3   2   2   69.33    3.00
   2  -2  -2   12.15    1.02
   2  -2  -2   14.21    0.99
   2  -2  -2   12.23    0.86
   2  -2  -2   13.09    0.94
  -2   2   2   13.45    0.88
  -2   2   2   12.37    0.99
  -2   2   2   13.33    1.04
  -2   2   2   12.41    0.71
  -2   2   2   12.49    0.91
   1  -2  -2   40.76    2.06
   1  -2  -2   40.54    2.04
   1  -2  -2   38.95    2.01
  -1   2   2   40.16    2.01
  -1   2   2   36.94    2.03
  -1   2   2   43.19    2.03
  -1   2   2   39.82    2.02
   0  -2  -2    1.80    0.39
   0  -2  -2    1.44    0.40
   0  -2  -2    1.72    0.37
   0  -2  -2    2.08    0.40
   0   2   2    1.74    0.31
   0   2   2    1.07    0.30
   0   2   2    1.68    0.38
   0   2   2    1.44    0.19
   0   2   2    2.10    0.47
   0   2   2    1.57    0.35
  -1  -2  -2   45.54    2.35
  -1  -2  -2   46.43    2.34
  -1  -2  -2   43.09    2.25
  -1  -2  -2   44.13    2.12
  -1  -2  -2   42.38    2.17
   1   2   2   44.44    2.39
   1   2   2   41.06    2.25
   1   2   2   44.45    2.22
   1   2   2   48.76    2.33
   1   2   2   46.65    2.16
  -2  -2  -2   36.98    2.09
  -2  -2  -2   36.31    1.99
  -2  -2  -2   37.90    2.26
   2   2   2   36.02    2.04
   2   2   2   37.03    2.18
   2   2   2   33.62    2.14
   2   2   2   37.71    1.61
  -3  -2  -2   30.18    2.23
  -3  -2  -2   33.32    1.93
  -3  -2  -2   37.38    2.25
   3   2   2   32.07    2.15
   3   2   2   34.41    2.16
   3   2   2   35.46    2.28
  -4  -2  -2   -0.08    0.40
  -4  -2  -2   -0.11    0.54
  -4  -2  -2    0.31    0.31
   4   2   2    0.01    0.52
   4   2   2   -0.05    0.43
   4   2   2    0.76    0.48
  -5  -2  -2    0.70    0.58
  -5  -2  -2    0.51    0.65
  -5  -2  -2    0.64    0.39
   5   2   2    0.79    0.72
   5   2   2    1.42    0.83
   5   2   2    0.80    0.51
  -6  -2  -2    0.93    0.80
  -6  -2  -2    0.89    1.00
   6   2   2    0.35    0.67
   6   2   2    1.19    0.95
   6   2   2   -0.32    0.76
   8  -3  -2    0.32    0.91
   8  -3  -2    1.56    1.13
  -8   3   2    0.12    0.65
  -8   3   2    0.21    0.98
   7  -3  -2    0.64    0.91
   7  -3  -2    1.22    0.55
   7  -3  -2    0.21    0.69
  -7   3   2    1.79    0.87
  -7   3   2    0.71    0.55
   6  -3  -2   12.88    1.63
   6  -3  -2   12.45    1.78
  -6   3   2   12.85    1.19
  -6   3   2   10.08    1.66
   5  -3  -2   -0.13    0.48
   5  -3  -2    0.61    0.40
  -5   3   2    0.04    0.27
  -5   3   2    0.11    0.49
   4  -3  -2    5.05    0.63
   4  -3  -2    3.93    0.78
   4  -3  -2    3.43    0.82
  -4   3   2    3.72    0.87
  -4   3   2    5.58    0.58
   3  -3  -2   31.17    1.82
   3  -3  -2   34.73    1.52
   3  -3  -2   31.83    1.82
   3  -3  -2   30.88    2.03
  -3   3   2   31.70    1.49
  -3   3   2   30.21    1.99
   2  -3  -2    1.65    0.45
   2  -3  -2    1.55    0.40
   2  -3  -2    2.31    0.44
  -2   3   2    1.31    0.39
  -2   3   2    1.86    0.23
  -2   3   2    1.75    0.44
   1  -3  -2   31.04    1.84
   1  -3  -2   32.74    1.48
   1  -3  -2   35.53    1.88
  -1   3   2   33.32    1.47
  -1   3   2   30.00    1.89
  -1   3   2   33.33    1.85
  -1   3   2   36.33    1.88
   0  -3  -2    0.13    0.18
   0  -3  -2   -0.16    0.20
   0  -3  -2    0.08    0.16
   0   3   2    0.06    0.28
   0   3   2    0.28    0.24
   0   3   2   -0.01    0.17
   0   3   2    0.05    0.26
   0   3   2    0.33    0.13
  -1  -3  -2   80.82    3.77
  -1  -3  -2   77.89    3.73
  -1  -3  -2   78.83    3.55
   1   3   2   78.78    3.74
   1   3   2   76.70    3.83
  -2  -3  -2    8.57    0.87
  -2  -3  -2    6.91    0.93
  -2  -3  -2    6.95    1.01
   2   3   2    7.59    0.52
   2   3   2    6.27    0.94
   2   3   2    6.85    0.95
   2   3   2    7.44    1.07
  -3  -3  -2    0.40    0.33
  -3  -3  -2    0.07    0.45
  -3  -3  -2    1.25    0.55
   3   3   2    0.03    0.45
   3   3   2    0.07    0.44
   3   3   2    0.22    0.43
  -4  -3  -2    6.45    0.95
  -4  -3  -2    5.99    1.15
  -4  -3  -2    8.34    1.42
   4   3   2    5.53    1.16
   4   3   2    7.59    1.27
   4   3   2    6.10    1.15
  -5  -3  -2   -0.79    0.40
  -5  -3  -2   -0.16    0.36
  -5  -3  -2   -0.89    0.64
   5   3   2   -0.70    0.54
   5   3   2   -0.63    0.55
   5   3   2   -0.57    0.46
  -6  -3  -2    0.16    0.97
  -6  -3  -2    1.82    0.92
   6   3   2    2.06    0.92
   6   3   2    0.77    0.91
   6   3   2    0.76    0.93
   8  -4  -2   -0.35    0.57
   8  -4  -2    0.63    1.10
  -8   4   2   -0.24    0.74
  -8   4   2    0.46    1.07
   7  -4  -2    0.11    0.52
   7  -4  -2    0.87    0.86
  -7   4   2   -0.19    0.49
   6  -4  -2   -0.42    0.55
   6  -4  -2    0.16    0.45
  -6   4   2   -0.07    0.55
  -6   4   2    0.45    0.42
   5  -4  -2    4.61    0.94
   5  -4  -2    4.84    1.11
  -5   4   2    5.94    0.74
  -5   4   2    3.22    0.92
  -5   4   2    5.58    0.47
   4  -4  -2    4.36    0.46
   4  -4  -2    3.62    0.76
   4  -4  -2    3.43    0.65
   4  -4  -2    5.55    0.97
  -4   4   2    4.31    0.52
  -4   4   2    3.50    0.84
   3  -4  -2    2.83    0.59
   3  -4  -2    2.54    0.56
   3  -4  -2    3.64    0.75
  -3   4   2    3.59    0.30
  -3   4   2    2.65    0.65
   2  -4  -2    0.10    0.26
   2  -4  -2   -0.11    0.24
   2  -4  -2   -0.06    0.24
  -2   4   2    0.09    0.08
  -2   4   2    0.39    0.12
  -2   4   2   -0.34    0.22
   1  -4  -2   24.33    1.22
   1  -4  -2   23.66    1.57
   1  -4  -2   22.48    1.50
  -1   4   2   21.62    1.12
  -1   4   2   22.49    1.50
  -1   4   2   21.11    1.59
   0  -4  -2    3.00    0.49
   0  -4  -2    3.17    0.64
   0  -4  -2    3.40    0.66
   0   4   2    2.57    0.38
   0   4   2    3.88    0.75
   0   4   2    3.32    0.63
   0   4   2    2.79    0.48
  -1  -4  -2    5.67    0.88
  -1  -4  -2    6.17    0.91
  -1  -4  -2    8.36    0.81
   1   4   2    5.82    0.86
   1   4   2    7.07    0.62
   1   4   2    6.79    1.02
  -2  -4  -2    0.51    0.37
  -2  -4  -2    0.69    0.40
  -2  -4  -2    0.62    0.42
   2   4   2    0.51    0.41
   2   4   2    1.08    0.51
  -3  -4  -2   19.13    1.71
  -3  -4  -2   20.56    1.63
  -3  -4  -2   21.48    1.88
   3   4   2   23.28    1.91
   3   4   2   20.28    1.77
  -4  -4  -2    2.93    0.98
  -4  -4  -2    2.05    0.68
  -4  -4  -2    1.27    0.69
   4   4   2    2.20    0.86
   4   4   2    2.35    0.91
   4   4   2    1.57    0.77
  -5  -4  -2    6.17    1.48
  -5  -4  -2    9.36    1.59
  -5  -4  -2   10.88    1.64
   5   4   2    7.98    1.53
   5   4   2   11.41    1.86
   5   4   2    9.90    1.59
  -6  -4  -2    0.89    1.00
  -6  -4  -2    0.09    0.77
   6   4   2   -0.15    0.81
   6   4   2    1.39    1.02
   7  -5  -2    0.84    0.90
   7  -5  -2    0.42    0.51
  -7   5   2    0.27    0.84
   6  -5  -2    2.18    0.78
   6  -5  -2    1.71    0.78
  -6   5   2    0.20    0.60
   5  -5  -2    3.37    0.87
   5  -5  -2    4.70    1.07
  -5   5   2    4.70    1.07
  -5   5   2    6.90    0.61
   4  -5  -2    4.31    0.83
   4  -5  -2    4.77    0.81
   4  -5  -2    2.75    0.79
  -4   5   2    3.34    0.32
  -4   5   2    2.62    0.73
   3  -5  -2    4.29    0.78
   3  -5  -2    2.89    0.61
   3  -5  -2    5.44    0.95
  -3   5   2    2.80    0.69
   2  -5  -2    8.28    1.04
   2  -5  -2    7.62    0.94
   2  -5  -2    7.96    1.05
  -2   5   2    7.87    0.42
  -2   5   2   11.06    1.03
   1  -5  -2    3.00    0.66
   1  -5  -2    3.38    0.73
   1  -5  -2    3.75    0.53
  -1   5   2    1.39    0.58
  -1   5   2    3.82    0.46
   0  -5  -2    8.29    0.75
   0  -5  -2    9.32    1.22
   0  -5  -2    8.34    1.06
   0   5   2    9.24    0.71
   0   5   2    8.93    0.93
   0   5   2    7.03    1.07
  -1  -5  -2    1.01    0.45
  -1  -5  -2    0.78    0.48
  -1  -5  -2   -0.15    0.30
   1   5   2    0.15    0.31
   1   5   2    0.33    0.24
   1   5   2    0.05    0.37
  -2  -5  -2    2.25    0.71
  -2  -5  -2    2.91    0.75
  -2  -5  -2    3.95    0.84
   2   5   2    2.80    0.77
   2   5   2    3.56    0.90
  -3  -5  -2    2.06    0.73
  -3  -5  -2    1.73    0.77
  -3  -5  -2    0.76    0.63
   3   5   2    2.14    0.79
   3   5   2    2.13    0.82
  -4  -5  -2    2.66    1.05
  -4  -5  -2    2.72    0.95
  -4  -5  -2    2.08    0.82
   4   5   2    0.72    0.69
   4   5   2    0.01    0.50
  -5  -5  -2   -0.01    0.81
  -5  -5  -2    0.34    0.58
   5   5   2   -1.21    0.53
   5   5   2   -0.18    0.75
   7  -6  -2    0.76    0.66
  -7   6   2    1.06    1.02
   6  -6  -2    0.06    0.54
   6  -6  -2    0.68    0.57
  -6   6   2    0.16    0.67
   5  -6  -2    6.36    1.15
   5  -6  -2    5.68    0.97
   5  -6  -2    5.58    1.23
  -5   6   2    5.54    1.13
   4  -6  -2    5.57    0.98
   4  -6  -2    3.07    0.75
   4  -6  -2    8.21    1.28
  -4   6   2    4.74    0.98
   3  -6  -2    1.97    0.64
   3  -6  -2    2.05    0.59
   3  -6  -2    2.68    0.76
  -3   6   2    1.71    0.56
   2  -6  -2    1.76    0.63
   2  -6  -2    2.52    0.66
  -2   6   2    2.02    0.20
  -2   6   2    3.21    0.68
   1  -6  -2    0.41    0.36
   1  -6  -2   -0.10    0.32
  -1   6   2   -0.20    0.19
   0  -6  -2    5.16    0.91
   0  -6  -2    5.74    0.75
   0  -6  -2    5.33    1.00
   0   6   2    4.99    0.65
   0   6   2    6.17    1.10
   0   6   2    4.63    0.91
  -1  -6  -2    1.54    0.62
  -1  -6  -2    2.59    0.62
  -1  -6  -2    0.63    0.47
   1   6   2    2.45    0.78
   1   6   2    0.75    0.49
   1   6   2    1.53    0.40
  -2  -6  -2   14.84    1.42
  -2  -6  -2   13.12    1.45
  -2  -6  -2   10.73    1.52
   2   6   2   14.51    1.21
   2   6   2   11.78    1.55
   2   6   2   14.33    1.53
  -3  -6  -2    0.18    0.64
  -3  -6  -2   -0.79    0.41
  -3  -6  -2   -0.41    0.36
   3   6   2    0.53    0.58
   3   6   2   -0.07    0.54
  -4  -6  -2    1.38    0.85
  -4  -6  -2    1.69    0.92
  -4  -6  -2    1.94    0.81
   4   6   2    2.21    0.87
   4   6   2    4.28    1.20
  -5  -6  -2   -0.51    0.69
  -5  -6  -2    0.18    0.77
   5   6   2   -0.44    0.64
   5   6   2    0.45    0.84
   7  -7  -2    0.31    0.61
  -7   7   2   -0.05    0.75
   6  -7  -2    3.23    0.94
   6  -7  -2    2.74    1.16
  -6   7   2    3.47    1.14
   5  -7  -2    2.22    0.91
   5  -7  -2    1.40    0.64
   5  -7  -2    1.27    0.63
  -5   7   2    0.49    0.60
   4  -7  -2    0.81    0.44
   4  -7  -2    0.09    0.52
   4  -7  -2    0.88    0.52
  -4   7   2    0.13    0.46
   3  -7  -2   -0.20    0.43
   3  -7  -2    0.03    0.38
   3  -7  -2   -0.10    0.30
  -3   7   2    0.17    0.45
   2  -7  -2   19.92    1.66
   2  -7  -2   19.14    1.67
  -2   7   2   17.17    0.80
  -2   7   2   15.76    1.47
   1  -7  -2    0.39    0.48
   1  -7  -2    1.11    0.62
  -1   7   2    1.02    0.33
   0  -7  -2    1.11    0.60
   0  -7  -2    0.69    0.42
   0  -7  -2    0.64    0.52
   0   7   2    1.03    0.37
   0   7   2    0.39    0.41
   0   7   2    1.09    0.54
  -1  -7  -2    7.11    1.03
  -1  -7  -2    8.10    1.39
  -1  -7  -2    3.88    0.94
   1   7   2    7.41    1.22
   1   7   2    8.18    1.34
   1   7   2   10.08    0.94
  -2  -7  -2    0.61    0.65
  -2  -7  -2    2.40    0.74
  -2  -7  -2    1.01    0.67
   2   7   2    0.21    0.57
   2   7   2    0.97    0.46
   2   7   2    0.56    0.59
  -3  -7  -2    3.79    1.16
  -3  -7  -2    3.79    1.05
  -3  -7  -2    7.04    1.30
   3   7   2    4.11    0.84
   3   7   2    7.23    1.39
   3   7   2    5.43    1.24
  -4  -7  -2    1.63    0.83
  -4  -7  -2    1.42    0.93
  -4  -7  -2    0.48    0.88
   4   7   2    3.15    1.09
   4   7   2    1.09    0.94
   7  -8  -2    1.86    0.89
  -7   8   2    4.18    1.34
   6  -8  -2    1.24    0.67
  -6   8   2    0.39    0.63
   5  -8  -2    2.16    0.78
   5  -8  -2    1.79    0.75
   5  -8  -2    1.86    0.90
  -5   8   2    2.55    0.90
   4  -8  -2    1.30    0.55
   4  -8  -2    1.63    0.80
   4  -8  -2    0.24    0.48
  -4   8   2    1.20    0.66
   3  -8  -2   -0.15    0.41
   3  -8  -2    0.08    0.37
   3  -8  -2    0.20    0.55
  -3   8   2    0.25    0.44
   2  -8  -2   -0.11    0.44
   2  -8  -2   -0.05    0.46
  -2   8   2   -0.07    0.40
   1  -8  -2    2.54    0.78
   1  -8  -2    4.07    1.01
  -1   8   2    3.48    0.87
   0  -8  -2   25.27    2.05
   0  -8  -2   22.88    1.61
   0  -8  -2   22.08    2.07
   0   8   2   24.00    1.55
   0   8   2   21.16    2.03
   0   8   2   21.54    1.89
  -1  -8  -2    0.47    0.56
  -1  -8  -2    1.21    0.56
  -1  -8  -2   -0.05    0.54
   1   8   2    0.86    0.45
   1   8   2    0.51    0.61
   1   8   2    0.28    0.55
  -2  -8  -2    1.05    0.67
  -2  -8  -2    1.24    0.75
  -2  -8  -2    0.75    0.66
   2   8   2    0.55    0.73
   2   8   2    1.14    0.75
   2   8   2    1.26    0.53
  -3  -8  -2    0.63    0.71
  -3  -8  -2    0.92    0.81
  -3  -8  -2    0.08    0.71
   3   8   2   -0.02    0.54
   3   8   2   -0.14    0.50
  -4  -8  -2    2.32    1.04
  -4  -8  -2    3.77    1.42
  -4  -8  -2    3.21    1.14
   4   8   2    2.29    1.01
   4   8   2    2.98    1.20
   6  -9  -2    2.00    0.87
  -6   9   2    0.76    0.86
   5  -9  -2    2.67    0.94
   5  -9  -2    4.03    1.05
  -5   9   2    3.79    1.11
   4  -9  -2   -0.66    0.59
   4  -9  -2    0.69    0.79
   4  -9  -2    0.65    0.45
  -4   9   2    0.83    0.52
   3  -9  -2   11.52    1.53
   3  -9  -2   11.94    1.69
   3  -9  -2   10.75    1.63
  -3   9   2   11.82    1.60
   2  -9  -2   17.70    1.76
   2  -9  -2   16.33    1.79
  -2   9   2   15.94    1.63
   1  -9  -2    1.78    0.81
   1  -9  -2    1.92    0.75
  -1   9   2    1.06    0.64
   0  -9  -2   -0.47    0.57
   0  -9  -2    1.28    0.74
   0   9   2    0.60    0.43
   0   9   2   -0.06    0.45
  -1  -9  -2    0.39    0.58
  -1  -9  -2   -0.36    0.53
  -1  -9  -2    0.59    0.50
   1   9   2   -0.38    0.39
   1   9   2   -0.21    0.49
  -2  -9  -2    0.74    0.80
  -2  -9  -2    0.70    0.60
  -2  -9  -2    0.69    0.80
   2   9   2    0.21    0.59
   2   9   2    0.03    0.65
  -3  -9  -2    0.69    0.99
  -3  -9  -2    0.94    0.89
  -3  -9  -2    0.93    0.90
   3   9   2    0.11    0.71
   3   9   2    1.44    0.99
   5 -10  -2   -0.44    0.55
   5 -10  -2    0.56    0.54
  -5  10   2   -0.57    0.59
   4 -10  -2    7.88    1.35
   4 -10  -2    7.04    1.41
  -4  10   2    7.23    1.38
   3 -10  -2    1.06    0.75
   3 -10  -2   -0.30    0.38
  -3  10   2    0.95    0.72
   2 -10  -2   24.25    2.28
  -2  10   2   18.05    1.88
   1 -10  -2    1.20    0.81
   1 -10  -2    0.22    0.64
  -1  10   2    0.63    0.64
   0 -10  -2   -0.48    0.60
   0 -10  -2    0.32    0.53
   0  10   2    0.51    0.68
  -1 -10  -2    1.47    0.96
   1  10   2    0.78    0.74
  -2 -10  -2    2.32    0.94
  -2 -10  -2    1.57    1.04
   2  10   2    2.52    1.01
   2  10   2    3.62    1.19
   5 -11  -2    0.99    0.70
   5 -11  -2    0.16    0.80
  -5  11   2    0.20    0.97
   4 -11  -2    7.75    1.41
   4 -11  -2    7.82    1.56
  -4  11   2    7.42    1.58
   3 -11  -2    0.22    0.68
   3 -11  -2    0.41    0.54
  -3  11   2   -0.33    0.57
   2 -11  -2    1.31    0.86
  -2  11   2    0.19    0.63
   1 -11  -2    0.72    0.83
  -1  11   2    0.62    0.63
   0 -11  -2    1.09    0.84
  -1 -11  -2    4.70    1.48
   1  11   2    6.00    1.54
   3 -12  -2    0.62    0.53
   2 -12  -2    0.02    0.89
  -2  12   2    0.80    0.86
  -1  14  -3    1.53    0.71
   1 -14   3    0.85    0.87
  -2  14  -3    1.30    0.64
  -2  14  -3    0.25    0.52
   2 -14   3    0.18    0.82
   1  13  -3    2.78    1.01
   1  13  -3    1.49    0.76
  -1 -13   3    2.22    1.12
   0  13  -3    0.54    0.59
   0 -13   3    1.90    1.02
  -1  13  -3   -0.51    0.41
  -1  13  -3    0.64    0.49
   1 -13   3    0.81    0.86
  -2  13  -3    0.49    0.51
  -2  13  -3    1.07    0.63
   2 -13   3   -0.04    0.75
  -3  13  -3    0.18    0.53
  -3  13  -3    0.37    0.54
   3 -13   3    1.78    0.77
   3 -13   3    0.32    0.73
  -4  13  -3    1.13    0.70
  -4  13  -3    1.56    0.83
   4 -13   3    2.23    1.07
   2  12  -3   -0.24    0.60
   2  12  -3    0.52    0.73
  -2 -12   3   -0.74    0.62
  -2 -12   3    0.34    0.87
   1  12  -3   -0.57    0.47
   1  12  -3    0.31    0.59
  -1 -12   3    0.39    0.84
   0  12  -3   -0.09    0.52
   0 -12   3    0.47    0.64
  -1  12  -3    2.57    0.72
  -1  12  -3    2.70    0.77
   1 -12   3    1.15    0.85
  -2  12  -3    0.36    0.45
  -2  12  -3    0.87    0.53
   2 -12   3    0.92    0.74
  -3  12  -3    2.16    0.70
  -3  12  -3    2.59    0.84
   3 -12   3    1.60    0.79
   3 -12   3    0.04    0.56
  -4  12  -3    0.34    0.49
  -4  12  -3   -0.27    0.53
   4 -12   3   -0.25    0.57
   4 -12   3    0.25    0.51
  -5  12  -3   -0.13    0.66
  -5  12  -3    1.36    0.91
   5 -12   3    0.56    0.70
   3  11  -3    1.10    0.80
   3  11  -3    0.81    0.77
  -3 -11   3    0.50    0.68
  -3 -11   3   -0.05    0.70
   2  11  -3    0.28    0.59
   2  11  -3    0.34    0.59
  -2 -11   3   -0.32    0.56
  -2 -11   3    1.04    0.84
   1  11  -3    0.49    0.57
   1  11  -3    0.50    0.54
  -1 -11   3    0.79    0.62
  -1 -11   3   -0.31    0.67
   0  11  -3    1.13    0.56
   0  11  -3    1.03    0.61
   0  11  -3    1.58    0.51
   0 -11   3    0.82    0.54
   0 -11   3    0.57    0.69
  -1  11  -3    4.53    0.88
  -1  11  -3    3.17    0.69
  -1  11  -3    1.86    0.70
   1 -11   3    3.39    1.07
  -2  11  -3    5.14    0.87
  -2  11  -3    6.30    1.08
   2 -11   3    5.23    1.14
  -3  11  -3    0.90    0.47
  -3  11  -3   -0.17    0.51
   3 -11   3    0.27    0.62
   3 -11   3    0.87    0.59
  -4  11  -3   -0.13    0.54
  -4  11  -3    0.50    0.47
   4 -11   3    0.55    0.54
   4 -11   3    0.64    0.52
  -5  11  -3   -0.06    0.58
  -5  11  -3    0.25    0.57
   5 -11   3    0.65    0.66
  -6  11  -3   -0.28    0.71
  -6  11  -3    0.75    0.86
   6 -11   3    2.26    1.02
   4  10  -3    0.37    0.65
   4  10  -3    0.77    0.87
  -4 -10   3    0.75    0.70
  -4 -10   3    0.77    0.97
   3  10  -3    0.61    0.72
   3  10  -3    1.01    0.73
  -3 -10   3    0.76    0.74
  -3 -10   3    2.77    0.98
   2  10  -3    4.50    1.00
   2  10  -3    4.88    1.06
  -2 -10   3    6.04    1.13
  -2 -10   3    8.07    1.48
   1  10  -3    2.58    0.52
   1  10  -3    2.28    0.71
   1  10  -3    2.79    0.82
  -1 -10   3    1.40    0.65
  -1 -10   3    1.61    0.69
   0  10  -3   -0.09    0.35
   0  10  -3    0.07    0.29
   0  10  -3   -0.34    0.26
   0 -10   3    0.15    0.58
   0 -10   3    0.22    0.40
  -1  10  -3    5.56    0.85
  -1  10  -3    4.27    0.94
  -1  10  -3    5.52    0.94
   1 -10   3    4.45    1.04
   1 -10   3    3.08    0.57
  -2  10  -3    0.08    0.38
  -2  10  -3    0.60    0.38
   2 -10   3    0.27    0.50
  -3  10  -3    0.24    0.44
  -3  10  -3   -0.01    0.31
   3 -10   3   -0.16    0.45
   3 -10   3    0.58    0.55
  -4  10  -3    1.30    0.57
  -4  10  -3    1.84    0.74
   4 -10   3    1.89    0.71
   4 -10   3    0.65    0.45
  -5  10  -3    0.53    0.53
  -5  10  -3    0.31    0.53
   5 -10   3    0.39    0.47
  -6  10  -3    1.86    0.92
  -6  10  -3    3.51    1.11
   6 -10   3    3.81    1.13
   5   9  -3    0.19    0.84
   5   9  -3   -0.46    0.57
  -5  -9   3    1.09    0.83
  -5  -9   3    0.32    0.91
   4   9  -3    0.52    0.69
   4   9  -3   -0.24    0.50
  -4  -9   3    0.29    0.56
  -4  -9   3   -1.05    0.49
   3   9  -3    0.21    0.56
   3   9  -3   -0.22    0.46
  -3  -9   3    1.54    0.71
  -3  -9   3    0.37    0.62
   2   9  -3    2.76    0.77
   2   9  -3    0.65    0.50
  -2  -9   3    0.51    0.57
  -2  -9   3    0.44    0.42
  -2  -9   3    1.52    0.71
   1   9  -3    0.53    0.43
   1   9  -3    0.50    0.30
   1   9  -3   -0.14    0.22
  -1  -9   3   -0.14    0.36
  -1  -9   3   -0.02    0.30
  -1  -9   3    0.12    0.36
   0   9  -3    0.45    0.31
   0   9  -3    1.00    0.48
   0   9  -3    0.53    0.43
   0   9  -3    0.53    0.35
   0  -9   3    1.11    0.47
   0  -9   3    0.31    0.48
   0  -9   3   -0.14    0.24
  -1   9  -3    1.58    0.49
  -1   9  -3    1.81    0.60
  -1   9  -3    1.61    0.51
  -1   9  -3    1.59    0.44
   1  -9   3    1.44    0.43
   1  -9   3    1.00    0.37
   1  -9   3    2.28    0.73
  -2   9  -3    0.68    0.33
  -2   9  -3    0.49    0.39
   2  -9   3    0.45    0.25
   2  -9   3    0.26    0.29
   2  -9   3    0.48    0.37
  -3   9  -3    3.27    0.84
  -3   9  -3    1.94    0.58
   3  -9   3    3.56    0.81
   3  -9   3    2.40    0.79
  -4   9  -3    1.02    0.63
  -4   9  -3   -0.01    0.40
   4  -9   3    0.74    0.51
   4  -9   3    1.14    0.52
  -5   9  -3    1.25    0.68
  -5   9  -3    2.21    0.76
   5  -9   3    2.66    0.88
  -6   9  -3    0.47    0.70
  -6   9  -3    0.13    0.55
   6  -9   3    0.10    0.56
  -7   9  -3    0.23    0.80
   7  -9   3    0.79    0.82
   5   8  -3   -0.53    0.63
  -5  -8   3    0.00    0.68
  -5  -8   3   -0.83    0.63
   4   8  -3   11.24    1.62
   4   8  -3   12.53    1.73
  -4  -8   3   13.67    1.84
  -4  -8   3    9.00    1.57
  -4  -8   3   14.30    1.84
   3   8  -3    0.39    0.36
   3   8  -3   -0.41    0.41
  -3  -8   3   -0.12    0.51
  -3  -8   3   -0.14    0.47
  -3  -8   3    0.27    0.59
   2   8  -3    0.80    0.54
   2   8  -3    0.64    0.43
  -2  -8   3    0.12    0.40
  -2  -8   3   -0.15    0.51
  -2  -8   3    0.67    0.43
   1   8  -3    8.72    1.09
   1   8  -3    8.65    0.75
   1   8  -3    8.41    1.19
   1   8  -3    8.47    1.03
  -1  -8   3    8.81    1.11
  -1  -8   3    7.89    1.27
  -1  -8   3    9.45    0.95
   0   8  -3    4.25    0.68
   0   8  -3    2.82    0.71
   0   8  -3    3.76    0.62
   0   8  -3    3.57    0.63
   0  -8   3    3.93    0.62
   0  -8   3    2.53    0.69
   0  -8   3    2.67    0.55
  -1   8  -3    4.28    0.62
  -1   8  -3    5.36    0.79
  -1   8  -3    3.75    0.75
  -1   8  -3    4.92    0.67
   1  -8   3    3.06    0.69
   1  -8   3    3.32    0.55
   1  -8   3    4.44    0.60
  -2   8  -3    1.30    0.41
  -2   8  -3    1.07    0.48
  -2   8  -3    1.76    0.42
   2  -8   3    1.33    0.61
   2  -8   3    1.26    0.31
   2  -8   3    1.25    0.44
   2  -8   3    1.38    0.39
  -3   8  -3   -0.33    0.28
  -3   8  -3   -0.12    0.27
  -3   8  -3   -0.24    0.29
   3  -8   3    0.00    0.17
   3  -8   3   -0.05    0.36
   3  -8   3   -0.24    0.24
   3  -8   3   -0.06    0.30
  -4   8  -3    0.64    0.37
  -4   8  -3   -0.47    0.41
  -4   8  -3   -0.25    0.34
   4  -8   3   -0.04    0.24
   4  -8   3   -0.15    0.39
  -5   8  -3   -0.04    0.48
  -5   8  -3    0.08    0.55
  -5   8  -3   -0.14    0.31
   5  -8   3   -0.17    0.42
  -6   8  -3   -0.31    0.53
  -6   8  -3   -0.02    0.53
   6  -8   3    0.04    0.56
  -7   8  -3    0.50    0.92
  -7   8  -3    1.91    0.91
   7  -8   3    0.42    0.60
   7  -8   3   -0.48    0.71
   6   7  -3    3.43    1.27
  -6  -7   3    0.47    0.55
  -6  -7   3    0.25    0.73
   5   7  -3    4.35    1.25
  -5  -7   3    1.56    0.86
  -5  -7   3    3.15    0.93
  -5  -7   3    1.97    1.00
   4   7  -3   50.74    3.25
   4   7  -3   51.23    2.89
  -4  -7   3   43.56    3.09
  -4  -7   3   43.78    3.07
  -4  -7   3   47.96    3.22
   3   7  -3    6.87    1.14
   3   7  -3    6.42    1.12
  -3  -7   3    8.24    1.24
  -3  -7   3    7.20    1.19
  -3  -7   3    7.20    1.20
   2   7  -3   -0.06    0.33
   2   7  -3   -0.27    0.34
   2   7  -3   -0.10    0.30
  -2  -7   3   -0.06    0.34
  -2  -7   3   -0.17    0.22
  -2  -7   3    0.01    0.42
   1   7  -3    1.82    0.48
   1   7  -3    2.11    0.40
   1   7  -3    2.62    0.64
   1   7  -3    1.70    0.45
  -1  -7   3    1.73    0.62
  -1  -7   3    1.36    0.49
  -1  -7   3    2.17    0.51
   0   7  -3    5.14    0.70
   0   7  -3    5.91    0.71
   0   7  -3    7.02    0.94
   0   7  -3    5.84    0.63
   0  -7   3    5.07    0.69
   0  -7   3    6.44    0.61
   0  -7   3    6.37    1.00
  -1   7  -3   26.68    1.63
  -1   7  -3   25.63    1.40
  -1   7  -3   26.63    1.41
  -1   7  -3   24.24    1.66
   1  -7   3   26.53    1.77
   1  -7   3   24.54    1.36
   1  -7   3   24.39    1.39
  -2   7  -3    6.35    0.66
  -2   7  -3    9.25    0.75
  -2   7  -3    8.25    1.02
   2  -7   3    8.74    1.16
   2  -7   3    7.44    0.61
   2  -7   3    8.04    0.85
   2  -7   3    7.59    0.70
  -3   7  -3    5.87    0.79
  -3   7  -3    4.81    0.75
  -3   7  -3    5.29    0.74
  -3   7  -3    3.54    0.80
   3  -7   3    5.94    0.57
   3  -7   3    5.02    0.93
   3  -7   3    4.44    0.68
   3  -7   3    5.79    0.75
  -4   7  -3    0.31    0.44
  -4   7  -3    0.55    0.35
  -4   7  -3    0.52    0.47
   4  -7   3    0.36    0.37
   4  -7   3    0.19    0.20
   4  -7   3    0.34    0.49
  -5   7  -3    5.38    0.85
  -5   7  -3    5.13    1.03
  -5   7  -3    4.49    0.99
   5  -7   3    5.54    1.20
  -6   7  -3    2.01    0.84
  -6   7  -3    2.49    0.67
  -6   7  -3    0.84    0.67
   6  -7   3    3.01    1.06
   6  -7   3    2.04    0.80
  -7   7  -3   -0.39    0.60
  -7   7  -3    0.30    0.67
   7  -7   3    1.49    0.80
   7  -7   3    2.20    0.91
   6   6  -3   12.70    2.03
  -6  -6   3   13.91    2.04
  -6  -6   3   14.71    2.25
  -6  -6   3   14.47    1.56
   5   6  -3    3.42    1.03
  -5  -6   3    3.98    1.06
  -5  -6   3    4.87    1.19
  -5  -6   3    3.13    0.90
   4   6  -3    1.95    0.73
   4   6  -3    4.05    0.67
  -4  -6   3    1.66    0.69
  -4  -6   3    0.85    0.54
  -4  -6   3    3.09    0.83
   3   6  -3    0.58    0.43
   3   6  -3    0.83    0.33
  -3  -6   3    1.58    0.59
  -3  -6   3    0.54    0.48
  -3  -6   3    0.65    0.47
   2   6  -3    0.28    0.39
   2   6  -3    0.88    0.40
   2   6  -3    0.75    0.43
  -2  -6   3    0.53    0.36
  -2  -6   3    0.91    0.46
  -2  -6   3    0.37    0.34
  -2  -6   3    0.47    0.42
   1   6  -3   39.84    2.20
   1   6  -3   36.74    1.81
   1   6  -3   42.61    2.14
   1   6  -3   39.63    2.07
  -1  -6   3   38.43    2.38
  -1  -6   3   37.07    2.14
  -1  -6   3   37.77    2.02
  -1  -6   3   40.82    2.19
   0   6  -3  133.03    5.51
   0   6  -3  136.62    5.41
   0   6  -3  139.28    5.46
   0   6  -3  134.68    5.41
   0   6  -3  138.88    5.60
   0  -6   3  121.00    5.88
   0  -6   3  133.56    5.40
   0  -6   3  141.09    5.57
  -1   6  -3   73.42    3.13
  -1   6  -3   74.01    3.41
  -1   6  -3   76.37    3.49
   1  -6   3   75.17    3.59
   1  -6   3   76.45    3.11
   1  -6   3   78.77    3.15
   1  -6   3   73.86    3.22
  -2   6  -3    1.39    0.44
  -2   6  -3    0.62    0.26
  -2   6  -3    1.13    0.32
  -2   6  -3    1.14    0.39
   2  -6   3    1.34    0.33
   2  -6   3    1.02    0.34
   2  -6   3    1.10    0.44
  -3   6  -3    1.81    0.60
  -3   6  -3    2.19    0.53
  -3   6  -3    3.87    0.63
  -3   6  -3    2.30    0.52
   3  -6   3    2.69    0.45
   3  -6   3    3.17    0.70
   3  -6   3    3.09    0.56
   3  -6   3    4.19    0.55
  -4   6  -3    3.98    0.80
  -4   6  -3    3.31    0.79
  -4   6  -3    4.66    0.79
  -4   6  -3    4.09    0.80
   4  -6   3    4.73    0.95
   4  -6   3    3.87    0.75
   4  -6   3    3.63    0.44
  -5   6  -3    0.81    0.60
  -5   6  -3    0.50    0.56
  -5   6  -3    0.59    0.42
   5  -6   3    1.54    0.61
   5  -6   3    0.12    0.56
  -6   6  -3    4.47    0.84
  -6   6  -3    4.57    1.07
  -6   6  -3    4.26    1.09
   6  -6   3    3.23    1.06
   6  -6   3    4.67    1.15
  -7   6  -3    0.33    0.76
  -7   6  -3    1.38    0.77
   7  -6   3    0.26    0.53
   7  -6   3    0.16    0.58
   7   5  -3    0.49    0.77
  -7  -5   3    1.12    1.23
   6   5  -3    4.44    1.22
   6   5  -3    6.04    1.46
  -6  -5   3    4.66    1.03
  -6  -5   3    4.35    1.32
  -6  -5   3    5.43    1.27
   5   5  -3    0.28    0.62
   5   5  -3    0.27    0.46
  -5  -5   3    0.63    0.60
  -5  -5   3    0.71    0.67
  -5  -5   3    0.54    0.47
   4   5  -3    0.34    0.51
   4   5  -3    0.07    0.24
   4   5  -3    0.07    0.41
  -4  -5   3    0.15    0.33
  -4  -5   3   -0.06    0.46
  -4  -5   3    0.39    0.55
   3   5  -3    0.07    0.20
   3   5  -3    0.01    0.32
  -3  -5   3    0.09    0.12
  -3  -5   3    0.08    0.37
  -3  -5   3   -0.04    0.20
  -3  -5   3    0.21    0.36
  -3  -5   3    0.43    0.41
   2   5  -3    3.00    0.60
   2   5  -3    2.06    0.49
  -2  -5   3    2.44    0.57
  -2  -5   3    3.41    0.60
  -2  -5   3    3.42    0.33
  -2  -5   3    2.85    0.66
  -2  -5   3    3.28    0.52
   1   5  -3   53.40    2.51
   1   5  -3   51.86    2.30
   1   5  -3   57.63    2.58
   1   5  -3   50.79    2.60
  -1  -5   3   53.12    2.51
  -1  -5   3   55.15    2.33
  -1  -5   3   55.43    2.58
  -1  -5   3   52.84    2.85
  -1  -5   3   53.11    2.64
   0   5  -3   38.45    2.11
   0   5  -3   43.63    2.05
   0   5  -3   43.63    1.88
   0  -5   3   43.68    1.88
   0  -5   3   43.26    2.33
   0  -5   3   44.85    2.10
   0  -5   3   42.07    1.86
   0  -5   3   43.06    2.04
  -1   5  -3    0.14    0.14
  -1   5  -3   -0.08    0.16
  -1   5  -3   -0.12    0.11
  -1   5  -3    0.20    0.19
  -1   5  -3    0.11    0.25
   1  -5   3    0.11    0.12
   1  -5   3    0.14    0.19
   1  -5   3    0.17    0.12
  -2   5  -3   17.05    1.17
  -2   5  -3   18.62    1.09
  -2   5  -3   18.68    1.08
  -2   5  -3   16.65    1.27
   2  -5   3   17.01    1.28
   2  -5   3   16.11    1.02
   2  -5   3   17.02    1.07
  -3   5  -3    3.67    0.64
  -3   5  -3    4.27    0.78
  -3   5  -3    5.39    0.73
  -3   5  -3    5.37    0.73
   3  -5   3    5.41    0.90
   3  -5   3    4.91    0.44
   3  -5   3    5.93    0.74
   3  -5   3    6.56    0.78
  -4   5  -3   17.60    1.53
  -4   5  -3   20.50    1.61
  -4   5  -3   18.39    1.54
  -4   5  -3   20.31    1.41
   4  -5   3   20.09    1.53
   4  -5   3   21.60    1.72
  -5   5  -3    0.31    0.49
  -5   5  -3    0.64    0.45
  -5   5  -3    0.99    0.57
   5  -5   3    0.50    0.52
   5  -5   3    0.71    0.58
   5  -5   3    0.67    0.62
  -6   5  -3    7.98    1.32
  -6   5  -3    8.58    1.21
  -6   5  -3    7.50    1.37
   6  -5   3    7.33    1.41
   6  -5   3    8.52    1.52
  -7   5  -3    0.15    0.79
  -7   5  -3    1.81    1.06
  -7   5  -3    0.74    0.52
   7  -5   3    1.24    0.72
   7  -5   3    0.63    0.82
   7   4  -3    1.15    0.96
   7   4  -3    0.82    1.13
  -7  -4   3    1.44    0.86
  -7  -4   3    0.24    0.92
   6   4  -3    4.90    1.28
   6   4  -3    4.92    1.17
  -6  -4   3    3.80    1.30
  -6  -4   3    1.39    0.82
  -6  -4   3    6.09    1.06
   5   4  -3    2.85    0.91
   5   4  -3    4.53    1.08
  -5  -4   3    3.30    0.97
  -5  -4   3    2.49    0.76
  -5  -4   3    3.81    0.79
   4   4  -3    0.32    0.38
   4   4  -3   -0.23    0.34
   4   4  -3   -0.16    0.22
  -4  -4   3    0.04    0.39
  -4  -4   3    0.38    0.48
  -4  -4   3    0.64    0.43
   3   4  -3   30.03    1.54
   3   4  -3   32.77    1.76
   3   4  -3   32.71    2.04
   3   4  -3   29.36    2.06
  -3  -4   3   30.85    2.02
  -3  -4   3   32.63    1.55
  -3  -4   3   28.19    1.95
  -3  -4   3   32.97    2.12
   2   4  -3   85.83    3.75
   2   4  -3   78.43    3.84
   2   4  -3   87.05    3.91
  -2  -4   3   83.57    3.54
  -2  -4   3   88.52    3.81
  -2  -4   3   85.83    4.07
  -2  -4   3   82.02    3.90
  -2  -4   3   87.55    3.92
  -2  -4   3   84.03    3.30
   1   4  -3    2.72    0.42
   1   4  -3    3.03    0.44
   1   4  -3    3.18    0.56
   1   4  -3    3.39    0.53
   1   4  -3    2.73    0.51
  -1  -4   3    3.32    0.41
  -1  -4   3    2.99    0.54
  -1  -4   3    3.66    0.40
  -1  -4   3    3.23    0.46
  -1  -4   3    3.42    0.45
  -1  -4   3    3.17    0.53
  -1  -4   3    3.08    0.51
   0   4  -3    5.36    0.36
   0   4  -3    5.38    0.34
   0   4  -3    5.94    0.53
   0   4  -3    5.99    0.69
   0   4  -3    4.40    0.61
   0  -4   3    5.04    0.63
   0  -4   3    5.32    0.34
   0  -4   3    4.05    0.59
   0  -4   3    5.45    0.33
   0  -4   3    4.52    0.55
   0  -4   3    5.44    0.57
   0  -4   3    5.23    0.55
   0  -4   3    4.81    0.50
  -1   4  -3   36.94    1.93
  -1   4  -3   38.94    1.59
  -1   4  -3   36.92    1.90
  -1   4  -3   36.66    1.59
   1  -4   3   37.53    1.90
   1  -4   3   40.51    1.91
   1  -4   3   38.63    1.57
   1  -4   3   38.19    1.94
   1  -4   3   37.66    1.96
   1  -4   3   41.03    2.08
  -2   4  -3    2.80    0.45
  -2   4  -3    3.31    0.47
  -2   4  -3    2.20    0.51
  -2   4  -3    2.17    0.45
   2  -4   3    2.38    0.35
   2  -4   3    3.35    0.45
   2  -4   3    3.15    0.54
   2  -4   3    3.22    0.44
   2  -4   3    2.29    0.47
  -3   4  -3   16.83    1.23
  -3   4  -3   16.72    1.29
  -3   4  -3   14.85    1.17
  -3   4  -3   13.28    1.06
   3  -4   3   17.54    1.32
   3  -4   3   12.90    1.08
   3  -4   3   15.02    0.71
   3  -4   3   13.06    1.02
  -4   4  -3    1.59    0.67
  -4   4  -3    1.44    0.56
  -4   4  -3    1.54    0.52
   4  -4   3    1.64    0.54
   4  -4   3    2.75    0.78
   4  -4   3    1.45    0.41
   4  -4   3    0.52    0.40
  -5   4  -3    0.89    0.62
  -5   4  -3    0.60    0.53
   5  -4   3    0.26    0.51
   5  -4   3    0.74    0.55
   5  -4   3    0.51    0.50
  -6   4  -3    0.37    0.72
  -6   4  -3    0.24    0.56
   6  -4   3   -0.40    0.40
   6  -4   3   -0.18    0.47
   6  -4   3   -0.84    0.49
  -7   4  -3    0.94    0.81
  -7   4  -3    0.67    0.81
   7  -4   3    1.25    0.67
   7  -4   3    0.58    0.85
   7   3  -3   -0.29    0.82
   7   3  -3   -0.17    0.55
  -7  -3   3   -0.24    0.64
  -7  -3   3   -0.80    0.78
   6   3  -3    4.64    1.22
   6   3  -3    5.66    1.25
  -6  -3   3    6.47    1.02
  -6  -3   3    3.03    0.95
  -6  -3   3    3.18    1.12
   5   3  -3    0.99    0.39
   5   3  -3    0.51    0.30
   5   3  -3    0.83    0.64
   5   3  -3   -0.22    0.36
  -5  -3   3    0.58    0.37
  -5  -3   3   -0.21    0.41
  -5  -3   3    0.23    0.50
   4   3  -3   21.19    1.70
   4   3  -3   22.56    1.31
   4   3  -3   21.35    1.21
   4   3  -3   21.46    1.83
  -4  -3   3   18.78    1.74
  -4  -3   3   18.51    1.59
  -4  -3   3   20.75    1.57
   3   3  -3    6.48    0.97
   3   3  -3    8.90    0.55
   3   3  -3   10.17    0.98
   3   3  -3    7.83    0.73
  -3  -3   3    9.31    0.95
  -3  -3   3    5.58    0.86
   2   3  -3   12.63    0.92
   2   3  -3   10.29    0.92
   2   3  -3   12.02    0.97
   2   3  -3   11.49    0.94
  -2  -3   3   11.76    0.95
  -2  -3   3   11.39    0.56
  -2  -3   3   10.95    0.95
  -2  -3   3   11.94    0.87
   1   3  -3    9.56    0.76
   1   3  -3    6.99    0.64
   1   3  -3    9.33    0.65
   1   3  -3    8.85    0.65
   1   3  -3    8.82    0.71
  -1  -3   3    7.77    0.67
  -1  -3   3    8.88    0.64
  -1  -3   3    8.08    0.61
  -1  -3   3    8.36    0.59
  -1  -3   3    7.65    0.69
   0   3  -3    0.26    0.19
   0   3  -3    0.16    0.20
   0   3  -3    0.26    0.08
   0   3  -3   -0.08    0.16
   0   3  -3    0.32    0.19
   0   3  -3    0.16    0.07
   0  -3   3    0.13    0.05
   0  -3   3    0.41    0.20
   0  -3   3   -0.02    0.09
   0  -3   3    0.29    0.22
   0  -3   3    0.18    0.18
  -1   3  -3    4.68    0.35
  -1   3  -3    3.81    0.51
  -1   3  -3    3.85    0.52
  -1   3  -3    3.67    0.52
   1  -3   3    4.46    0.53
   1  -3   3    4.12    0.54
   1  -3   3    4.36    0.31
   1  -3   3    4.02    0.31
   1  -3   3    5.02    0.58
   1  -3   3    4.63    0.48
   1  -3   3    4.49    0.47
  -2   3  -3   36.04    1.76
  -2   3  -3   31.98    1.80
  -2   3  -3   33.71    1.76
  -2   3  -3   31.54    1.72
   2  -3   3   33.95    1.71
   2  -3   3   34.26    1.82
   2  -3   3   35.13    1.72
   2  -3   3   33.96    1.73
   2  -3   3   30.49    1.77
  -3   3  -3    3.68    0.67
  -3   3  -3    2.92    0.64
  -3   3  -3    2.18    0.52
   3  -3   3    3.13    0.70
   3  -3   3    3.25    0.49
   3  -3   3    2.81    0.63
   3  -3   3    3.84    0.65
  -4   3  -3    9.23    1.22
  -4   3  -3   11.99    1.14
   4  -3   3   10.18    1.28
   4  -3   3   11.33    0.82
   4  -3   3    9.66    1.35
   4  -3   3   11.69    1.16
  -5   3  -3    9.37    1.22
  -5   3  -3    6.94    1.21
   5  -3   3    4.19    0.98
   5  -3   3    5.89    1.13
   5  -3   3    4.77    1.00
  -6   3  -3    0.07    0.47
  -6   3  -3   -0.19    0.59
   6  -3   3    0.67    0.58
   6  -3   3    2.26    0.85
   6  -3   3    1.56    0.84
  -7   3  -3    4.11    1.26
   7  -3   3    3.28    1.11
   7  -3   3    2.47    0.83
   7   2  -3    0.48    0.70
   7   2  -3   -0.69    0.63
  -7  -2   3    0.54    0.66
  -7  -2   3    0.37    0.96
   6   2  -3    7.08    1.43
   6   2  -3    5.67    1.22
  -6  -2   3    4.85    1.27
  -6  -2   3    6.40    1.18
  -6  -2   3    5.92    0.95
   5   2  -3    1.09    0.70
   5   2  -3    1.03    0.58
   5   2  -3    1.46    0.38
   5   2  -3    0.62    0.29
  -5  -2   3    0.98    0.63
  -5  -2   3    0.93    0.43
  -5  -2   3    0.62    0.52
   4   2  -3    0.76    0.25
   4   2  -3    0.06    0.46
   4   2  -3    0.26    0.44
   4   2  -3    0.59    0.32
  -4  -2   3   -0.10    0.32
  -4  -2   3    1.06    0.49
   3   2  -3    0.16    0.21
   3   2  -3    0.80    0.44
   3   2  -3    0.03    0.30
   3   2  -3    0.15    0.12
  -3  -2   3    0.07    0.28
  -3  -2   3    0.20    0.25
   2   2  -3    2.06    0.43
   2   2  -3    3.11    0.50
   2   2  -3    2.88    0.46
   2   2  -3    1.45    0.39
  -2  -2   3    2.73    0.47
  -2  -2   3    2.23    0.46
  -2  -2   3    2.28    0.44
   1   2  -3   73.88    3.11
   1   2  -3   77.40    3.18
   1   2  -3   73.48    3.20
   1   2  -3   73.01    3.13
  -1  -2   3   75.47    3.12
  -1  -2   3   74.55    3.01
  -1  -2   3   73.67    3.18
  -1  -2   3   74.18    2.98
  -1  -2   3   75.18    3.13
  -1  -2   3   72.39    3.09
   0   2  -3   59.30    2.36
   0   2  -3   59.95    2.44
   0   2  -3   56.33    2.61
   0   2  -3   57.84    2.55
   0  -2   3   58.88    2.42
   0  -2   3   60.32    2.54
   0  -2   3   60.22    2.61
   0  -2   3   62.14    2.35
   0  -2   3   59.07    2.64
   0  -2   3   59.65    2.35
   0  -2   3   59.74    2.50
  -1   2  -3   53.36    2.42
  -1   2  -3   55.64    2.66
  -1   2  -3   55.28    2.42
  -1   2  -3   52.42    2.43
  -1   2  -3   53.67    2.32
  -1   2  -3   56.84    2.37
  -1   2  -3   56.27    2.35
   1  -2   3   57.48    2.43
   1  -2   3   53.77    2.30
   1  -2   3   53.27    2.35
   1  -2   3   56.03    2.42
   1  -2   3   53.81    2.33
   1  -2   3   53.28    2.67
  -2   2  -3   69.36    3.12
  -2   2  -3   73.12    3.23
  -2   2  -3   70.51    3.23
  -2   2  -3   73.56    2.99
   2  -2   3   72.40    3.00
   2  -2   3   71.32    3.20
   2  -2   3   68.64    3.51
   2  -2   3   69.90    3.18
   2  -2   3   71.06    2.88
  -3   2  -3   31.85    1.82
  -3   2  -3   32.84    1.97
  -3   2  -3   32.78    2.01
   3  -2   3   30.45    2.07
   3  -2   3   29.98    1.89
   3  -2   3   31.27    1.50
   3  -2   3   32.93    1.94
  -4   2  -3    3.42    0.72
  -4   2  -3    6.59    0.98
  -4   2  -3    2.59    0.70
   4  -2   3    4.15    0.81
   4  -2   3    2.60    0.67
   4  -2   3    2.73    0.78
  -5   2  -3    1.79    0.64
  -5   2  -3    2.23    0.77
  -5   2  -3    1.67    0.64
   5  -2   3    0.68    0.48
   5  -2   3    0.91    0.65
   5  -2   3    1.79    0.79
  -6   2  -3    4.27    1.13
  -6   2  -3    4.06    1.04
  -6   2  -3    2.08    0.73
   6  -2   3    5.11    1.22
   6  -2   3    2.97    0.85
   6  -2   3    2.20    0.93
  -7   2  -3    0.17    0.79
  -7   2  -3    1.65    0.82
   7  -2   3    0.79    0.58
   7  -2   3    0.19    0.82
   7   1  -3    1.74    1.06
   7   1  -3   -0.13    0.68
  -7  -1   3    2.38    1.18
  -7  -1   3    0.35    0.58
   6   1  -3   12.96    1.76
   6   1  -3   10.57    1.70
  -6  -1   3   12.82    1.65
  -6  -1   3   12.41    1.13
  -6  -1   3   11.29    1.76
   5   1  -3    1.44    0.41
   5   1  -3    0.98    0.60
   5   1  -3    1.10    0.37
   5   1  -3   -0.40    0.49
  -5  -1   3    1.45    0.73
  -5  -1   3   -0.01    0.40
   4   1  -3   47.17    2.80
   4   1  -3   43.91    2.13
   4   1  -3   44.03    2.51
  -4  -1   3   40.88    2.43
  -4  -1   3   43.80    2.73
   3   1  -3    1.74    0.49
   3   1  -3    1.30    0.25
   3   1  -3    1.34    0.44
  -3  -1   3    1.80    0.53
  -3  -1   3    2.33    0.50
   2   1  -3    0.97    0.35
   2   1  -3    1.17    0.17
   2   1  -3    0.81    0.32
   2   1  -3    0.92    0.30
   2   1  -3    0.86    0.34
  -2  -1   3    0.40    0.29
  -2  -1   3    1.12    0.36
  -2  -1   3    0.44    0.21
  -2  -1   3    0.82    0.30
   1   1  -3  196.71    7.63
   1   1  -3  208.26    7.60
   1   1  -3  193.53    7.33
   1   1  -3  188.31    7.19
   1   1  -3  190.97    7.61
  -1  -1   3  192.46    7.57
  -1  -1   3  197.28    7.18
  -1  -1   3  191.55    7.50
  -1  -1   3  184.29    7.63
  -1  -1   3  194.49    7.32
  -1  -1   3  206.90    7.61
   0   1  -3   22.56    1.00
   0   1  -3   23.40    1.23
   0   1  -3   23.39    1.11
   0   1  -3   22.20    1.11
   0   1  -3   22.12    1.15
   0  -1   3   22.99    1.23
   0  -1   3   22.90    1.01
   0  -1   3   22.86    1.15
   0  -1   3   22.84    1.11
   0  -1   3   20.86    1.20
   0  -1   3   22.40    0.94
  -1   1  -3  305.55   11.15
  -1   1  -3  300.42   11.28
  -1   1  -3  297.87   11.51
  -1   1  -3  314.41   12.08
  -1   1  -3  283.52   11.50
   1  -1   3  305.93   11.16
   1  -1   3  281.09   11.47
   1  -1   3  308.35   11.53
   1  -1   3  307.39   12.06
   1  -1   3  299.11   11.04
   1  -1   3  306.62   11.58
  -2   1  -3    2.84    0.38
  -2   1  -3    2.28    0.33
  -2   1  -3    3.03    0.53
  -2   1  -3    3.19    0.49
  -2   1  -3    3.66    0.57
   2  -1   3    2.22    0.45
   2  -1   3    3.18    0.33
   2  -1   3    2.61    0.53
   2  -1   3    2.31    0.42
   2  -1   3    3.65    0.55
  -3   1  -3   14.02    1.26
  -3   1  -3   12.18    1.13
  -3   1  -3   14.23    1.04
  -3   1  -3   14.24    0.81
   3  -1   3   13.90    1.19
   3  -1   3   15.62    1.26
   3  -1   3   12.93    1.23
   3  -1   3   14.78    0.79
  -4   1  -3   -0.02    0.32
  -4   1  -3    0.20    0.13
  -4   1  -3    0.28    0.39
  -4   1  -3   -0.10    0.34
   4  -1   3    0.42    0.49
   4  -1   3    0.18    0.39
   4  -1   3    0.47    0.53
  -5   1  -3    3.87    0.76
  -5   1  -3    4.38    0.98
  -5   1  -3    3.64    1.01
   5  -1   3    5.87    1.13
   5  -1   3    2.38    0.86
   5  -1   3    3.23    0.89
  -6   1  -3    0.75    0.68
  -6   1  -3   -0.65    0.60
   6  -1   3    1.01    0.59
   6  -1   3    0.44    0.78
   6  -1   3    1.21    0.74
  -7   1  -3   -0.47    0.61
  -7   1  -3    0.98    0.95
   7  -1   3   -0.62    0.53
   7  -1   3   -0.73    0.49
   7  -1   3   -0.46    0.65
   8   0  -3   -1.96    0.72
   8   0  -3    0.63    0.80
  -8   0   3    0.37    0.75
  -8   0   3   -0.86    0.99
   7   0  -3   -0.50    0.58
   7   0  -3   -0.56    0.74
  -7   0   3   -0.13    0.51
  -7   0   3    1.01    0.93
   6   0  -3    1.03    0.43
   6   0  -3    0.89    0.60
   6   0  -3    0.86    0.83
  -6   0   3    1.24    0.66
  -6   0   3    0.55    0.73
   5   0  -3    0.59    0.53
   5   0  -3   -0.05    0.27
   5   0  -3   -0.55    0.43
  -5   0   3    0.18    0.51
  -5   0   3    0.31    0.40
   4   0  -3   -0.25    0.30
   4   0  -3    0.74    0.56
  -4   0   3    1.19    0.41
  -4   0   3    1.06    0.53
   3   0  -3    5.03    0.70
   3   0  -3    6.61    0.92
  -3   0   3    6.23    0.87
  -3   0   3    5.74    0.72
   2   0  -3    1.15    0.29
   2   0  -3    1.82    0.31
   2   0  -3    1.71    0.40
   2   0  -3    1.02    0.29
   2   0  -3    0.97    0.35
  -2   0   3    1.83    0.36
  -2   0   3    1.23    0.28
  -2   0   3    1.61    0.27
  -2   0   3    1.45    0.35
  -2   0   3    1.49    0.41
  -2   0   3    0.64    0.32
   1   0  -3    0.60    0.25
   1   0  -3    0.25    0.14
   1   0  -3    0.23    0.16
   1   0  -3   -0.10    0.15
   1   0  -3    0.20    0.09
  -1   0   3    0.16    0.17
  -1   0   3    0.15    0.17
  -1   0   3    0.19    0.19
  -1   0   3    0.08    0.16
  -1   0   3    0.02    0.07
  -1   0   3    0.09    0.12
   0   0  -3    6.38    0.56
   0   0  -3    7.12    0.37
   0   0  -3    5.34    0.55
   0   0  -3    6.37    0.55
   0   0  -3    7.31    0.61
   0   0   3    7.03    0.33
   0   0   3    7.86    0.62
   0   0   3    6.48    0.37
   0   0   3    7.12    0.57
   0   0   3    7.18    0.58
   0   0   3    6.88    0.62
  -1   0  -3  176.31    6.46
  -1   0  -3  161.86    6.74
  -1   0  -3  170.02    6.78
  -1   0  -3  156.20    6.81
  -1   0  -3  172.41    7.08
   1   0   3  175.17    6.40
   1   0   3  162.12    6.78
   1   0   3  170.59    6.70
   1   0   3  174.66    6.76
   1   0   3  170.45    6.77
   1   0   3  162.15    7.07
   1   0   3  169.51    6.45
  -2   0  -3    6.87    0.85
  -2   0  -3    6.47    0.59
  -2   0  -3    6.16    0.82
  -2   0  -3    5.20    0.76
   2   0   3    7.03    0.70
   2   0   3    6.48    0.60
   2   0   3    6.96    0.74
   2   0   3    6.86    0.91
   2   0   3    8.95    0.64
  -3   0  -3   23.21    1.39
  -3   0  -3   25.02    1.04
  -3   0  -3   23.55    1.33
  -3   0  -3   20.10    1.57
  -3   0  -3   20.07    1.72
   3   0   3   22.97    1.73
   3   0   3   25.06    1.31
   3   0   3   20.87    1.57
   3   0   3   25.40    1.75
  -4   0  -3    0.12    0.44
  -4   0  -3   -0.22    0.32
  -4   0  -3   -0.03    0.30
  -4   0  -3    0.38    0.21
   4   0   3    0.53    0.44
   4   0   3    0.16    0.42
   4   0   3   -0.15    0.46
  -5   0  -3    0.99    0.61
  -5   0  -3    1.74    0.52
  -5   0  -3    0.61    0.60
   5   0   3    0.98    0.53
   5   0   3    2.29    0.81
   5   0   3    0.68    0.75
  -6   0  -3    2.48    1.10
  -6   0  -3   -0.20    0.55
   6   0   3    0.04    0.43
   6   0   3   -0.09    0.58
   6   0   3    0.16    0.71
  -7   0  -3   -0.40    0.76
  -7   0  -3   -0.16    1.03
   7   0   3   -0.28    0.60
   7   0   3   -1.11    0.76
   7   0   3   -1.03    0.89
   8  -1  -3    0.68    1.04
   8  -1  -3   -0.78    0.92
  -8   1   3   -0.63    0.52
  -8   1   3    1.36    1.10
   7  -1  -3    2.39    0.99
   7  -1  -3    2.86    1.07
  -7   1   3    1.53    0.66
  -7   1   3    4.65    1.42
   6  -1  -3    0.16    0.31
   6  -1  -3   -0.51    0.52
   6  -1  -3   -0.08    0.31
  -6   1   3    0.07    0.40
  -6   1   3   -0.41    0.40
   5  -1  -3    0.78    0.50
   5  -1  -3    0.88    0.63
  -5   1   3   -0.12    0.56
  -5   1   3   -0.20    0.28
   4  -1  -3  109.27    4.81
   4  -1  -3  104.37    5.21
  -4   1   3  108.85    5.24
  -4   1   3  107.73    4.69
   3  -1  -3   10.15    0.83
   3  -1  -3    8.99    1.11
   3  -1  -3   10.04    0.79
  -3   1   3    7.74    0.72
  -3   1   3   10.66    1.03
   2  -1  -3   20.63    1.33
   2  -1  -3   19.75    1.13
   2  -1  -3   22.55    1.46
   2  -1  -3   20.83    1.25
   2  -1  -3   21.77    1.35
  -2   1   3   22.24    1.14
  -2   1   3   21.67    1.39
  -2   1   3   20.81    1.14
  -2   1   3   22.00    1.33
  -2   1   3   20.40    0.94
   1  -1  -3    8.64    0.75
   1  -1  -3    9.27    0.75
   1  -1  -3    7.95    0.48
   1  -1  -3    7.56    0.72
   1  -1  -3    8.02    0.51
  -1   1   3    8.82    0.74
  -1   1   3    7.89    0.70
  -1   1   3    8.05    0.70
  -1   1   3    8.46    0.72
   0  -1  -3   25.08    1.13
   0  -1  -3   23.76    1.40
   0  -1  -3   26.04    1.48
   0  -1  -3   23.90    1.38
   0  -1  -3   20.95    1.34
   0   1   3   20.62    1.41
   0   1   3   22.79    1.37
   0   1   3   26.63    1.43
   0   1   3   25.57    1.39
  -1  -1  -3    0.22    0.24
  -1  -1  -3    0.89    0.29
  -1  -1  -3    0.96    0.27
  -1  -1  -3    0.55    0.29
   1   1   3    0.81    0.36
   1   1   3    0.32    0.21
   1   1   3    0.41    0.23
   1   1   3    0.74    0.27
  -2  -1  -3    0.82    0.30
  -2  -1  -3    0.70    0.37
  -2  -1  -3    0.63    0.38
   2   1   3    0.10    0.36
   2   1   3    0.83    0.30
   2   1   3    0.09    0.25
   2   1   3    0.78    0.39
   2   1   3    1.28    0.29
  -3  -1  -3    1.09    0.38
  -3  -1  -3    1.25    0.45
  -3  -1  -3    1.18    0.55
   3   1   3    1.15    0.57
   3   1   3    1.54    0.51
   3   1   3    1.02    0.31
   3   1   3    0.95    0.33
   3   1   3    0.97    0.49
  -4  -1  -3    2.02    0.71
  -4  -1  -3    3.00    0.55
  -4  -1  -3    2.26    0.69
   4   1   3    2.31    0.71
   4   1   3    1.69    0.70
   4   1   3    1.37    0.75
  -5  -1  -3    4.36    1.02
  -5  -1  -3    3.89    1.12
   5   1   3    4.91    1.00
   5   1   3    2.21    0.92
   5   1   3    3.75    1.00
  -6  -1  -3    0.37    0.53
  -6  -1  -3    0.80    0.93
   6   1   3    1.02    0.63
   6   1   3    0.66    0.82
   6   1   3    0.56    0.85
   8  -2  -3    0.81    1.06
   8  -2  -3   -0.08    0.83
  -8   2   3   -0.66    0.72
   7  -2  -3   -0.47    0.46
   7  -2  -3   -0.52    0.71
  -7   2   3    0.42    0.47
  -7   2   3   -0.52    0.51
   6  -2  -3   32.67    2.72
   6  -2  -3   32.22    2.42
  -6   2   3   34.47    2.80
  -6   2   3   37.49    2.29
   5  -2  -3    0.40    0.44
   5  -2  -3   -0.09    0.51
  -5   2   3   -0.24    0.55
  -5   2   3   -0.46    0.26
   4  -2  -3   69.18    3.94
   4  -2  -3   74.78    3.60
  -4   2   3   78.05    3.41
  -4   2   3   76.30    4.01
   3  -2  -3    1.24    0.39
   3  -2  -3    0.57    0.44
  -3   2   3    0.29    0.36
  -3   2   3    0.11    0.18
  -3   2   3    0.54    0.12
   2  -2  -3   11.96    0.95
   2  -2  -3   10.22    0.75
   2  -2  -3   12.17    0.99
   2  -2  -3   12.01    1.04
  -2   2   3   10.37    0.96
  -2   2   3   10.72    0.70
   1  -2  -3    0.34    0.24
   1  -2  -3    0.34    0.23
   1  -2  -3    0.62    0.30
   1  -2  -3    0.35    0.30
  -1   2   3    0.09    0.18
  -1   2   3    0.20    0.27
  -1   2   3   -0.23    0.15
   0  -2  -3   73.37    2.99
   0  -2  -3   70.67    3.34
   0  -2  -3   70.13    3.37
   0  -2  -3   71.43    3.32
   0   2   3   72.22    3.11
   0   2   3   72.11    3.30
   0   2   3   71.48    2.61
   0   2   3   69.68    3.46
  -1  -2  -3  115.47    5.08
  -1  -2  -3  115.34    5.27
  -1  -2  -3  124.96    4.93
  -1  -2  -3  122.54    5.27
   1   2   3  127.09    5.29
   1   2   3  115.93    5.48
  -2  -2  -3    2.83    0.57
  -2  -2  -3    4.27    0.77
  -2  -2  -3    1.64    0.51
   2   2   3    3.25    0.44
   2   2   3    1.84    0.64
   2   2   3    2.27    0.62
   2   2   3    3.24    0.62
  -3  -2  -3    0.46    0.31
  -3  -2  -3   -0.01    0.40
  -3  -2  -3    0.14    0.40
   3   2   3    0.16    0.17
   3   2   3   -0.10    0.42
   3   2   3    0.17    0.41
   3   2   3    0.41    0.49
  -4  -2  -3    0.30    0.66
  -4  -2  -3    0.81    0.37
  -4  -2  -3    0.20    0.50
   4   2   3    1.79    0.76
   4   2   3    0.13    0.45
   4   2   3    0.03    0.54
  -5  -2  -3    0.07    0.71
  -5  -2  -3    0.69    0.50
   5   2   3    0.34    0.65
   5   2   3    0.07    0.54
   5   2   3   -0.62    0.63
  -6  -2  -3    0.55    0.75
  -6  -2  -3    3.80    1.40
   6   2   3    1.43    0.74
   6   2   3    0.56    0.87
   6   2   3    1.86    1.05
   8  -3  -3    1.50    1.17
   8  -3  -3   -0.49    0.67
  -8   3   3    0.63    1.04
   7  -3  -3   -0.30    0.55
   7  -3  -3   -0.13    0.79
  -7   3   3   -0.35    0.71
   6  -3  -3   15.75    2.04
   6  -3  -3   16.46    1.61
  -6   3   3   15.75    1.32
  -6   3   3   14.96    2.07
   5  -3  -3    8.39    1.18
   5  -3  -3    5.48    1.14
  -5   3   3    6.89    0.85
  -5   3   3    8.27    1.38
   4  -3  -3    1.73    0.38
   4  -3  -3    0.78    0.43
   4  -3  -3    0.65    0.53
  -4   3   3    0.34    0.48
  -4   3   3    0.94    0.31
   3  -3  -3    0.05    0.25
   3  -3  -3   -0.23    0.32
   3  -3  -3    0.01    0.23
  -3   3   3   -0.03    0.15
  -3   3   3   -0.27    0.20
   2  -3  -3    8.20    0.40
   2  -3  -3    9.70    0.75
   2  -3  -3    8.87    0.91
   2  -3  -3    7.64    0.83
  -2   3   3    9.15    0.93
   1  -3  -3   44.20    1.76
   1  -3  -3   38.00    2.26
   1  -3  -3   43.75    2.34
  -1   3   3   38.76    2.32
  -1   3   3   43.15    1.92
  -1   3   3   38.27    2.24
   0  -3  -3  176.05    7.34
   0  -3  -3  170.29    7.23
   0   3   3  171.21    6.83
   0   3   3  163.49    7.46
   0   3   3  177.14    7.24
   0   3   3  172.31    6.22
  -1  -3  -3   -0.10    0.24
  -1  -3  -3    0.80    0.34
  -1  -3  -3    0.58    0.33
   1   3   3    0.59    0.41
   1   3   3    0.38    0.31
  -2  -3  -3    0.62    0.38
  -2  -3  -3    1.21    0.54
  -2  -3  -3    1.49    0.50
   2   3   3    0.13    0.39
   2   3   3    0.25    0.21
   2   3   3    0.81    0.51
  -3  -3  -3   -0.17    0.44
  -3  -3  -3    0.71    0.60
  -3  -3  -3    0.03    0.39
   3   3   3    0.24    0.18
   3   3   3    0.45    0.50
   3   3   3    0.10    0.44
   3   3   3   -0.17    0.40
  -4  -3  -3    0.35    0.59
  -4  -3  -3    0.45    0.40
  -4  -3  -3    0.91    0.58
   4   3   3    0.23    0.53
   4   3   3    0.74    0.67
   4   3   3    0.66    0.64
  -5  -3  -3    0.15    0.50
  -5  -3  -3    0.87    0.72
   5   3   3    0.29    0.77
   5   3   3    1.40    0.85
   5   3   3   -0.29    0.51
  -6  -3  -3    1.45    1.09
  -6  -3  -3    3.96    1.21
   6   3   3    0.49    0.79
   6   3   3    2.42    0.97
   6   3   3    1.44    0.88
   8  -4  -3    2.45    1.31
  -8   4   3    2.18    1.24
   7  -4  -3    0.53    0.59
   7  -4  -3    0.01    0.80
  -7   4   3    1.01    0.92
   6  -4  -3    2.43    0.77
   6  -4  -3    0.66    0.74
  -6   4   3    2.23    0.84
   5  -4  -3    0.47    0.50
   5  -4  -3    0.42    0.64
  -5   4   3    0.48    0.57
  -5   4   3    0.71    0.37
   4  -4  -3   -0.34    0.27
   4  -4  -3   -0.12    0.38
   4  -4  -3   -0.06    0.47
  -4   4   3   -0.28    0.22
  -4   4   3   -0.11    0.18
   3  -4  -3    4.46    0.69
   3  -4  -3    4.50    0.88
   3  -4  -3    4.75    0.85
  -3   4   3    3.74    0.78
  -3   4   3    3.63    0.36
   2  -4  -3    2.62    0.51
   2  -4  -3    1.94    0.55
   2  -4  -3    1.22    0.46
  -2   4   3    2.65    0.61
   1  -4  -3   14.69    1.29
   1  -4  -3   15.83    0.89
   1  -4  -3   16.42    1.32
  -1   4   3   16.93    0.98
  -1   4   3   13.13    1.19
  -1   4   3   12.18    1.23
   0  -4  -3    5.95    0.89
   0  -4  -3    5.28    0.86
   0   4   3    3.92    0.38
   0   4   3    4.53    0.77
   0   4   3    3.68    0.80
  -1  -4  -3   59.40    2.92
  -1  -4  -3   51.12    3.04
  -1  -4  -3   58.98    3.14
   1   4   3   52.54    2.41
   1   4   3   57.32    3.09
   1   4   3   55.02    3.19
  -2  -4  -3    8.80    1.18
  -2  -4  -3    6.70    1.10
  -2  -4  -3    6.31    0.96
   2   4   3    6.04    1.12
   2   4   3    8.10    1.19
  -3  -4  -3   -0.21    0.36
  -3  -4  -3    0.15    0.50
  -3  -4  -3   -0.27    0.44
   3   4   3    0.68    0.63
   3   4   3    0.23    0.54
  -4  -4  -3   -0.53    0.29
  -4  -4  -3   -0.56    0.56
  -4  -4  -3   -0.53    0.50
   4   4   3   -0.11    0.47
   4   4   3   -0.66    0.49
   4   4   3   -0.47    0.54
  -5  -4  -3    1.05    0.74
  -5  -4  -3    1.96    1.01
   5   4   3    0.48    0.85
   5   4   3    2.72    1.08
   5   4   3    2.40    0.99
   7  -5  -3   -0.55    0.86
   7  -5  -3    0.56    0.62
  -7   5   3   -1.26    0.68
   6  -5  -3    1.72    0.95
   6  -5  -3    1.74    0.66
  -6   5   3    2.45    0.91
   5  -5  -3    0.70    0.50
   5  -5  -3    0.09    0.62
  -5   5   3    1.07    0.68
   4  -5  -3    4.51    0.84
   4  -5  -3    5.56    1.08
   4  -5  -3    3.83    0.81
  -4   5   3    3.77    0.91
  -4   5   3    3.85    0.36
   3  -5  -3   16.24    1.54
   3  -5  -3   16.15    1.42
   3  -5  -3   17.49    1.31
  -3   5   3   15.96    0.75
  -3   5   3   15.41    1.46
   2  -5  -3    4.23    0.83
   2  -5  -3    5.88    0.98
   2  -5  -3    4.27    0.71
  -2   5   3    3.74    0.37
  -2   5   3    5.35    0.90
   1  -5  -3   26.52    1.32
   1  -5  -3   22.94    1.78
   1  -5  -3   23.36    1.74
  -1   5   3   23.66    1.32
  -1   5   3   21.76    1.81
  -1   5   3   19.58    1.60
   0  -5  -3    4.77    0.92
   0  -5  -3    5.54    0.98
   0   5   3    6.61    0.56
   0   5   3    7.08    1.04
   0   5   3    7.00    1.15
  -1  -5  -3    0.05    0.30
  -1  -5  -3    0.32    0.46
  -1  -5  -3    0.12    0.24
   1   5   3    0.54    0.26
   1   5   3    0.59    0.52
   1   5   3    1.40    0.55
  -2  -5  -3    3.85    0.84
  -2  -5  -3    4.34    1.02
  -2  -5  -3    5.40    1.04
   2   5   3    3.24    0.85
   2   5   3    3.48    0.63
   2   5   3    3.65    0.96
  -3  -5  -3    5.64    1.01
  -3  -5  -3    3.64    1.01
  -3  -5  -3    4.29    1.01
   3   5   3    3.15    0.97
   3   5   3    3.93    1.04
  -4  -5  -3    1.13    0.79
  -4  -5  -3    2.09    0.77
  -4  -5  -3    1.12    0.63
   4   5   3    1.85    1.03
   4   5   3    0.08    0.62
  -5  -5  -3    1.29    0.86
  -5  -5  -3    0.52    0.73
   5   5   3   -0.36    0.64
   5   5   3    0.21    0.73
   7  -6  -3   -0.12    0.43
   7  -6  -3    0.21    0.90
  -7   6   3    0.20    0.79
   6  -6  -3    0.10    0.47
   6  -6  -3   -0.30    0.66
  -6   6   3    0.44    0.74
   5  -6  -3    0.54    0.45
   5  -6  -3   -0.32    0.62
   5  -6  -3    0.34    0.45
  -5   6   3    1.80    0.80
   4  -6  -3    0.27    0.56
   4  -6  -3    1.39    0.52
   4  -6  -3   -0.33    0.41
  -4   6   3   -0.14    0.48
   3  -6  -3   -0.35    0.43
   3  -6  -3   -0.03    0.27
   3  -6  -3   -0.28    0.32
  -3   6   3    0.05    0.36
   2  -6  -3   -0.16    0.28
   2  -6  -3    0.43    0.38
  -2   6   3    0.13    0.17
  -2   6   3    0.98    0.52
   1  -6  -3    4.71    0.96
   1  -6  -3    4.09    0.88
  -1   6   3    3.92    0.97
   0  -6  -3   -0.05    0.36
   0  -6  -3   -0.21    0.35
   0   6   3    0.29    0.20
   0   6   3    0.89    0.57
   0   6   3   -0.04    0.27
  -1  -6  -3    2.33    0.66
  -1  -6  -3    1.86    0.74
  -1  -6  -3    0.63    0.44
   1   6   3   -0.06    0.50
   1   6   3    1.54    0.42
   1   6   3    1.59    0.66
  -2  -6  -3    0.22    0.51
  -2  -6  -3    0.87    0.60
  -2  -6  -3   -0.09    0.47
   2   6   3    0.80    0.63
   2   6   3    0.07    0.50
   2   6   3   -0.10    0.29
  -3  -6  -3   -0.48    0.53
  -3  -6  -3    0.02    0.69
  -3  -6  -3    0.28    0.42
   3   6   3   -0.05    0.42
   3   6   3    0.32    0.68
   3   6   3   -0.61    0.61
  -4  -6  -3    1.72    1.05
  -4  -6  -3   -0.20    0.60
  -4  -6  -3    1.41    0.62
   4   6   3    0.28    0.68
   4   6   3    0.19    0.80
   7  -7  -3    0.24    0.66
  -7   7   3   -0.12    0.74
   6  -7  -3   -0.46    0.44
   6  -7  -3    0.43    0.86
  -6   7   3    0.07    0.75
   5  -7  -3    3.76    0.91
   5  -7  -3    3.86    1.15
   5  -7  -3    4.43    0.95
  -5   7   3    4.16    1.11
   4  -7  -3    0.62    0.67
   4  -7  -3    1.08    0.63
   4  -7  -3    0.13    0.37
  -4   7   3    0.17    0.53
   3  -7  -3    1.12    0.40
   3  -7  -3    0.79    0.67
   3  -7  -3    2.46    0.78
  -3   7   3    1.30    0.64
   2  -7  -3    1.52    0.70
   2  -7  -3    2.51    0.85
  -2   7   3    4.65    0.96
   1  -7  -3   36.32    2.48
   1  -7  -3   30.11    2.40
  -1   7   3   35.92    2.47
  -1   7   3   31.81    2.49
   0  -7  -3   -0.13    0.36
   0  -7  -3   -0.49    0.46
   0   7   3    0.33    0.59
   0   7   3   -0.18    0.46
   0   7   3    0.09    0.23
  -1  -7  -3    0.06    0.52
  -1  -7  -3    1.10    0.62
  -1  -7  -3   -0.20    0.35
   1   7   3   -0.11    0.44
   1   7   3   -0.30    0.29
   1   7   3    0.47    0.51
  -2  -7  -3   -0.19    0.48
  -2  -7  -3   -0.61    0.44
  -2  -7  -3    0.63    0.63
   2   7   3   -0.38    0.51
   2   7   3    0.17    0.59
  -3  -7  -3    0.35    0.57
  -3  -7  -3   -0.31    0.73
  -3  -7  -3    0.09    0.72
   3   7   3    0.40    0.62
   3   7   3    0.10    0.67
  -4  -7  -3   -0.58    0.80
  -4  -7  -3   -0.58    0.64
  -4  -7  -3    0.90    0.70
   4   7   3    0.71    0.80
   4   7   3    0.22    0.69
   6  -8  -3    0.34    0.53
  -6   8   3    0.23    0.71
   5  -8  -3   -0.06    0.43
   5  -8  -3    1.21    0.85
   5  -8  -3   -0.09    0.57
  -5   8   3   -0.30    0.51
   4  -8  -3    0.73    0.62
   4  -8  -3    1.36    0.61
   4  -8  -3    1.09    0.77
  -4   8   3    0.13    0.51
   3  -8  -3    0.27    0.37
   3  -8  -3    0.00    0.55
   3  -8  -3   -0.52    0.44
  -3   8   3   -0.48    0.43
   2  -8  -3    4.60    1.10
   2  -8  -3    3.32    0.96
  -2   8   3    5.59    1.13
   1  -8  -3   -0.65    0.51
   1  -8  -3   -0.28    0.49
  -1   8   3    0.35    0.54
   0  -8  -3    1.72    0.75
   0  -8  -3    2.31    0.89
   0   8   3    1.08    0.70
   0   8   3    3.00    1.02
  -1  -8  -3    3.76    1.07
  -1  -8  -3    3.93    1.06
   1   8   3    5.09    1.22
   1   8   3    4.15    1.08
  -2  -8  -3    2.65    0.97
  -2  -8  -3    1.84    0.82
  -2  -8  -3    1.80    1.06
   2   8   3    3.33    1.08
   2   8   3    3.09    1.02
  -3  -8  -3    1.97    0.79
  -3  -8  -3   -0.41    0.64
  -3  -8  -3   -0.47    0.75
   3   8   3    0.41    0.77
   3   8   3    0.91    0.88
   6  -9  -3    0.69    0.59
  -6   9   3    0.82    0.93
   5  -9  -3    2.39    0.87
   5  -9  -3    0.69    0.76
  -5   9   3    0.66    0.76
   4  -9  -3    4.13    0.96
   4  -9  -3    2.39    1.06
   4  -9  -3    3.23    1.00
  -4   9   3    3.84    1.07
   3  -9  -3    3.32    0.85
   3  -9  -3    2.05    0.92
   3  -9  -3    1.90    0.88
  -3   9   3    2.08    0.81
   2  -9  -3    0.40    0.70
   2  -9  -3    0.27    0.62
  -2   9   3    0.39    0.60
   1  -9  -3    0.86    0.66
   1  -9  -3    0.31    0.67
  -1   9   3    1.39    0.75
   0  -9  -3   -0.05    0.71
   0  -9  -3    0.51    0.73
   0   9   3   -0.41    0.35
   0   9   3   -0.21    0.56
  -1  -9  -3    0.25    0.62
  -1  -9  -3   -0.24    0.64
   1   9   3   -0.42    0.52
   1   9   3   -0.46    0.54
  -2  -9  -3    3.20    1.07
  -2  -9  -3    1.84    0.90
  -2  -9  -3    2.97    1.09
   2   9   3    3.77    1.21
   2   9   3    3.03    1.03
   5 -10  -3    0.23    0.80
   5 -10  -3    0.79    0.56
  -5  10   3   -0.11    0.78
   4 -10  -3    6.35    1.37
   4 -10  -3    8.76    1.34
  -4  10   3    3.44    1.10
   3 -10  -3    0.15    0.43
   3 -10  -3    0.60    0.75
  -3  10   3   -0.11    0.55
   2 -10  -3    3.16    1.02
  -2  10   3    5.95    1.28
   1 -10  -3    0.96    0.87
   1 -10  -3    0.50    0.80
  -1  10   3    0.73    0.72
   0 -10  -3    0.36    0.81
   0 -10  -3   -0.07    0.71
  -1 -10  -3    0.25    0.89
   1  10   3    0.29    0.75
   1  10   3    0.07    0.71
   4 -11  -3   12.07    2.01
   4 -11  -3    9.81    1.59
  -4  11   3    9.21    1.83
   3 -11  -3    1.14    0.63
   3 -11  -3   -0.03    0.71
  -3  11   3    0.53    0.86
   2 -11  -3    1.06    0.90
  -2  11   3    1.62    0.92
   1 -11  -3    0.53    0.90
  -1  11   3    1.57    0.99
   0 -11  -3   -0.14    0.65
   0  14  -4   -0.06    0.56
   0  14  -4    0.42    0.62
   0 -14   4    1.09    1.01
  -1  14  -4    1.08    0.62
   1 -14   4    0.94    0.91
  -2  14  -4    0.14    0.54
  -2  14  -4   -0.25    0.46
   2 -14   4   -0.26    0.74
  -3  14  -4    0.81    0.64
  -3  14  -4    0.34    0.58
   3 -14   4    0.77    0.89
   3 -14   4    0.25    0.88
   2  13  -4    0.94    0.71
  -2 -13   4   -0.30    0.99
   1  13  -4    2.04    0.84
   1  13  -4    1.91    0.83
  -1 -13   4    0.03    0.87
   0  13  -4    1.38    0.71
   0 -13   4    0.78    0.85
  -1  13  -4   -0.07    0.41
  -1  13  -4    0.73    0.49
   1 -13   4   -0.02    0.72
  -2  13  -4    5.14    1.11
  -2  13  -4    5.12    0.92
   2 -13   4    6.57    1.45
  -3  13  -4    0.65    0.59
  -3  13  -4    0.73    0.51
   3 -13   4    2.33    0.91
   3 -13   4    1.05    0.78
  -4  13  -4    1.95    0.91
  -4  13  -4    2.14    0.70
   4 -13   4    0.97    0.82
   3  12  -4   -0.60    0.74
   3  12  -4    0.24    0.63
  -3 -12   4   -0.67    0.85
  -3 -12   4    0.46    0.93
   2  12  -4   -0.01    0.59
   2  12  -4   -0.17    0.52
  -2 -12   4    0.12    0.44
  -2 -12   4    1.22    0.86
   1  12  -4    1.74    0.78
   1  12  -4    1.40    0.64
  -1 -12   4    0.67    0.66
  -1 -12   4    0.54    0.67
   0  12  -4    0.27    0.34
   0  12  -4   -0.28    0.39
   0 -12   4   -0.08    0.70
  -1  12  -4    1.86    0.65
  -1  12  -4    2.10    0.60
  -1  12  -4    1.98    0.77
   1 -12   4    2.67    0.98
  -2  12  -4    0.94    0.53
  -2  12  -4    0.75    0.43
   2 -12   4    0.32    0.57
  -3  12  -4    0.41    0.57
  -3  12  -4    1.51    0.56
   3 -12   4    0.75    0.68
   3 -12   4    1.31    0.73
  -4  12  -4   -0.04    0.54
  -4  12  -4    0.27    0.44
   4 -12   4   -0.30    0.46
  -5  12  -4   -0.16    0.61
  -5  12  -4   -0.16    0.78
   5 -12   4    0.35    0.71
   4  11  -4   -0.07    0.78
   4  11  -4    0.96    0.83
  -4 -11   4    0.26    0.90
  -4 -11   4    0.45    0.91
   3  11  -4    0.33    0.66
   3  11  -4   -0.38    0.59
  -3 -11   4    1.37    0.78
  -3 -11   4   -0.18    0.65
   2  11  -4    1.10    0.72
   2  11  -4   -0.39    0.46
  -2 -11   4    0.41    0.50
  -2 -11   4    0.15    0.62
   1  11  -4    0.35    0.49
   1  11  -4   -0.40    0.32
  -1 -11   4   -0.48    0.43
  -1 -11   4   -0.34    0.60
   0  11  -4    2.67    0.64
   0  11  -4    2.85    0.66
   0  11  -4    3.51    0.88
   0 -11   4    4.38    0.86
   0 -11   4    1.74    0.89
  -1  11  -4    0.86    0.41
  -1  11  -4    0.00    0.43
  -1  11  -4    0.42    0.42
   1 -11   4   -0.47    0.54
  -2  11  -4   -0.33    0.33
  -2  11  -4    0.45    0.38
   2 -11   4   -0.48    0.47
  -3  11  -4    0.97    0.67
  -3  11  -4    1.72    0.54
   3 -11   4    0.39    0.48
   3 -11   4    0.60    0.65
  -4  11  -4    0.29    0.51
  -4  11  -4   -0.42    0.35
   4 -11   4   -0.08    0.39
  -5  11  -4    6.50    1.19
  -5  11  -4    4.20    1.16
   5 -11   4    4.49    1.30
  -6  11  -4    1.63    0.89
  -6  11  -4    2.37    1.01
   6 -11   4    4.43    1.34
   4  10  -4    0.35    0.69
   4  10  -4   -0.34    0.58
  -4 -10   4    0.03    0.63
  -4 -10   4   -0.20    0.78
   3  10  -4    0.20    0.52
   3  10  -4    0.18    0.60
  -3 -10   4    0.86    0.76
  -3 -10   4    0.39    0.66
   2  10  -4    0.45    0.51
   2  10  -4    0.68    0.50
  -2 -10   4    0.02    0.56
  -2 -10   4    0.11    0.43
   1  10  -4    0.30    0.30
   1  10  -4    0.49    0.46
   1  10  -4    0.45    0.42
  -1 -10   4    0.79    0.54
  -1 -10   4    0.12    0.43
   0  10  -4    5.63    0.81
   0  10  -4    5.68    0.87
   0  10  -4    5.66    1.05
   0 -10   4    7.33    1.32
   0 -10   4    3.79    0.80
  -1  10  -4   -0.03    0.32
  -1  10  -4    0.71    0.36
  -1  10  -4   -0.26    0.36
   1 -10   4    0.00    0.48
   1 -10   4    0.60    0.37
  -2  10  -4   17.96    1.59
  -2  10  -4   18.53    1.29
   2 -10   4   18.19    1.20
   2 -10   4   17.95    1.65
  -3  10  -4    0.72    0.53
  -3  10  -4    1.22    0.44
   3 -10   4    0.66    0.54
   3 -10   4    0.54    0.49
  -4  10  -4    1.86    0.67
  -4  10  -4    3.11    0.75
   4 -10   4    3.76    0.95
   4 -10   4    3.36    0.77
  -5  10  -4    1.82    0.73
  -5  10  -4    0.03    1.06
   5 -10   4    0.38    0.75
  -6  10  -4    1.58    0.93
  -6  10  -4    3.52    0.99
   6 -10   4    6.80    1.46
   5   9  -4    1.05    1.03
   5   9  -4    0.62    0.73
  -5  -9   4    1.15    0.94
  -5  -9   4    0.66    0.85
   4   9  -4    3.87    1.09
   4   9  -4    3.70    1.06
  -4  -9   4    6.16    1.35
  -4  -9   4    5.10    1.22
   3   9  -4    1.16    0.64
   3   9  -4    1.92    0.79
  -3  -9   4    0.95    0.62
  -3  -9   4    0.13    0.61
   2   9  -4   -0.24    0.35
   2   9  -4    0.14    0.43
  -2  -9   4   -0.02    0.49
  -2  -9   4    0.26    0.59
   1   9  -4    0.66    0.31
   1   9  -4    0.43    0.33
   1   9  -4    0.39    0.46
  -1  -9   4   -0.10    0.44
  -1  -9   4    0.14    0.46
  -1  -9   4   -0.14    0.26
   0   9  -4    8.31    1.18
   0   9  -4    6.63    0.73
   0   9  -4    8.67    0.87
   0   9  -4    6.54    0.82
   0  -9   4    6.82    0.97
   0  -9   4    7.33    0.74
   0  -9   4    5.49    1.07
  -1   9  -4   12.08    1.20
  -1   9  -4   13.90    0.98
  -1   9  -4   11.00    1.42
  -1   9  -4   10.91    0.89
   1  -9   4   11.11    1.42
   1  -9   4   11.80    0.89
   1  -9   4   10.98    0.96
  -2   9  -4    0.30    0.28
  -2   9  -4    0.41    0.29
  -2   9  -4    0.46    0.39
   2  -9   4    0.57    0.59
   2  -9   4    0.26    0.25
   2  -9   4    0.54    0.40
  -3   9  -4    3.54    0.64
  -3   9  -4    3.00    0.76
   3  -9   4    2.09    0.80
   3  -9   4    2.85    0.48
   3  -9   4    2.87    0.74
  -4   9  -4    1.40    0.62
  -4   9  -4    2.50    0.72
  -4   9  -4    2.01    0.60
   4  -9   4    1.20    0.68
   4  -9   4    1.97    0.55
  -5   9  -4   -0.06    0.58
  -5   9  -4    0.14    0.49
  -5   9  -4    0.17    0.34
   5  -9   4   -0.04    0.57
  -6   9  -4    0.76    0.62
  -6   9  -4    0.66    0.76
   6  -9   4    0.71    0.78
   5   8  -4    0.37    0.71
  -5  -8   4    0.60    0.80
  -5  -8   4    2.51    0.99
   4   8  -4    2.98    0.92
   4   8  -4    1.11    0.79
  -4  -8   4    1.07    0.78
  -4  -8   4    2.19    0.95
  -4  -8   4    1.82    0.80
   3   8  -4   18.85    1.70
   3   8  -4   17.95    1.67
  -3  -8   4   16.52    1.68
  -3  -8   4   15.97    1.73
  -3  -8   4   23.18    1.82
   2   8  -4    3.68    0.77
   2   8  -4    1.29    0.55
   2   8  -4    1.40    0.57
  -2  -8   4    1.16    0.52
  -2  -8   4    1.32    0.61
  -2  -8   4    2.27    0.61
   1   8  -4    2.29    0.52
   1   8  -4    2.50    0.69
   1   8  -4    1.90    0.44
   1   8  -4    2.24    0.54
  -1  -8   4    2.19    0.51
  -1  -8   4    1.57    0.57
  -1  -8   4    1.77    0.65
   0   8  -4   23.16    1.53
   0   8  -4   22.81    1.39
   0   8  -4   25.46    1.78
   0   8  -4   25.18    1.46
   0  -8   4   23.69    1.85
   0  -8   4   26.93    1.66
   0  -8   4   25.88    1.41
  -1   8  -4    0.07    0.14
  -1   8  -4    0.91    0.48
  -1   8  -4    0.47    0.36
  -1   8  -4    1.27    0.30
   1  -8   4    1.33    0.54
   1  -8   4    0.73    0.26
   1  -8   4    0.82    0.34
  -2   8  -4   -0.02    0.17
  -2   8  -4    0.10    0.21
  -2   8  -4   -0.59    0.29
   2  -8   4    0.26    0.24
   2  -8   4    0.00    0.30
   2  -8   4    0.55    0.27
   2  -8   4   -0.13    0.44
  -3   8  -4    5.79    0.91
  -3   8  -4    5.82    0.79
  -3   8  -4    6.45    1.05
  -3   8  -4    6.83    0.74
   3  -8   4    6.40    0.85
   3  -8   4    7.79    1.24
   3  -8   4    5.94    0.84
   3  -8   4    5.76    0.78
  -4   8  -4   -0.13    0.49
  -4   8  -4    0.31    0.40
  -4   8  -4    0.07    0.38
   4  -8   4    0.05    0.25
   4  -8   4   -0.04    0.45
  -5   8  -4    1.97    0.74
  -5   8  -4    3.25    0.75
  -5   8  -4    4.35    0.97
   5  -8   4    1.90    0.78
  -6   8  -4    1.47    0.72
  -6   8  -4    2.65    0.92
   6  -8   4    1.94    0.99
   6  -8   4    1.45    0.71
  -7   8  -4    0.87    0.96
  -7   8  -4    1.11    1.05
   7  -8   4    1.65    0.90
   7  -8   4    1.70    0.93
   6   7  -4    2.35    1.11
  -6  -7   4    4.18    1.05
  -6  -7   4    1.00    0.97
   5   7  -4    1.63    0.81
  -5  -7   4    0.99    0.65
  -5  -7   4    2.20    0.97
  -5  -7   4    1.00    0.59
   4   7  -4    0.26    0.50
  -4  -7   4    0.39    0.62
  -4  -7   4    0.08    0.50
  -4  -7   4   -0.59    0.48
   3   7  -4    1.98    0.68
   3   7  -4    2.67    0.78
  -3  -7   4    2.73    0.78
  -3  -7   4    1.46    0.71
  -3  -7   4    3.48    0.85
   2   7  -4    3.79    0.73
   2   7  -4    4.08    0.75
   2   7  -4    2.21    0.69
  -2  -7   4    1.98    0.54
  -2  -7   4    3.05    0.74
  -2  -7   4    3.25    0.77
   1   7  -4   10.16    0.86
   1   7  -4   11.23    1.09
   1   7  -4    9.41    0.80
   1   7  -4    9.19    0.86
  -1  -7   4    9.81    1.29
  -1  -7   4    8.16    1.05
  -1  -7   4   10.55    0.85
   0   7  -4    0.12    0.19
   0   7  -4   -0.01    0.29
   0   7  -4    0.15    0.17
   0   7  -4    0.06    0.26
   0  -7   4   -0.23    0.18
   0  -7   4    0.32    0.20
   0  -7   4    0.00    0.23
  -1   7  -4   13.74    1.18
  -1   7  -4   16.18    1.31
  -1   7  -4   16.40    0.90
  -1   7  -4   15.21    0.88
   1  -7   4   16.42    1.31
   1  -7   4   16.00    1.09
   1  -7   4   16.65    0.87
  -2   7  -4    0.38    0.32
  -2   7  -4    0.01    0.13
  -2   7  -4    0.34    0.22
  -2   7  -4    0.08    0.28
   2  -7   4   -0.12    0.24
   2  -7   4    0.08    0.18
   2  -7   4   -0.20    0.33
  -3   7  -4    1.13    0.47
  -3   7  -4    2.33    0.55
  -3   7  -4    2.23    0.47
  -3   7  -4    1.19    0.43
   3  -7   4    2.85    0.49
   3  -7   4    2.50    0.49
   3  -7   4    2.12    0.63
  -4   7  -4   14.87    1.48
  -4   7  -4   14.23    1.31
  -4   7  -4   14.53    1.29
   4  -7   4   15.15    0.97
   4  -7   4   14.86    1.52
  -5   7  -4    0.49    0.64
  -5   7  -4    0.20    0.37
  -5   7  -4    0.33    0.45
   5  -7   4    0.46    0.65
   5  -7   4    0.14    0.40
  -6   7  -4    1.61    0.79
  -6   7  -4    0.45    0.47
  -6   7  -4    0.61    0.76
   6  -7   4   -0.23    0.51
   6  -7   4    0.11    0.63
  -7   7  -4   -0.25    0.73
  -7   7  -4    0.01    0.74
   7  -7   4    0.81    0.71
   7  -7   4    1.43    0.79
   6   6  -4   12.93    2.05
  -6  -6   4   21.26    1.95
  -6  -6   4   16.80    2.35
  -6  -6   4   18.60    2.32
   5   6  -4    4.31    1.11
  -5  -6   4    3.32    0.88
  -5  -6   4    5.71    1.27
  -5  -6   4    2.76    0.93
   4   6  -4   14.42    1.54
  -4  -6   4   11.36    1.56
  -4  -6   4   14.84    1.52
  -4  -6   4   15.66    1.54
   3   6  -4    0.14    0.37
  -3  -6   4   -0.11    0.33
  -3  -6   4    0.25    0.18
  -3  -6   4   -0.13    0.18
  -3  -6   4   -0.13    0.35
  -3  -6   4   -0.15    0.31
   2   6  -4    0.55    0.34
   2   6  -4    0.42    0.33
   2   6  -4    0.23    0.33
  -2  -6   4    0.77    0.25
  -2  -6   4    0.65    0.42
  -2  -6   4    0.09    0.25
  -2  -6   4    0.86    0.37
  -2  -6   4    0.75    0.49
   1   6  -4  112.11    5.17
   1   6  -4  125.56    5.15
   1   6  -4  119.75    5.08
  -1  -6   4  119.65    5.31
  -1  -6   4  124.33    5.68
  -1  -6   4  128.24    5.34
  -1  -6   4  128.60    4.94
  -1  -6   4  122.33    5.08
   0   6  -4    0.01    0.14
   0   6  -4    0.00    0.13
   0   6  -4    0.13    0.29
   0   6  -4    0.33    0.27
   0  -6   4    0.10    0.12
   0  -6   4    0.15    0.35
   0  -6   4    0.05    0.14
   0  -6   4    0.02    0.21
  -1   6  -4   28.65    1.71
  -1   6  -4   27.70    1.70
  -1   6  -4   23.39    1.63
  -1   6  -4   25.41    1.20
  -1   6  -4   28.20    1.21
   1  -6   4   27.08    1.13
   1  -6   4   28.58    1.73
   1  -6   4   29.70    1.55
   1  -6   4   27.40    1.16
  -2   6  -4   -0.04    0.20
  -2   6  -4    0.19    0.22
  -2   6  -4    0.03    0.13
  -2   6  -4    0.36    0.29
   2  -6   4    0.24    0.18
   2  -6   4    0.31    0.24
   2  -6   4    0.40    0.37
  -3   6  -4   -0.23    0.25
  -3   6  -4    0.82    0.35
  -3   6  -4    0.39    0.35
  -3   6  -4    0.38    0.33
   3  -6   4    0.28    0.27
   3  -6   4   -0.63    0.27
   3  -6   4    0.95    0.28
  -4   6  -4    0.23    0.36
  -4   6  -4    0.16    0.36
  -4   6  -4   -0.31    0.25
  -4   6  -4    0.63    0.45
   4  -6   4    1.20    0.55
   4  -6   4    0.84    0.42
   4  -6   4    0.24    0.13
  -5   6  -4    2.90    0.73
  -5   6  -4    1.73    0.70
  -5   6  -4    2.64    0.79
   5  -6   4    2.34    0.83
   5  -6   4    2.62    0.89
  -6   6  -4   -0.14    0.51
  -6   6  -4    0.20    0.43
  -6   6  -4    0.46    0.66
   6  -6   4    1.62    0.70
   6  -6   4   -0.13    0.60
  -7   6  -4   -0.47    0.83
  -7   6  -4   -0.25    0.76
  -7   6  -4   -0.58    0.48
   7  -6   4    0.80    0.71
   7  -6   4    0.49    0.70
   7   5  -4    0.70    0.82
   7   5  -4   -0.17    0.85
  -7  -5   4    0.21    0.89
  -7  -5   4    0.33    0.98
   6   5  -4   -0.02    0.63
   6   5  -4    0.15    0.75
  -6  -5   4    0.29    0.54
  -6  -5   4   -0.06    0.35
  -6  -5   4    1.04    0.82
   5   5  -4    1.18    0.67
   5   5  -4    0.66    0.58
  -5  -5   4    0.84    0.50
  -5  -5   4    0.60    0.46
  -5  -5   4    0.95    0.74
   4   5  -4    2.51    0.59
   4   5  -4    2.42    0.79
  -4  -5   4    3.28    0.76
  -4  -5   4    1.99    0.75
  -4  -5   4    2.92    0.84
   3   5  -4   10.66    1.13
   3   5  -4    7.18    0.93
  -3  -5   4    9.68    0.68
  -3  -5   4    9.71    1.26
  -3  -5   4    9.83    1.24
  -3  -5   4   11.55    1.15
  -3  -5   4   10.17    0.65
   2   5  -4   53.18    2.70
   2   5  -4   49.37    2.64
   2   5  -4   50.91    2.69
   2   5  -4   53.95    2.70
  -2  -5   4   53.00    2.35
  -2  -5   4   52.32    2.28
  -2  -5   4   48.70    2.73
  -2  -5   4   53.53    2.67
  -2  -5   4   50.55    2.89
   1   5  -4    2.40    0.42
   1   5  -4    3.29    0.60
   1   5  -4    3.38    0.61
   1   5  -4    3.82    0.49
  -1  -5   4    2.43    0.55
  -1  -5   4    4.29    0.54
  -1  -5   4    3.22    0.44
   0   5  -4    3.70    0.32
   0   5  -4    3.70    0.62
   0   5  -4    4.85    0.70
   0   5  -4    4.56    0.32
   0   5  -4    4.37    0.61
   0  -5   4    4.79    0.62
   0  -5   4    4.39    0.29
   0  -5   4    5.15    0.29
  -1   5  -4    1.49    0.15
  -1   5  -4    1.67    0.42
  -1   5  -4    0.81    0.40
  -1   5  -4    1.54    0.15
  -1   5  -4    0.73    0.34
  -1   5  -4    1.17    0.38
   1  -5   4    1.04    0.32
  -2   5  -4   -0.17    0.21
  -2   5  -4   -0.05    0.14
  -2   5  -4    0.09    0.20
  -2   5  -4   -0.25    0.27
   2  -5   4    0.03    0.22
   2  -5   4    0.19    0.19
   2  -5   4    0.09    0.15
  -3   5  -4   15.82    1.17
  -3   5  -4   14.81    1.14
  -3   5  -4   14.71    1.18
  -3   5  -4   13.84    1.28
   3  -5   4   14.52    0.84
   3  -5   4   16.31    1.32
   3  -5   4   12.54    1.35
   3  -5   4   13.85    1.06
  -4   5  -4   46.33    2.60
  -4   5  -4   42.62    2.43
  -4   5  -4   40.29    2.51
  -4   5  -4   40.71    2.56
   4  -5   4   41.22    2.64
   4  -5   4   40.13    2.84
   4  -5   4   42.96    2.46
  -5   5  -4    3.41    0.89
  -5   5  -4    3.23    0.77
  -5   5  -4    2.06    0.70
   5  -5   4    0.68    0.61
   5  -5   4    2.85    0.90
   5  -5   4    2.37    0.74
  -6   5  -4    2.91    0.95
  -6   5  -4    2.54    0.83
  -6   5  -4    3.46    0.95
   6  -5   4    2.00    0.84
   6  -5   4    1.57    0.69
  -7   5  -4    0.17    0.48
  -7   5  -4    0.68    0.79
  -7   5  -4    0.59    1.00
   7  -5   4    0.29    0.78
   7  -5   4   -0.35    0.62
   7   4  -4    4.63    1.36
   7   4  -4    3.17    1.25
  -7  -4   4    1.95    1.00
  -7  -4   4    3.32    1.13
   6   4  -4   -0.69    0.50
   6   4  -4   -0.23    0.50
  -6  -4   4   -0.08    0.38
  -6  -4   4   -0.78    0.75
  -6  -4   4   -0.18    0.59
   5   4  -4    0.47    0.36
   5   4  -4   -0.33    0.50
   5   4  -4    0.70    0.64
  -5  -4   4   -0.59    0.33
  -5  -4   4    0.34    0.44
  -5  -4   4    0.75    0.39
   4   4  -4   17.77    1.59
   4   4  -4   13.91    1.52
   4   4  -4   19.31    1.33
  -4  -4   4   17.00    1.55
  -4  -4   4   20.53    1.61
  -4  -4   4   17.40    1.65
   3   4  -4    1.09    0.37
   3   4  -4    0.69    0.41
   3   4  -4    0.90    0.44
  -3  -4   4    2.16    0.59
  -3  -4   4    0.78    0.43
   2   4  -4   13.19    1.05
   2   4  -4   12.97    1.05
   2   4  -4   12.83    1.03
  -2  -4   4   11.36    0.99
  -2  -4   4   13.74    0.68
  -2  -4   4   12.64    1.09
   1   4  -4  209.38    8.34
   1   4  -4  225.27    8.53
   1   4  -4  206.94    8.68
   1   4  -4  218.16    8.51
  -1  -4   4  218.68    8.49
  -1  -4   4  219.10    8.23
  -1  -4   4  215.59    8.66
  -1  -4   4  236.73    8.53
   0   4  -4    0.66    0.30
   0   4  -4    0.39    0.25
   0   4  -4    0.41    0.10
   0   4  -4   -0.04    0.21
   0   4  -4    0.45    0.09
   0   4  -4    0.49    0.28
   0  -4   4    0.71    0.31
  -1   4  -4    0.40    0.12
  -1   4  -4    0.88    0.34
  -1   4  -4   -0.03    0.22
  -1   4  -4    0.47    0.14
  -1   4  -4    0.37    0.25
   1  -4   4    0.34    0.09
   1  -4   4    0.77    0.30
   1  -4   4    0.75    0.11
  -2   4  -4   83.39    3.70
  -2   4  -4   81.05    3.55
  -2   4  -4   81.24    3.67
  -2   4  -4   79.90    3.74
  -2   4  -4   87.97    3.58
   2  -4   4   84.91    3.75
   2  -4   4   80.05    4.11
   2  -4   4   81.99    3.48
  -3   4  -4   -0.36    0.20
  -3   4  -4   -0.02    0.26
  -3   4  -4   -0.29    0.24
  -3   4  -4    0.38    0.39
   3  -4   4   -0.17    0.21
   3  -4   4    0.07    0.11
   3  -4   4    0.41    0.36
   3  -4   4   -0.13    0.19
   3  -4   4    0.00    0.10
  -4   4  -4    0.57    0.49
  -4   4  -4    0.14    0.43
  -4   4  -4    0.17    0.43
   4  -4   4   -0.07    0.29
   4  -4   4   -0.02    0.43
   4  -4   4   -0.32    0.30
   4  -4   4   -0.28    0.34
  -5   4  -4    0.67    0.54
  -5   4  -4    0.52    0.66
   5  -4   4    0.61    0.69
   5  -4   4    1.40    0.64
   5  -4   4    1.47    0.63
  -6   4  -4    0.75    0.65
  -6   4  -4    1.08    0.78
   6  -4   4    2.74    1.07
   6  -4   4    0.67    0.78
  -7   4  -4    0.79    0.90
  -7   4  -4    2.25    0.86
   7  -4   4    0.92    1.01
   7  -4   4    0.62    0.55
   7   3  -4    0.85    0.95
   7   3  -4    2.64    1.10
  -7  -3   4    4.29    1.18
  -7  -3   4    3.21    1.43
   6   3  -4   -0.30    0.53
   6   3  -4   -0.06    0.62
  -6  -3   4    2.41    1.05
  -6  -3   4   -0.26    0.49
  -6  -3   4    1.03    0.47
   5   3  -4    3.22    0.61
   5   3  -4    5.36    1.16
   5   3  -4    4.34    1.00
  -5  -3   4    4.73    1.01
  -5  -3   4    5.20    1.16
   4   3  -4   11.51    1.39
   4   3  -4   10.16    1.34
   4   3  -4   11.32    0.97
   4   3  -4   11.82    0.59
  -4  -3   4   11.77    1.45
  -4  -3   4    8.80    1.20
   3   3  -4    9.81    0.90
   3   3  -4   12.25    1.06
   3   3  -4   11.45    1.11
  -3  -3   4   10.07    1.01
  -3  -3   4   10.85    1.08
   2   3  -4   63.43    2.96
   2   3  -4   69.50    3.05
   2   3  -4   57.06    2.94
  -2  -3   4   60.77    2.99
  -2  -3   4   60.08    2.96
  -2  -3   4   62.81    2.83
   1   3  -4    1.15    0.33
   1   3  -4    0.97    0.35
   1   3  -4    1.25    0.29
   1   3  -4    1.84    0.33
  -1  -3   4    0.75    0.30
  -1  -3   4    0.76    0.28
  -1  -3   4    1.57    0.39
  -1  -3   4    1.47    0.29
  -1  -3   4    1.16    0.28
  -1  -3   4    0.99    0.22
   0   3  -4   50.77    2.23
   0   3  -4   48.91    2.40
   0   3  -4   48.29    2.00
   0   3  -4   49.23    2.34
   0  -3   4   47.52    2.36
   0  -3   4   50.46    2.21
   0  -3   4   49.28    2.26
   0  -3   4   50.06    2.32
   0  -3   4   49.09    1.98
   0  -3   4   46.65    2.36
   0  -3   4   51.24    1.97
  -1   3  -4   11.76    0.88
  -1   3  -4   10.90    0.66
  -1   3  -4   11.18    0.86
  -1   3  -4   10.72    0.89
   1  -3   4   10.93    0.79
   1  -3   4   11.19    0.88
   1  -3   4   12.60    0.68
   1  -3   4   10.54    0.62
   1  -3   4   10.85    0.94
   1  -3   4   11.14    0.79
  -2   3  -4   50.09    2.39
  -2   3  -4   47.55    2.46
  -2   3  -4   50.27    2.48
  -2   3  -4   46.93    2.32
  -2   3  -4   47.84    2.37
   2  -3   4   51.04    2.35
   2  -3   4   50.94    2.38
   2  -3   4   50.23    2.45
   2  -3   4   50.74    2.21
   2  -3   4   49.13    2.77
  -3   3  -4   63.29    3.21
  -3   3  -4   69.94    3.32
  -3   3  -4   66.50    3.32
   3  -3   4   67.69    2.65
   3  -3   4   68.98    3.27
   3  -3   4   67.98    2.98
   3  -3   4   62.57    3.26
   3  -3   4   61.96    3.58
  -4   3  -4    1.85    0.63
  -4   3  -4    1.20    0.51
   4  -3   4    0.69    0.42
   4  -3   4    1.37    0.52
   4  -3   4    0.78    0.50
  -5   3  -4    9.27    1.24
  -5   3  -4    7.98    1.28
   5  -3   4    8.41    1.39
   5  -3   4    8.03    1.28
   5  -3   4    7.53    1.31
  -6   3  -4    1.97    0.82
  -6   3  -4    0.83    0.62
   6  -3   4    3.18    0.96
   6  -3   4    1.33    0.95
  -7   3  -4    1.78    1.12
   7  -3   4    1.44    0.85
   7  -3   4    3.34    1.03
   7   2  -4   -0.65    0.69
   7   2  -4   -1.01    0.61
  -7  -2   4    0.10    0.69
  -7  -2   4    0.12    0.65
   6   2  -4   -0.42    0.54
   6   2  -4   -0.05    0.63
  -6  -2   4   -0.30    0.44
  -6  -2   4    0.23    0.67
   5   2  -4   -0.20    0.37
   5   2  -4   -0.13    0.17
   5   2  -4   -0.11    0.31
   5   2  -4    0.20    0.51
  -5  -2   4   -0.11    0.55
  -5  -2   4   -0.24    0.38
   4   2  -4   14.86    1.49
   4   2  -4   16.02    0.84
   4   2  -4   16.64    1.41
   4   2  -4   16.29    1.21
  -4  -2   4   16.46    1.39
  -4  -2   4   17.38    1.58
   3   2  -4    3.12    0.66
   3   2  -4    4.61    0.65
   3   2  -4    5.25    0.76
  -3  -2   4    4.93    0.81
  -3  -2   4    4.43    0.72
   2   2  -4  138.73    5.84
   2   2  -4  154.83    6.00
   2   2  -4  141.64    5.65
   2   2  -4  134.66    5.97
  -2  -2   4  139.95    5.87
  -2  -2   4  145.02    5.98
  -2  -2   4  144.05    5.62
   1   2  -4   26.70    1.36
   1   2  -4   25.84    1.50
   1   2  -4   26.86    1.41
   1   2  -4   25.94    1.29
   1   2  -4   24.02    1.39
   1   2  -4   26.54    1.36
  -1  -2   4   26.40    1.28
  -1  -2   4   24.85    1.44
  -1  -2   4   27.99    1.37
  -1  -2   4   26.69    1.38
  -1  -2   4   28.85    1.44
  -1  -2   4   26.07    1.22
   0   2  -4    0.46    0.17
   0   2  -4    0.12    0.18
   0   2  -4    0.49    0.18
   0   2  -4    0.16    0.22
   0   2  -4    0.22    0.15
   0   2  -4    0.28    0.25
   0  -2   4    0.59    0.20
   0  -2   4    0.48    0.15
   0  -2   4    0.15    0.20
   0  -2   4    0.39    0.15
   0  -2   4    0.15    0.17
   0  -2   4    0.43    0.16
  -1   2  -4    0.02    0.13
  -1   2  -4    0.09    0.14
  -1   2  -4   -0.02    0.14
  -1   2  -4   -0.11    0.13
  -1   2  -4    0.14    0.20
  -1   2  -4   -0.10    0.18
   1  -2   4    0.25    0.26
   1  -2   4   -0.11    0.14
   1  -2   4    0.06    0.12
   1  -2   4   -0.02    0.20
   1  -2   4   -0.05    0.16
   1  -2   4    0.27    0.16
   1  -2   4    0.09    0.15
  -2   2  -4    8.77    0.73
  -2   2  -4   10.14    0.89
  -2   2  -4   10.86    0.92
  -2   2  -4   11.32    0.90
   2  -2   4   10.76    0.70
   2  -2   4    9.86    1.01
   2  -2   4    9.88    0.83
   2  -2   4   11.03    0.88
  -3   2  -4    6.59    0.87
  -3   2  -4    7.76    1.00
  -3   2  -4    6.72    0.94
  -3   2  -4    7.05    0.58
   3  -2   4    6.13    0.46
   3  -2   4    8.11    1.00
   3  -2   4    5.76    0.82
   3  -2   4    6.59    1.02
  -4   2  -4    3.10    0.80
  -4   2  -4    5.16    0.83
   4  -2   4    5.67    0.94
   4  -2   4    3.74    0.84
   4  -2   4    4.34    0.92
  -5   2  -4   11.10    1.59
  -5   2  -4   11.67    1.33
   5  -2   4    8.31    1.34
   5  -2   4   12.68    1.64
   5  -2   4   12.49    1.67
  -6   2  -4    7.75    1.18
  -6   2  -4    7.77    1.54
   6  -2   4    6.81    1.35
   6  -2   4    6.64    1.29
   6  -2   4    9.19    1.50
  -7   2  -4    0.43    0.95
   7  -2   4    0.86    1.06
   7  -2   4    0.17    0.63
   7   1  -4    1.56    1.02
   7   1  -4    0.32    0.78
  -7  -1   4    2.15    1.03
  -7  -1   4   -0.32    0.74
   6   1  -4    0.25    0.72
   6   1  -4   -0.26    0.53
  -6  -1   4    0.70    0.50
  -6  -1   4    1.69    0.80
   5   1  -4    2.48    0.72
   5   1  -4    0.27    0.56
   5   1  -4    2.53    0.44
   5   1  -4    2.14    0.55
  -5  -1   4    4.37    0.97
  -5  -1   4    1.86    0.62
   4   1  -4    4.28    0.45
   4   1  -4    5.36    0.88
   4   1  -4    3.73    0.82
  -4  -1   4    3.58    0.87
  -4  -1   4    4.68    0.78
   3   1  -4   43.04    2.18
   3   1  -4   39.99    2.45
   3   1  -4   41.96    1.89
  -3  -1   4   42.44    2.27
  -3  -1   4   46.40    2.51
   2   1  -4   19.76    1.10
   2   1  -4   21.24    1.39
   2   1  -4   20.40    1.31
   2   1  -4   21.43    1.05
  -2  -1   4   19.31    1.32
  -2  -1   4   20.12    1.26
  -2  -1   4   18.71    1.12
  -2  -1   4   20.39    1.08
   1   1  -4    6.29    0.50
   1   1  -4    4.43    0.49
   1   1  -4    4.55    0.51
   1   1  -4    4.45    0.47
  -1  -1   4    4.90    0.31
  -1  -1   4    5.30    0.48
  -1  -1   4    5.33    0.54
  -1  -1   4    5.07    0.50
  -1  -1   4    4.39    0.54
   0   1  -4   28.03    1.47
   0   1  -4   28.81    1.24
   0   1  -4   29.72    1.46
   0   1  -4   23.74    1.41
   0   1  -4   28.95    1.57
   0  -1   4   25.96    1.54
   0  -1   4   28.39    1.57
   0  -1   4   30.23    1.25
   0  -1   4   29.48    1.46
   0  -1   4   28.63    1.16
  -1   1  -4    8.13    0.69
  -1   1  -4    6.93    0.65
  -1   1  -4    7.89    0.69
  -1   1  -4    8.08    0.59
   1  -1   4    8.18    0.70
   1  -1   4    8.44    0.69
   1  -1   4    7.18    0.58
   1  -1   4    8.26    0.68
   1  -1   4    7.62    0.80
  -2   1  -4    9.76    0.94
  -2   1  -4   10.56    0.76
  -2   1  -4   10.67    0.98
  -2   1  -4   10.84    0.80
   2  -1   4   11.80    0.80
   2  -1   4   11.90    0.98
   2  -1   4   10.30    1.05
   2  -1   4   11.37    0.92
  -3   1  -4    3.59    0.74
  -3   1  -4    5.34    0.47
  -3   1  -4    4.60    0.75
  -3   1  -4    5.21    0.53
   3  -1   4    5.47    0.84
   3  -1   4    6.11    0.52
   3  -1   4    5.34    0.83
   3  -1   4    5.45    0.93
  -4   1  -4    4.91    1.01
  -4   1  -4    5.59    0.90
   4  -1   4    4.09    0.88
   4  -1   4    3.46    0.81
   4  -1   4    6.91    1.20
  -5   1  -4    0.17    0.48
  -5   1  -4    0.99    0.65
  -5   1  -4    1.61    0.81
   5  -1   4    1.39    0.71
   5  -1   4   -0.24    0.52
   5  -1   4    0.62    0.60
  -6   1  -4    1.52    0.97
   6  -1   4    4.15    1.24
   6  -1   4    2.11    0.91
   6  -1   4    2.35    0.93
  -7   1  -4   -1.43    0.74
   7  -1   4   -0.41    0.80
   7  -1   4    0.10    0.62
   8   0  -4    0.57    0.88
   8   0  -4   -0.13    0.89
  -8   0   4    1.58    0.96
  -8   0   4    0.60    0.74
   7   0  -4   -0.61    0.53
   7   0  -4    0.04    0.80
  -7   0   4    0.53    0.90
  -7   0   4   -0.51    0.43
   6   0  -4    0.45    0.59
   6   0  -4    0.93    0.86
  -6   0   4    2.00    0.70
  -6   0   4    1.30    0.91
   5   0  -4    0.06    0.38
   5   0  -4    0.53    0.30
   5   0  -4   -0.25    0.46
  -5   0   4   -0.72    0.42
  -5   0   4    0.58    0.46
   4   0  -4   10.62    0.84
   4   0  -4   11.33    1.04
   4   0  -4    9.62    1.31
  -4   0   4   10.31    0.99
  -4   0   4   10.97    1.37
   3   0  -4    0.09    0.22
   3   0  -4   -0.14    0.15
   3   0  -4   -0.04    0.36
  -3   0   4    0.04    0.28
  -3   0   4    0.12    0.29
   2   0  -4  140.26    5.76
   2   0  -4  142.77    5.38
   2   0  -4  146.97    5.89
   2   0  -4  137.57    5.94
  -2   0   4  132.79    5.60
  -2   0   4  133.70    5.88
  -2   0   4  137.37    5.75
  -2   0   4  141.28    5.36
  -2   0   4  139.31    5.35
   1   0  -4    1.95    0.39
   1   0  -4    1.14    0.36
   1   0  -4    1.17    0.12
   1   0  -4    1.75    0.31
   1   0  -4    0.81    0.30
  -1   0   4    1.29    0.35
  -1   0   4    1.38    0.37
  -1   0   4    1.63    0.37
  -1   0   4    1.10    0.33
   0   0  -4    1.52    0.37
   0   0  -4    1.31    0.37
   0   0  -4    1.09    0.17
   0   0  -4    1.36    0.39
   0   0  -4    1.24    0.35
   0   0   4    1.38    0.38
   0   0   4    0.95    0.32
   0   0   4    1.54    0.40
   0   0   4    0.53    0.25
  -1   0  -4    0.18    0.19
  -1   0  -4    0.35    0.21
  -1   0  -4    0.00    0.16
  -1   0  -4    0.07    0.22
   1   0   4    0.05    0.17
   1   0   4    0.19    0.22
   1   0   4   -0.01    0.31
   1   0   4    0.31    0.23
  -2   0  -4    7.56    0.69
  -2   0  -4    4.09    0.71
   2   0   4    6.15    0.80
   2   0   4    6.06    0.92
   2   0   4    5.14    0.77
   2   0   4    6.16    0.73
  -3   0  -4    0.47    0.22
  -3   0  -4    0.57    0.29
  -3   0  -4    0.38    0.41
  -3   0  -4    1.22    0.48
   3   0   4    0.37    0.44
   3   0   4    1.16    0.55
   3   0   4    0.68    0.31
   3   0   4    1.11    0.51
  -4   0  -4    0.31    0.50
  -4   0  -4    1.03    0.37
  -4   0  -4    1.31    0.57
   4   0   4    0.47    0.53
   4   0   4    1.88    0.70
   4   0   4    1.80    0.70
  -5   0  -4   -0.13    0.37
  -5   0  -4   -0.51    0.56
   5   0   4    0.53    0.51
   5   0   4   -0.15    0.62
   5   0   4    0.57    0.67
  -6   0  -4    0.25    0.70
  -6   0  -4    0.53    1.00
   6   0   4    0.17    0.57
   6   0   4    0.73    0.92
   6   0   4    0.99    0.69
   8  -1  -4   -0.52    1.34
   8  -1  -4    0.50    1.03
  -8   1   4    1.26    0.72
  -8   1   4    0.80    1.03
   7  -1  -4    0.30    0.68
   7  -1  -4    0.18    0.83
  -7   1   4   -0.23    0.58
  -7   1   4    0.25    0.51
   6  -1  -4    4.29    0.75
   6  -1  -4    3.63    1.11
   6  -1  -4    2.79    0.86
  -6   1   4    4.38    1.20
  -6   1   4    3.33    0.79
   5  -1  -4    5.01    1.13
   5  -1  -4    6.88    1.05
  -5   1   4    7.61    1.33
  -5   1   4    7.69    1.03
   4  -1  -4    4.53    0.74
   4  -1  -4    4.69    0.93
  -4   1   4    4.35    0.89
  -4   1   4    3.72    0.66
   3  -1  -4    5.89    0.64
   3  -1  -4    8.02    1.10
   3  -1  -4    6.82    0.70
  -3   1   4    6.29    0.65
  -3   1   4    7.84    0.76
  -3   1   4    6.64    0.95
  -3   1   4    7.02    0.50
   2  -1  -4    0.03    0.25
   2  -1  -4   -0.04    0.28
   2  -1  -4   -0.04    0.24
   2  -1  -4    0.80    0.24
  -2   1   4    0.01    0.17
  -2   1   4   -0.25    0.20
  -2   1   4   -0.07    0.13
  -2   1   4   -0.12    0.17
   1  -1  -4   56.30    2.69
   1  -1  -4   52.56    2.79
   1  -1  -4   58.15    2.79
   1  -1  -4   53.24    2.34
   1  -1  -4   55.61    2.19
   1  -1  -4   53.40    2.73
  -1   1   4   56.82    2.71
  -1   1   4   55.37    2.74
   0  -1  -4   17.74    1.20
   0  -1  -4   15.99    0.86
   0  -1  -4   16.71    1.21
   0  -1  -4   15.56    1.19
   0   1   4   16.97    1.15
   0   1   4   15.76    1.23
  -1  -1  -4    4.19    0.57
  -1  -1  -4    4.98    0.74
  -1  -1  -4    3.64    0.66
   1   1   4    7.06    0.97
   1   1   4    5.16    0.62
   1   1   4    4.36    0.68
  -2  -1  -4    4.86    0.73
  -2  -1  -4    5.55    0.89
   2   1   4    4.18    0.72
   2   1   4    2.12    0.58
   2   1   4    3.87    0.84
  -3  -1  -4    1.48    0.56
  -3  -1  -4    2.84    0.60
  -3  -1  -4    2.58    0.71
   3   1   4    2.35    0.77
   3   1   4    1.99    0.65
   3   1   4    2.58    0.73
  -4  -1  -4    0.33    0.32
  -4  -1  -4   -0.01    0.56
  -4  -1  -4   -0.39    0.38
   4   1   4    0.61    0.54
   4   1   4    0.03    0.47
   4   1   4   -0.05    0.62
  -5  -1  -4    0.56    0.77
  -5  -1  -4   -0.05    0.52
   5   1   4    0.16    0.57
   5   1   4    1.16    0.75
   5   1   4   -0.16    0.59
  -6  -1  -4    0.12    0.66
  -6  -1  -4   -0.06    0.85
   6   1   4   -1.22    0.53
   6   1   4   -0.34    0.71
   6   1   4    1.20    1.01
   8  -2  -4   -1.23    0.62
   8  -2  -4    0.37    1.09
  -8   2   4    0.32    1.08
   7  -2  -4    0.06    0.70
   7  -2  -4   -0.47    0.43
  -7   2   4   -0.42    0.40
  -7   2   4   -0.05    0.75
   6  -2  -4    7.96    1.28
   6  -2  -4    8.00    1.55
  -6   2   4    9.24    1.21
  -6   2   4   10.00    1.75
   5  -2  -4    1.64    0.56
   5  -2  -4    2.09    0.78
  -5   2   4    2.24    0.52
  -5   2   4    1.72    0.70
   4  -2  -4   75.53    4.21
   4  -2  -4   80.00    3.76
  -4   2   4   80.72    3.14
  -4   2   4   80.27    3.60
  -4   2   4   81.82    4.26
   3  -2  -4    0.27    0.41
   3  -2  -4   -0.17    0.22
  -3   2   4   -0.32    0.17
  -3   2   4   -0.12    0.35
   2  -2  -4   10.81    1.01
   2  -2  -4    9.52    0.71
   2  -2  -4    9.99    1.01
   2  -2  -4   10.40    0.58
  -2   2   4   10.20    0.96
  -2   2   4    9.68    0.97
   1  -2  -4    2.19    0.52
   1  -2  -4    3.35    0.65
  -1   2   4    2.67    0.57
  -1   2   4    2.75    0.62
   0  -2  -4   45.59    2.02
   0  -2  -4   43.98    2.46
   0  -2  -4   45.94    2.46
   0   2   4   41.55    2.34
   0   2   4   42.70    2.52
  -1  -2  -4    1.48    0.45
  -1  -2  -4    0.47    0.38
   1   2   4    1.27    0.47
   1   2   4    1.26    0.54
  -2  -2  -4    0.87    0.41
  -2  -2  -4    0.95    0.44
  -2  -2  -4    0.32    0.32
   2   2   4    0.47    0.41
   2   2   4    0.19    0.36
   2   2   4    0.57    0.42
  -3  -2  -4    5.00    1.01
  -3  -2  -4    4.74    0.81
  -3  -2  -4    5.56    1.10
   3   2   4    5.85    1.07
   3   2   4    4.52    0.94
   3   2   4    4.50    1.03
  -4  -2  -4   -0.28    0.52
  -4  -2  -4   -0.73    0.43
  -4  -2  -4    1.02    0.45
   4   2   4    0.70    0.64
   4   2   4    0.06    0.64
   4   2   4    0.41    0.62
  -5  -2  -4    0.31    0.82
  -5  -2  -4    0.00    0.59
   5   2   4   -0.67    0.45
   5   2   4   -0.29    0.59
   5   2   4   -0.59    0.66
  -6  -2  -4    0.82    0.79
  -6  -2  -4    0.19    0.98
   6   2   4    0.59    0.96
   6   2   4   -0.99    0.63
   6   2   4    0.04    0.72
   8  -3  -4    4.17    1.57
  -8   3   4    4.68    1.64
   7  -3  -4    0.03    0.58
   7  -3  -4   -0.11    0.52
  -7   3   4   -0.10    0.87
   6  -3  -4   20.55    1.83
   6  -3  -4   24.01    2.32
  -6   3   4   28.05    2.41
  -6   3   4   22.28    1.61
   5  -3  -4    0.42    0.37
   5  -3  -4   -0.49    0.50
  -5   3   4    0.50    0.34
  -5   3   4    1.19    0.65
   4  -3  -4    2.03    0.59
   4  -3  -4    1.17    0.66
  -4   3   4    1.54    0.69
  -4   3   4    1.85    0.44
   3  -3  -4    2.64    0.51
   3  -3  -4    1.06    0.53
   3  -3  -4    1.52    0.56
  -3   3   4    1.82    0.35
  -3   3   4    3.19    0.75
   2  -3  -4    1.23    0.52
   2  -3  -4    2.50    0.26
   2  -3  -4    1.64    0.36
   2  -3  -4    2.78    0.67
  -2   3   4    1.34    0.50
  -2   3   4    2.41    0.60
   1  -3  -4   33.55    2.11
   1  -3  -4   28.92    2.04
   1  -3  -4   36.58    1.44
  -1   3   4   31.21    2.10
  -1   3   4   34.29    2.09
  -1   3   4   34.30    1.75
   0  -3  -4    7.35    0.71
   0  -3  -4    9.26    1.13
   0  -3  -4    8.48    1.12
   0   3   4    6.05    0.93
   0   3   4    8.13    1.14
  -1  -3  -4    4.36    0.85
  -1  -3  -4    5.34    0.89
   1   3   4    4.92    0.45
   1   3   4    6.73    1.07
   1   3   4    4.72    0.87
  -2  -3  -4    1.65    0.56
  -2  -3  -4    1.43    0.59
  -2  -3  -4    1.28    0.58
   2   3   4    0.84    0.39
   2   3   4    0.45    0.55
  -3  -3  -4   10.94    1.12
  -3  -3  -4    7.21    1.26
  -3  -3  -4    6.45    1.17
   3   3   4    9.54    1.33
   3   3   4    6.27    1.26
   3   3   4    8.82    1.39
  -4  -3  -4    7.34    1.39
  -4  -3  -4    8.75    1.20
  -4  -3  -4    7.72    1.50
   4   3   4    5.49    1.29
   4   3   4    8.41    1.48
   4   3   4    7.17    1.33
  -5  -3  -4    0.50    0.75
  -5  -3  -4   -0.39    0.74
   5   3   4   -0.12    0.71
   5   3   4    0.62    0.68
   5   3   4    0.29    0.79
   7  -4  -4    0.42    0.64
   7  -4  -4    2.46    1.22
  -7   4   4    1.20    0.85
   6  -4  -4    1.51    0.56
   6  -4  -4    1.36    0.93
  -6   4   4    1.60    0.75
   5  -4  -4    2.13    0.90
   5  -4  -4    2.08    0.66
  -5   4   4    1.09    0.67
  -5   4   4    1.78    0.44
   4  -4  -4    4.68    0.82
   4  -4  -4    3.48    0.88
   4  -4  -4    4.54    0.92
  -4   4   4    3.20    0.84
  -4   4   4    3.18    0.47
   3  -4  -4    0.07    0.38
   3  -4  -4    1.04    0.38
   3  -4  -4    0.86    0.47
  -3   4   4    0.90    0.27
  -3   4   4    1.09    0.56
   2  -4  -4   23.02    1.79
   2  -4  -4   27.28    1.95
   2  -4  -4   25.48    1.52
  -2   4   4   25.40    1.86
  -2   4   4   29.05    2.01
   1  -4  -4   41.96    2.59
   1  -4  -4   40.19    2.51
   1  -4  -4   43.02    1.80
  -1   4   4   40.94    2.61
  -1   4   4   41.84    2.50
   0  -4  -4    0.36    0.39
   0  -4  -4    0.39    0.38
   0   4   4   -0.13    0.33
   0   4   4    0.03    0.41
  -1  -4  -4    0.59    0.48
  -1  -4  -4    0.56    0.45
   1   4   4    0.98    0.26
   1   4   4    0.66    0.47
   1   4   4    0.69    0.52
  -2  -4  -4   -0.73    0.34
  -2  -4  -4    0.10    0.49
  -2  -4  -4    0.01    0.40
   2   4   4    0.25    0.58
   2   4   4   -0.12    0.39
  -3  -4  -4   -0.40    0.53
  -3  -4  -4   -0.55    0.49
  -3  -4  -4    0.39    0.51
   3   4   4    0.28    0.64
   3   4   4    0.35    0.49
  -4  -4  -4    2.42    0.94
  -4  -4  -4    2.24    0.77
  -4  -4  -4    2.34    0.96
   4   4   4    1.60    0.89
   4   4   4    1.63    0.91
  -5  -4  -4   -0.09    0.81
  -5  -4  -4    0.20    0.81
   5   4   4   -0.72    0.68
   5   4   4    1.24    0.95
   7  -5  -4    0.58    0.89
   7  -5  -4    1.28    0.57
  -7   5   4    0.26    0.91
   6  -5  -4    2.59    1.15
   6  -5  -4    0.32    0.48
  -6   5   4    0.84    0.82
   5  -5  -4    2.28    0.63
   5  -5  -4    1.56    0.85
  -5   5   4    1.66    0.80
   4  -5  -4    0.35    0.30
   4  -5  -4    0.27    0.46
   4  -5  -4    0.33    0.59
  -4   5   4    0.14    0.18
  -4   5   4    0.32    0.55
   3  -5  -4    3.61    0.93
   3  -5  -4    2.97    0.63
   3  -5  -4    2.95    0.79
  -3   5   4    3.71    0.38
  -3   5   4    5.10    0.97
   2  -5  -4    3.25    0.59
   2  -5  -4    2.05    0.40
   2  -5  -4    1.70    0.63
   2  -5  -4    3.12    0.79
  -2   5   4    3.52    0.49
  -2   5   4    2.92    0.78
   1  -5  -4    9.21    0.66
   1  -5  -4    7.84    1.20
   1  -5  -4    6.14    1.07
  -1   5   4    9.73    1.41
  -1   5   4    7.79    1.17
   0  -5  -4    0.24    0.39
   0  -5  -4   -0.09    0.43
   0   5   4   -0.02    0.44
   0   5   4    0.11    0.39
  -1  -5  -4    1.27    0.66
  -1  -5  -4    1.24    0.58
   1   5   4    0.03    0.45
   1   5   4    1.04    0.30
   1   5   4    0.27    0.48
  -2  -5  -4    1.35    0.61
  -2  -5  -4    0.19    0.60
  -2  -5  -4   -0.03    0.45
   2   5   4    0.37    0.32
   2   5   4    0.60    0.62
   2   5   4    0.93    0.57
  -3  -5  -4   10.72    1.52
  -3  -5  -4    7.51    1.39
  -3  -5  -4    7.25    1.45
   3   5   4    9.05    1.52
   3   5   4   11.25    1.75
  -4  -5  -4    3.29    0.90
  -4  -5  -4    0.71    0.85
  -4  -5  -4    2.30    0.97
   4   5   4    2.22    0.93
   4   5   4    1.17    0.84
  -5  -5  -4   -0.08    0.74
  -5  -5  -4   -0.31    0.82
   5   5   4   -0.88    0.70
   5   5   4   -1.02    0.61
   7  -6  -4    0.12    0.48
   7  -6  -4   -0.08    0.91
  -7   6   4   -0.33    0.69
   6  -6  -4    1.52    0.67
   6  -6  -4    0.21    0.78
  -6   6   4    0.23    0.66
   5  -6  -4   -0.88    0.50
   5  -6  -4   -0.44    0.53
   5  -6  -4    0.45    0.38
  -5   6   4    0.54    0.56
   4  -6  -4    0.79    0.54
   4  -6  -4    0.90    0.71
   4  -6  -4    1.04    0.51
  -4   6   4    0.35    0.57
   3  -6  -4    6.79    1.24
   3  -6  -4    5.49    0.88
   3  -6  -4    5.03    1.09
  -3   6   4    4.67    1.02
   2  -6  -4    2.21    0.74
   2  -6  -4    2.70    0.85
  -2   6   4    0.22    0.34
   1  -6  -4    8.32    1.30
   1  -6  -4    9.01    1.41
  -1   6   4    7.50    1.36
  -1   6   4    7.08    1.17
   0  -6  -4    3.28    0.86
   0  -6  -4    4.45    0.98
   0   6   4    3.53    0.86
   0   6   4    5.16    1.14
  -1  -6  -4    3.61    0.94
  -1  -6  -4    3.40    0.91
   1   6   4    2.35    0.90
   1   6   4    2.90    0.89
  -2  -6  -4   -0.02    0.52
  -2  -6  -4   -0.18    0.48
  -2  -6  -4   -0.28    0.52
   2   6   4   -0.42    0.46
   2   6   4   -0.15    0.60
  -3  -6  -4   -0.13    0.60
  -3  -6  -4   -0.09    0.60
  -3  -6  -4   -0.06    0.76
   3   6   4    0.33    0.75
   3   6   4    0.88    0.88
  -4  -6  -4   -0.18    0.54
  -4  -6  -4   -0.01    0.54
  -4  -6  -4    0.23    0.81
   4   6   4   -0.20    0.74
   4   6   4    0.39    0.86
   7  -7  -4    0.55    0.67
  -7   7   4    2.11    1.25
   6  -7  -4    0.36    0.52
   6  -7  -4   -0.21    0.81
  -6   7   4    0.30    0.78
   5  -7  -4   -0.32    0.65
   5  -7  -4   -0.15    0.36
   5  -7  -4   -0.02    0.66
  -5   7   4    0.89    0.75
   4  -7  -4   -0.03    0.66
   4  -7  -4   -0.23    0.37
   4  -7  -4   -0.68    0.43
  -4   7   4    0.09    0.59
   3  -7  -4    0.26    0.31
   3  -7  -4   -0.21    0.52
   3  -7  -4    0.42    0.59
  -3   7   4    0.12    0.54
   2  -7  -4    2.34    0.85
   2  -7  -4    3.12    0.96
  -2   7   4    3.62    0.93
   1  -7  -4    1.58    0.79
   1  -7  -4    3.91    0.91
  -1   7   4    1.78    0.87
  -1   7   4    0.98    0.59
   0  -7  -4    0.64    0.69
   0  -7  -4    0.39    0.56
   0   7   4    0.67    0.62
   0   7   4   -0.27    0.48
  -1  -7  -4    2.76    0.88
  -1  -7  -4    3.63    0.98
   1   7   4    2.50    0.83
   1   7   4    2.87    1.00
  -2  -7  -4    0.87    0.62
  -2  -7  -4    0.22    0.75
   2   7   4    0.85    0.73
   2   7   4    1.45    0.74
  -3  -7  -4    0.88    0.78
  -3  -7  -4    2.49    1.00
  -3  -7  -4    1.55    0.97
   3   7   4    3.13    1.13
   3   7   4    1.74    1.02
   6  -8  -4    1.12    0.60
  -6   8   4    0.06    0.76
   5  -8  -4    0.41    0.63
   5  -8  -4    0.88    0.67
   5  -8  -4    1.54    0.94
  -5   8   4    1.15    0.74
   4  -8  -4    6.30    1.28
   4  -8  -4    5.56    1.34
   4  -8  -4    5.36    1.01
  -4   8   4    7.25    1.45
   3  -8  -4    3.70    0.81
   3  -8  -4    2.61    0.93
   3  -8  -4    3.44    0.99
  -3   8   4    3.95    1.06
   2  -8  -4    2.46    0.90
   2  -8  -4    2.18    0.93
  -2   8   4    4.14    1.04
   1  -8  -4    0.12    0.50
   1  -8  -4   -0.37    0.52
  -1   8   4   -0.14    0.39
   0  -8  -4    2.43    0.90
   0  -8  -4    1.73    0.83
   0   8   4    0.29    0.72
   0   8   4    1.53    0.79
  -1  -8  -4    2.40    0.98
  -1  -8  -4    1.85    0.99
   1   8   4    2.89    1.08
   1   8   4    1.78    0.76
  -2  -8  -4    1.97    0.87
  -2  -8  -4    0.73    0.86
   2   8   4    0.26    0.79
   2   8   4    0.63    0.81
  -3  -8  -4    0.16    0.69
  -3  -8  -4   -0.33    0.89
   3   8   4    1.10    1.06
   3   8   4    0.91    1.00
   5  -9  -4    1.93    0.77
   5  -9  -4    1.30    0.88
  -5   9   4    0.60    0.75
   4  -9  -4    0.97    0.82
   4  -9  -4    0.84    0.89
   4  -9  -4    1.24    0.56
  -4   9   4   -0.30    0.61
   3  -9  -4    1.42    0.93
   3  -9  -4    1.48    0.61
   3  -9  -4    1.43    0.91
  -3   9   4    1.81    0.93
   2  -9  -4    2.00    0.92
   2  -9  -4    0.63    0.63
  -2   9   4    2.03    0.86
   1  -9  -4    0.25    0.86
   1  -9  -4    0.40    0.70
  -1   9   4    0.30    0.69
   0  -9  -4    0.28    0.65
   0  -9  -4   -0.55    0.54
   0   9   4   -0.03    0.71
  -1  -9  -4    5.26    1.39
  -1  -9  -4    2.54    1.01
   1   9   4    2.03    1.06
   1   9   4    2.20    1.05
  -2  -9  -4    1.12    1.04
  -2  -9  -4    1.41    1.09
   2   9   4    2.60    1.27
   2   9   4    2.13    1.13
   4 -10  -4    0.90    0.87
   4 -10  -4    2.38    0.80
  -4  10   4    1.22    0.94
   3 -10  -4   -0.50    0.62
   3 -10  -4    1.32    0.53
  -3  10   4   -0.26    0.56
   2 -10  -4    0.09    0.56
   2 -10  -4   -0.28    0.81
  -2  10   4    0.60    0.71
   1 -10  -4    1.27    0.94
   1 -10  -4    1.31    0.93
  -1  10   4    0.54    0.78
   0 -10  -4    2.01    1.09
   0 -10  -4    1.75    1.11
   0  14  -5   -0.01    0.51
   0  14  -5    1.08    0.81
   0 -14   5   -0.14    0.92
  -1  14  -5    2.55    0.66
   1 -14   5    0.43    0.80
  -2  14  -5    0.40    0.59
  -2  14  -5    0.21    0.46
   2 -14   5    0.84    0.86
  -3  14  -5    0.05    0.72
   3 -14   5    0.30    0.86
   3 -14   5    0.28    0.79
   2  13  -5   -0.13    0.64
   2  13  -5   -0.05    0.67
  -2 -13   5   -1.12    0.61
  -2 -13   5   -0.13    0.70
   1  13  -5   -0.05    0.54
   1  13  -5    0.65    0.73
  -1 -13   5    0.05    0.77
   0  13  -5    0.31    0.61
   0 -13   5   -0.27    0.52
  -1  13  -5    0.92    0.51
  -1  13  -5    0.98    0.41
  -1  13  -5    0.49    0.56
   1 -13   5    0.64    0.75
  -2  13  -5    2.60    0.86
  -2  13  -5    2.54    0.62
   2 -13   5    1.54    0.90
  -3  13  -5    0.23    0.41
  -3  13  -5    0.21    0.57
   3 -13   5    0.37    0.60
   3 -13   5    0.15    0.63
  -4  13  -5    0.46    0.56
  -4  13  -5    0.90    0.82
   4 -13   5    0.10    0.78
   3  12  -5    8.50    1.45
   3  12  -5    8.35    1.58
  -3 -12   5    5.36    1.31
  -3 -12   5    7.49    1.66
   2  12  -5   -0.03    0.43
   2  12  -5   -0.08    0.59
  -2 -12   5    0.16    0.78
  -2 -12   5   -0.64    0.47
   1  12  -5    0.68    0.52
   1  12  -5   -0.29    0.48
  -1 -12   5   -0.32    0.54
  -1 -12   5    0.34    0.63
   0  12  -5    1.47    0.52
   0  12  -5    0.13    0.42
   0 -12   5    1.26    0.87
   0 -12   5    0.68    0.56
  -1  12  -5    1.69    0.69
  -1  12  -5    1.27    0.60
  -1  12  -5    1.02    0.38
   1 -12   5    0.64    0.71
  -2  12  -5    2.20    0.55
  -2  12  -5    2.26    0.74
   2 -12   5    1.85    0.78
  -3  12  -5    0.49    0.39
  -3  12  -5   -0.22    0.39
   3 -12   5   -0.05    0.51
   3 -12   5    0.80    0.66
  -4  12  -5   -0.17    0.44
  -4  12  -5   -0.08    0.67
   4 -12   5   -0.07    0.42
  -5  12  -5   -0.19    0.56
  -5  12  -5    0.27    0.88
   5 -12   5    0.44    0.81
   4  11  -5   -0.86    0.67
   4  11  -5    0.08    0.70
  -4 -11   5    0.43    0.89
  -4 -11   5   -0.13    0.77
   3  11  -5    0.32    0.58
   3  11  -5    1.23    0.70
  -3 -11   5    0.44    0.72
  -3 -11   5    0.22    0.55
   2  11  -5    0.00    0.50
   2  11  -5    0.40    0.50
  -2 -11   5    0.59    0.64
  -2 -11   5   -0.11    0.69
   1  11  -5    0.12    0.40
   1  11  -5   -0.03    0.49
   1  11  -5   -0.51    0.22
  -1 -11   5    0.05    0.61
  -1 -11   5   -0.37    0.41
   0  11  -5    2.16    0.56
   0  11  -5    3.32    0.82
   0 -11   5    2.37    0.61
   0 -11   5    2.87    0.97
  -1  11  -5    1.42    0.72
  -1  11  -5    1.72    0.43
  -1  11  -5    1.00    0.55
   1 -11   5    1.46    0.72
   1 -11   5    1.50    0.57
  -2  11  -5   -0.12    0.39
  -2  11  -5    0.15    0.31
   2 -11   5    0.18    0.48
   2 -11   5    0.21    0.52
  -3  11  -5   -0.18    0.41
  -3  11  -5   -0.07    0.33
   3 -11   5   -0.32    0.45
   3 -11   5    0.30    0.56
  -4  11  -5    1.46    0.60
  -4  11  -5    0.55    0.69
   4 -11   5    1.45    0.75
  -5  11  -5    9.70    1.29
  -5  11  -5    9.83    1.69
   5 -11   5    8.30    1.59
  -6  11  -5    1.47    1.09
  -6  11  -5    1.96    0.89
   6 -11   5    3.62    1.24
   4  10  -5    3.06    1.04
   4  10  -5    2.81    0.98
  -4 -10   5    0.40    0.64
  -4 -10   5    2.90    1.08
   3  10  -5    0.52    0.53
   3  10  -5    0.64    0.58
  -3 -10   5   -0.34    0.56
  -3 -10   5    0.12    0.64
   2  10  -5    4.06    0.84
   2  10  -5    5.52    1.10
  -2 -10   5    1.67    0.81
  -2 -10   5    3.80    0.89
   1  10  -5    2.81    0.61
   1  10  -5    2.74    0.82
   1  10  -5    2.04    0.53
  -1 -10   5    0.46    0.64
  -1 -10   5    0.82    0.57
   0  10  -5   24.84    1.54
   0  10  -5   25.06    1.96
   0  10  -5   26.04    1.74
   0 -10   5   25.19    2.16
   0 -10   5   26.31    1.84
  -1  10  -5    1.59    0.69
  -1  10  -5    3.51    0.53
  -1  10  -5    1.87    0.62
   1 -10   5    2.44    0.81
   1 -10   5    1.97    0.55
  -2  10  -5    0.38    0.26
  -2  10  -5   -0.01    0.43
   2 -10   5   -0.16    0.32
   2 -10   5   -0.37    0.34
   2 -10   5   -0.26    0.36
  -3  10  -5    0.61    0.37
  -3  10  -5   -0.07    0.53
   3 -10   5    0.57    0.48
   3 -10   5   -0.01    0.38
  -4  10  -5    0.96    0.52
  -4  10  -5    1.98    0.80
  -4  10  -5    1.81    0.58
   4 -10   5    2.29    0.82
  -5  10  -5    0.25    0.41
  -5  10  -5    0.63    0.77
  -5  10  -5   -0.28    0.49
   5 -10   5    0.67    0.66
  -6  10  -5    4.86    1.36
  -6  10  -5    5.56    1.13
   6 -10   5    3.54    1.19
   6 -10   5    5.73    1.45
   5   9  -5    0.70    0.86
   5   9  -5    0.24    0.75
  -5  -9   5    1.56    1.00
  -5  -9   5    1.60    0.85
   4   9  -5    0.16    0.52
   4   9  -5    1.12    0.64
  -4  -9   5    0.23    0.78
  -4  -9   5    1.02    0.66
   3   9  -5    1.04    0.60
   3   9  -5    1.22    0.74
  -3  -9   5    0.19    0.57
  -3  -9   5    1.87    0.83
   2   9  -5    5.15    0.88
   2   9  -5    3.82    0.90
  -2  -9   5    4.29    1.02
  -2  -9   5    3.96    0.95
   1   9  -5    0.49    0.39
   1   9  -5    0.12    0.29
   1   9  -5    0.40    0.33
  -1  -9   5   -0.02    0.41
  -1  -9   5    0.02    0.44
   0   9  -5    0.03    0.21
   0   9  -5    0.53    0.36
   0   9  -5    0.58    0.48
   0   9  -5    0.29    0.27
   0  -9   5    0.10    0.41
   0  -9   5    0.27    0.33
  -1   9  -5    7.41    1.06
  -1   9  -5    5.94    0.56
  -1   9  -5    5.77    1.01
  -1   9  -5    5.72    0.54
   1  -9   5    5.77    1.02
   1  -9   5    5.69    0.83
  -2   9  -5   11.01    0.77
  -2   9  -5    9.36    1.30
  -2   9  -5   10.14    0.77
   2  -9   5    9.69    1.40
   2  -9   5    7.90    1.14
   2  -9   5   11.79    0.97
  -3   9  -5    3.87    0.62
  -3   9  -5    5.02    0.95
  -3   9  -5    2.95    0.86
   3  -9   5    2.58    0.85
   3  -9   5    2.56    0.63
  -4   9  -5    3.37    0.82
  -4   9  -5    3.90    0.74
  -4   9  -5    2.88    0.91
   4  -9   5    2.97    0.91
  -5   9  -5    0.65    0.50
  -5   9  -5   -0.39    0.44
  -5   9  -5    0.33    0.72
   5  -9   5    0.21    0.61
  -6   9  -5   -0.05    0.65
  -6   9  -5   -0.59    0.72
   6  -9   5    0.76    0.67
   6  -9   5    0.95    0.89
   6   8  -5   -0.06    0.90
  -6  -8   5   -0.59    0.46
  -6  -8   5   -0.40    0.91
   5   8  -5    1.65    0.89
  -5  -8   5    1.45    0.81
  -5  -8   5    2.68    1.03
   4   8  -5    6.32    1.30
   4   8  -5    8.56    1.35
  -4  -8   5    4.28    1.11
  -4  -8   5    3.11    1.05
   3   8  -5    4.97    1.00
   3   8  -5    3.73    0.85
  -3  -8   5    2.10    0.76
  -3  -8   5    3.04    0.81
  -3  -8   5    4.89    1.05
   2   8  -5    0.79    0.38
   2   8  -5    0.02    0.43
  -2  -8   5    0.08    0.45
  -2  -8   5    1.03    0.51
  -2  -8   5    0.51    0.36
   1   8  -5    0.32    0.38
   1   8  -5   -0.04    0.24
   1   8  -5   -0.20    0.23
  -1  -8   5   -0.20    0.21
  -1  -8   5    0.28    0.39
  -1  -8   5    0.45    0.40
   0   8  -5    0.03    0.37
   0   8  -5    0.01    0.24
   0   8  -5    0.24    0.19
   0   8  -5    0.03    0.19
   0  -8   5    0.03    0.25
   0  -8   5    0.41    0.44
   0  -8   5   -0.07    0.14
  -1   8  -5    0.18    0.36
  -1   8  -5    0.96    0.22
  -1   8  -5    0.85    0.43
  -1   8  -5    0.72    0.21
   1  -8   5    0.41    0.35
   1  -8   5    0.48    0.40
   1  -8   5    0.80    0.17
  -2   8  -5    1.54    0.58
  -2   8  -5    3.24    0.42
  -2   8  -5    3.21    0.43
  -2   8  -5    2.98    0.70
   2  -8   5    2.07    0.61
   2  -8   5    2.70    0.34
   2  -8   5    2.96    0.74
  -3   8  -5    0.34    0.28
  -3   8  -5    0.59    0.33
  -3   8  -5    1.04    0.59
  -3   8  -5   -0.39    0.29
   3  -8   5    0.96    0.40
   3  -8   5    0.84    0.55
  -4   8  -5   21.56    1.56
  -4   8  -5   18.13    1.78
  -4   8  -5   19.22    1.60
   4  -8   5   22.66    1.95
  -5   8  -5    1.24    0.62
  -5   8  -5    1.71    0.65
  -5   8  -5    0.17    0.59
   5  -8   5    0.33    0.58
   5  -8   5    2.03    0.81
  -6   8  -5    0.07    0.47
  -6   8  -5    0.77    0.70
  -6   8  -5    0.32    0.72
   6  -8   5    1.44    0.77
   6  -8   5    0.30    0.76
   6   7  -5    1.68    0.98
  -6  -7   5   -0.09    0.80
  -6  -7   5    1.32    0.68
   5   7  -5   -0.07    0.58
  -5  -7   5    0.26    0.49
  -5  -7   5    1.06    0.75
  -5  -7   5    1.06    0.94
   4   7  -5    0.22    0.45
  -4  -7   5    0.04    0.50
  -4  -7   5   -0.19    0.44
  -4  -7   5   -0.26    0.55
   3   7  -5    5.28    1.02
   3   7  -5    2.92    0.71
  -3  -7   5    5.37    1.10
  -3  -7   5    4.43    0.92
  -3  -7   5    3.70    0.77
   2   7  -5   20.91    1.46
   2   7  -5   14.19    1.39
   2   7  -5   22.16    1.47
  -2  -7   5   17.29    1.53
  -2  -7   5   18.36    1.37
  -2  -7   5   18.48    1.21
  -2  -7   5   18.16    1.66
  -2  -7   5   17.67    1.21
   1   7  -5   31.33    2.11
   1   7  -5   35.60    1.78
   1   7  -5   34.39    1.80
   1   7  -5   31.81    2.07
  -1  -7   5   32.30    1.70
  -1  -7   5   31.04    2.01
  -1  -7   5   30.85    2.25
   0   7  -5    0.61    0.20
   0   7  -5    0.23    0.16
   0   7  -5    0.59    0.31
   0   7  -5    0.44    0.36
   0  -7   5    0.35    0.17
   0  -7   5    0.64    0.36
   0  -7   5    0.52    0.16
   0  -7   5    0.71    0.38
  -1   7  -5    1.57    0.54
  -1   7  -5    1.84    0.16
  -1   7  -5    1.53    0.15
  -1   7  -5    0.99    0.42
  -1   7  -5    0.79    0.39
   1  -7   5    1.28    0.40
   1  -7   5    2.71    0.63
  -2   7  -5   11.14    1.08
  -2   7  -5    8.73    1.16
  -2   7  -5   12.14    0.70
  -2   7  -5    9.92    0.68
   2  -7   5   11.93    1.01
   2  -7   5   10.56    1.08
   2  -7   5   10.38    0.61
  -3   7  -5    1.35    0.51
  -3   7  -5    2.14    0.69
  -3   7  -5    2.05    0.46
  -3   7  -5    1.66    0.42
   3  -7   5    2.08    0.41
   3  -7   5    0.96    0.35
   3  -7   5    1.20    0.56
  -4   7  -5    2.55    0.65
  -4   7  -5    2.65    0.64
  -4   7  -5    4.42    0.99
   4  -7   5    3.74    0.99
   4  -7   5    4.11    0.95
  -5   7  -5   -0.03    0.56
  -5   7  -5    0.32    0.54
  -5   7  -5    0.19    0.47
   5  -7   5   -0.24    0.51
   5  -7   5    0.60    0.48
  -6   7  -5   -0.09    0.40
  -6   7  -5   -0.25    0.61
  -6   7  -5    0.18    0.72
   6  -7   5   -0.72    0.60
   6  -7   5    1.29    0.67
  -7   7  -5    0.73    0.77
  -7   7  -5    0.46    0.95
   7  -7   5    1.12    0.82
   7  -7   5    0.32    0.83
   6   6  -5    9.63    1.69
  -6  -6   5   13.64    1.93
  -6  -6   5   14.39    2.04
   5   6  -5    3.86    1.03
  -5  -6   5    3.14    0.90
  -5  -6   5    3.41    1.07
  -5  -6   5    3.86    0.99
   4   6  -5    0.25    0.47
   4   6  -5    0.14    0.51
  -4  -6   5    0.42    0.50
  -4  -6   5   -0.15    0.38
  -4  -6   5    0.91    0.50
   3   6  -5    4.64    0.83
   3   6  -5    3.41    0.75
  -3  -6   5    4.89    0.92
  -3  -6   5    5.33    1.01
  -3  -6   5    5.95    0.65
  -3  -6   5    5.70    0.45
  -3  -6   5    4.43    0.84
   2   6  -5    1.13    0.43
   2   6  -5    2.82    0.61
   2   6  -5    0.78    0.34
   2   6  -5    1.67    0.50
  -2  -6   5    1.23    0.39
  -2  -6   5    1.38    0.39
  -2  -6   5    0.60    0.39
  -2  -6   5    1.76    0.56
  -2  -6   5    1.60    0.37
   1   6  -5   39.99    2.22
   1   6  -5   37.94    1.86
   1   6  -5   37.03    1.88
   1   6  -5   36.33    2.23
  -1  -6   5   37.47    1.83
  -1  -6   5   36.94    2.17
   0   6  -5    0.12    0.10
   0   6  -5   -0.10    0.20
   0   6  -5    0.03    0.09
   0   6  -5    0.22    0.36
   0   6  -5   -0.20    0.25
   0  -6   5   -0.31    0.17
  -1   6  -5    1.54    0.48
  -1   6  -5    0.83    0.39
  -1   6  -5    0.74    0.35
  -1   6  -5    1.00    0.41
   1  -6   5    0.80    0.34
  -2   6  -5   -0.02    0.15
  -2   6  -5    0.13    0.23
  -2   6  -5   -0.11    0.29
  -2   6  -5   -0.01    0.18
   2  -6   5    0.08    0.13
   2  -6   5   -0.03    0.33
   2  -6   5    0.15    0.22
  -3   6  -5    0.57    0.41
  -3   6  -5    0.48    0.30
  -3   6  -5    0.31    0.26
  -3   6  -5    0.86    0.44
   3  -6   5    0.21    0.47
   3  -6   5    0.34    0.25
   3  -6   5    0.23    0.45
   3  -6   5    0.90    0.28
  -4   6  -5    0.00    0.38
  -4   6  -5    0.16    0.46
  -4   6  -5   -0.65    0.24
   4  -6   5   -0.20    0.42
   4  -6   5    0.09    0.34
   4  -6   5   -0.14    0.34
  -5   6  -5   -0.35    0.38
  -5   6  -5   -0.81    0.31
  -5   6  -5   -0.35    0.45
   5  -6   5    0.70    0.66
   5  -6   5    0.17    0.38
  -6   6  -5   -0.28    0.62
  -6   6  -5    0.34    0.42
  -6   6  -5    0.78    0.69
   6  -6   5    0.37    0.54
   6  -6   5    0.21    0.60
  -7   6  -5    0.62    0.81
  -7   6  -5   -0.22    0.84
  -7   6  -5    1.14    0.62
   7  -6   5    0.00    0.59
   7  -6   5    0.69    0.84
   7   5  -5    2.04    1.12
   7   5  -5    0.05    0.90
  -7  -5   5    1.16    0.99
  -7  -5   5    2.71    1.24
   6   5  -5   -0.14    0.78
   6   5  -5    0.12    0.66
  -6  -5   5   -0.14    0.50
  -6  -5   5   -0.27    0.57
  -6  -5   5   -0.79    0.80
   5   5  -5    0.90    0.73
   5   5  -5    1.28    0.50
   5   5  -5    0.73    0.70
  -5  -5   5    0.82    0.66
  -5  -5   5    3.44    1.02
  -5  -5   5    3.07    0.90
   4   5  -5   -0.16    0.37
   4   5  -5   -0.26    0.31
  -4  -5   5    0.77    0.57
  -4  -5   5    1.18    0.58
  -4  -5   5    0.26    0.40
   3   5  -5   51.78    2.93
   3   5  -5   48.69    2.75
   3   5  -5   59.38    3.03
  -3  -5   5   55.45    2.98
  -3  -5   5   47.99    2.92
   2   5  -5    0.83    0.39
   2   5  -5    0.72    0.37
   2   5  -5    0.10    0.23
   2   5  -5    0.08    0.29
  -2  -5   5    0.63    0.19
  -2  -5   5    0.88    0.34
  -2  -5   5    0.73    0.43
  -2  -5   5    0.59    0.33
   1   5  -5    2.59    0.41
   1   5  -5    2.46    0.56
   1   5  -5    2.38    0.39
   1   5  -5    1.48    0.49
  -1  -5   5    2.82    0.58
  -1  -5   5    2.43    0.38
   0   5  -5    6.21    0.31
   0   5  -5    7.62    0.92
   0   5  -5    7.06    0.86
   0   5  -5    6.67    0.81
   0   5  -5    7.26    0.91
   0  -5   5    5.08    0.72
  -1   5  -5   30.40    1.83
  -1   5  -5   29.41    1.81
  -1   5  -5   30.33    1.76
  -1   5  -5   30.77    1.86
   1  -5   5   29.78    1.72
  -2   5  -5   -0.10    0.12
  -2   5  -5   -0.05    0.16
  -2   5  -5    0.06    0.28
  -2   5  -5    0.19    0.27
  -2   5  -5    0.79    0.39
   2  -5   5   -0.15    0.21
   2  -5   5    0.38    0.42
   2  -5   5    0.07    0.15
  -3   5  -5    0.69    0.54
  -3   5  -5    0.68    0.37
  -3   5  -5    0.22    0.29
  -3   5  -5    0.08    0.36
   3  -5   5    0.00    0.29
   3  -5   5    0.61    0.47
   3  -5   5    0.16    0.17
   3  -5   5    0.70    0.31
  -4   5  -5    1.47    0.63
  -4   5  -5    1.59    0.60
  -4   5  -5    1.14    0.51
   4  -5   5    2.03    0.76
   4  -5   5    1.62    0.68
   4  -5   5    1.01    0.49
  -5   5  -5    1.21    0.65
  -5   5  -5    0.13    0.43
  -5   5  -5    0.33    0.40
   5  -5   5    0.48    0.60
   5  -5   5   -0.16    0.46
  -6   5  -5    0.73    0.67
  -6   5  -5    0.75    0.69
  -6   5  -5    1.15    0.65
   6  -5   5    3.25    1.00
   6  -5   5    0.47    0.66
  -7   5  -5   -0.15    0.44
  -7   5  -5    0.35    0.85
  -7   5  -5    0.19    1.00
   7  -5   5    0.30    0.87
   7  -5   5    0.91    0.75
   7   4  -5    0.16    0.72
   7   4  -5   -0.34    0.79
  -7  -4   5   -0.96    1.06
  -7  -4   5   -0.58    0.64
   6   4  -5    0.36    0.66
   6   4  -5    0.58    0.64
  -6  -4   5    0.16    0.75
  -6  -4   5    0.37    0.54
  -6  -4   5    0.69    0.57
   5   4  -5   -0.04    0.33
   5   4  -5    1.24    0.67
   5   4  -5   -0.31    0.54
  -5  -4   5    0.17    0.69
  -5  -4   5    0.54    0.53
   4   4  -5    5.45    0.99
   4   4  -5    5.15    0.83
   4   4  -5    4.12    0.92
  -4  -4   5    5.71    0.99
  -4  -4   5    5.52    1.04
   3   4  -5   13.50    1.33
   3   4  -5   20.17    1.50
   3   4  -5   18.76    1.39
  -3  -4   5   19.39    1.51
  -3  -4   5   17.35    1.42
   2   4  -5    2.12    0.47
   2   4  -5    2.31    0.58
   2   4  -5    2.03    0.49
  -2  -4   5    2.64    0.21
  -2  -4   5    2.71    0.21
  -2  -4   5    2.18    0.52
  -2  -4   5    2.63    0.52
   1   4  -5    0.34    0.21
   1   4  -5    0.67    0.28
   1   4  -5    0.02    0.22
   1   4  -5    0.09    0.21
  -1  -4   5    0.36    0.21
  -1  -4   5    0.68    0.27
  -1  -4   5    0.26    0.18
  -1  -4   5    0.26    0.18
   0   4  -5    0.04    0.21
   0   4  -5    0.17    0.29
   0   4  -5    0.01    0.11
   0   4  -5    0.06    0.28
   0   4  -5    0.27    0.11
   0  -4   5    0.03    0.07
   0  -4   5   -0.11    0.19
   0  -4   5    0.09    0.09
  -1   4  -5    0.64    0.37
  -1   4  -5    0.21    0.31
  -1   4  -5    0.97    0.20
  -1   4  -5    0.82    0.18
  -1   4  -5    0.65    0.30
   1  -4   5    0.68    0.18
   1  -4   5    0.61    0.14
   1  -4   5    0.47    0.36
   1  -4   5    0.52    0.26
  -2   4  -5   32.57    2.00
  -2   4  -5   33.96    1.81
  -2   4  -5   35.48    1.96
  -2   4  -5   36.78    1.84
  -2   4  -5   37.59    2.12
   2  -4   5   35.01    1.97
   2  -4   5   36.66    1.76
   2  -4   5   35.71    2.31
  -3   4  -5    9.98    0.98
  -3   4  -5   10.62    1.00
  -3   4  -5   11.09    1.12
  -3   4  -5   11.94    1.10
   3  -4   5    8.42    1.26
   3  -4   5    9.96    1.07
   3  -4   5   10.38    0.67
   3  -4   5   10.70    0.94
  -4   4  -5   11.93    1.28
  -4   4  -5   14.94    1.37
  -4   4  -5   13.98    1.38
  -4   4  -5   14.30    1.33
   4  -4   5   14.68    1.28
   4  -4   5   15.05    1.44
   4  -4   5   13.53    1.53
  -5   4  -5    1.06    0.70
  -5   4  -5    1.34    0.65
   5  -4   5    0.92    0.60
   5  -4   5    0.45    0.60
  -6   4  -5    0.92    0.70
  -6   4  -5    1.75    0.84
   6  -4   5    0.39    0.66
   6  -4   5    1.45    0.76
  -7   4  -5   -0.73    0.80
   7  -4   5    0.50    0.96
   7  -4   5    0.52    0.62
   7   3  -5   -0.53    0.64
   7   3  -5    0.13    0.81
  -7  -3   5   -1.25    0.50
  -7  -3   5    1.14    1.04
   6   3  -5    1.78    0.85
   6   3  -5    2.85    1.00
  -6  -3   5    2.97    0.91
  -6  -3   5    2.37    1.03
   5   3  -5   10.32    1.55
   5   3  -5   10.88    1.08
   5   3  -5   10.19    1.46
  -5  -3   5   11.16    1.46
  -5  -3   5   12.67    1.71
   4   3  -5    7.47    1.09
   4   3  -5    4.96    0.94
   4   3  -5    7.57    1.01
  -4  -3   5    9.24    1.30
  -4  -3   5    7.95    1.14
   3   3  -5   30.91    1.80
   3   3  -5   27.85    2.05
   3   3  -5   28.12    1.77
   3   3  -5   24.73    1.85
  -3  -3   5   26.93    1.83
  -3  -3   5   31.22    1.96
   2   3  -5   12.76    1.06
   2   3  -5   14.02    1.15
   2   3  -5   14.07    1.06
  -2  -3   5   14.65    1.10
  -2  -3   5   13.83    0.65
  -2  -3   5   13.97    1.11
  -2  -3   5   14.74    1.00
   1   3  -5    0.35    0.28
   1   3  -5    0.30    0.28
   1   3  -5    0.25    0.23
   1   3  -5    0.13    0.18
   1   3  -5    0.18    0.22
  -1  -3   5    0.17    0.22
  -1  -3   5    0.24    0.21
  -1  -3   5    0.36    0.19
  -1  -3   5    0.22    0.19
   0   3  -5   81.53    3.52
   0   3  -5   74.64    3.55
   0   3  -5   77.24    3.27
   0   3  -5   75.15    3.19
   0  -3   5   79.52    3.17
   0  -3   5   79.26    3.60
   0  -3   5   76.77    3.24
   0  -3   5   80.44    3.17
  -1   3  -5   53.49    2.31
  -1   3  -5   50.38    2.53
  -1   3  -5   48.82    2.27
  -1   3  -5   51.11    2.55
   1  -3   5   54.47    2.31
   1  -3   5   50.65    2.24
   1  -3   5   49.70    2.73
   1  -3   5   51.01    2.34
   1  -3   5   52.23    2.33
  -2   3  -5    5.23    0.79
  -2   3  -5    5.65    0.72
  -2   3  -5    6.16    0.66
  -2   3  -5    5.63    0.70
  -2   3  -5    5.84    0.83
   2  -3   5    6.40    0.59
   2  -3   5    4.75    0.90
   2  -3   5    6.06    0.79
   2  -3   5    5.77    0.60
  -3   3  -5    6.72    0.96
  -3   3  -5    6.81    0.97
  -3   3  -5    4.77    0.63
  -3   3  -5    5.18    0.81
   3  -3   5    7.42    0.80
   3  -3   5    7.13    0.53
   3  -3   5    5.02    0.99
   3  -3   5    6.16    0.91
  -4   3  -5    1.42    0.60
  -4   3  -5    0.91    0.61
   4  -3   5    0.86    0.47
   4  -3   5    1.21    0.62
   4  -3   5    2.01    0.63
  -5   3  -5    2.63    0.79
  -5   3  -5    1.44    0.70
   5  -3   5    2.27    0.82
   5  -3   5    1.89    0.72
   5  -3   5    2.56    0.81
  -6   3  -5    1.54    0.86
  -6   3  -5    0.85    0.74
   6  -3   5    1.29    0.68
   6  -3   5    0.13    0.68
  -7   3  -5    3.72    1.35
   7  -3   5    4.44    1.13
   7  -3   5    2.52    1.25
   7   2  -5   -0.54    0.79
   7   2  -5   -0.78    0.52
  -7  -2   5    0.39    0.82
  -7  -2   5   -0.14    0.53
   6   2  -5    0.19    0.60
   6   2  -5    1.52    0.91
  -6  -2   5   -0.51    0.64
  -6  -2   5   -0.09    0.44
   5   2  -5   -0.05    0.45
   5   2  -5   -0.74    0.46
   5   2  -5   -0.07    0.37
  -5  -2   5   -0.17    0.39
  -5  -2   5   -0.16    0.53
   4   2  -5    0.08    0.48
   4   2  -5   -0.36    0.36
   4   2  -5    0.09    0.40
  -4  -2   5    0.36    0.44
  -4  -2   5   -0.53    0.31
   3   2  -5    8.03    1.06
   3   2  -5    7.45    0.93
   3   2  -5    6.79    0.86
  -3  -2   5    6.80    0.92
  -3  -2   5    6.80    0.96
   2   2  -5   15.53    0.99
   2   2  -5   18.60    1.23
   2   2  -5   15.82    1.21
   2   2  -5   17.59    0.88
  -2  -2   5   17.33    1.23
  -2  -2   5   15.70    0.96
  -2  -2   5   17.01    0.88
  -2  -2   5   13.38    1.12
   1   2  -5    2.78    0.49
   1   2  -5    3.75    0.49
   1   2  -5    4.40    0.46
   1   2  -5    3.37    0.50
   1   2  -5    2.91    0.46
  -1  -2   5    3.06    0.45
  -1  -2   5    3.52    0.54
  -1  -2   5    3.31    0.32
  -1  -2   5    4.35    0.53
   0   2  -5    2.89    0.52
   0   2  -5    4.09    0.44
   0   2  -5    3.68    0.44
   0   2  -5    3.38    0.56
   0   2  -5    3.51    0.47
   0   2  -5    3.38    0.56
   0  -2   5    3.15    0.42
   0  -2   5    3.63    0.58
   0  -2   5    3.63    0.31
   0  -2   5    3.58    0.45
   0  -2   5    3.54    0.46
  -1   2  -5   74.81    3.22
  -1   2  -5   74.30    3.04
  -1   2  -5   66.79    3.17
  -1   2  -5   70.76    3.27
  -1   2  -5   70.00    3.31
   1  -2   5   65.73    3.51
   1  -2   5   71.65    2.98
   1  -2   5   76.20    3.08
   1  -2   5   71.56    3.16
   1  -2   5   80.92    3.36
  -2   2  -5    7.38    0.72
  -2   2  -5    9.68    0.88
  -2   2  -5    7.30    0.78
   2  -2   5    7.58    0.76
   2  -2   5    7.68    0.74
   2  -2   5    5.22    0.88
   2  -2   5    8.94    0.72
  -3   2  -5    3.11    0.71
  -3   2  -5    4.64    0.85
  -3   2  -5    5.20    0.87
  -3   2  -5    5.58    0.57
   3  -2   5    5.26    0.85
   3  -2   5    4.64    0.49
   3  -2   5    5.51    0.82
   3  -2   5    4.09    0.89
  -4   2  -5    2.67    0.78
  -4   2  -5    3.07    0.70
   4  -2   5    4.71    1.05
   4  -2   5    2.59    0.79
   4  -2   5    3.90    0.86
  -5   2  -5    2.83    0.76
  -5   2  -5    3.62    1.05
   5  -2   5    3.63    0.97
   5  -2   5    3.38    0.96
   5  -2   5    3.05    0.86
  -6   2  -5    5.05    1.29
   6  -2   5    5.34    1.24
   6  -2   5    6.56    1.43
   7   1  -5    1.97    1.14
   7   1  -5    0.57    0.72
  -7  -1   5    0.41    0.64
  -7  -1   5    3.00    1.26
   6   1  -5    2.76    1.10
   6   1  -5    3.47    0.98
   6   1  -5    2.32    0.66
  -6  -1   5    0.97    0.57
  -6  -1   5    2.78    1.04
   5   1  -5    2.15    0.39
   5   1  -5    1.44    0.67
   5   1  -5    0.95    0.60
  -5  -1   5    2.50    0.69
  -5  -1   5    2.93    0.90
   4   1  -5   10.69    1.39
   4   1  -5   11.43    1.10
   4   1  -5   10.37    0.71
  -4  -1   5   10.48    1.06
  -4  -1   5    8.51    1.25
   3   1  -5   11.57    0.78
   3   1  -5   12.37    0.93
   3   1  -5   11.62    1.19
  -3  -1   5   13.90    0.96
  -3  -1   5   12.31    1.17
  -3  -1   5   12.23    1.05
   2   1  -5    6.02    0.82
   2   1  -5    5.66    0.75
   2   1  -5    6.47    0.55
   2   1  -5    6.75    0.53
  -2  -1   5    5.29    0.72
  -2  -1   5    6.03    0.54
  -2  -1   5    5.76    0.66
  -2  -1   5    6.24    0.50
  -2  -1   5    5.11    0.73
   1   1  -5    0.17    0.15
   1   1  -5   -0.16    0.22
   1   1  -5    0.34    0.21
   1   1  -5    0.15    0.21
   1   1  -5   -0.08    0.15
  -1  -1   5    0.06    0.26
  -1  -1   5    0.23    0.19
  -1  -1   5    0.22    0.21
   0   1  -5    8.58    0.76
   0   1  -5    7.95    0.73
   0   1  -5   10.10    0.79
   0  -1   5    8.73    0.84
   0  -1   5    9.95    0.58
   0  -1   5   10.08    0.49
  -1   1  -5    0.78    0.31
  -1   1  -5    0.71    0.30
  -1   1  -5    0.48    0.22
   1  -1   5    1.40    0.40
   1  -1   5    0.62    0.26
   1  -1   5    0.34    0.35
   1  -1   5    1.00    0.23
   1  -1   5    0.06    0.18
  -2   1  -5   11.53    0.93
  -2   1  -5   11.43    1.07
  -2   1  -5   12.00    1.09
  -2   1  -5   11.63    0.90
   2  -1   5   11.51    1.18
   2  -1   5   12.06    1.03
   2  -1   5   11.93    0.93
   2  -1   5   11.52    0.94
  -3   1  -5    6.74    0.63
  -3   1  -5    8.03    0.73
  -3   1  -5    4.92    0.89
   3  -1   5    7.15    0.68
   3  -1   5    4.95    0.98
   3  -1   5    9.52    1.16
   3  -1   5    6.19    0.95
  -4   1  -5   22.58    1.98
   4  -1   5   22.43    1.95
   4  -1   5   20.91    1.82
   4  -1   5   19.86    1.74
  -5   1  -5   -0.81    0.48
   5  -1   5    0.74    0.54
   5  -1   5    1.27    0.81
   5  -1   5    0.12    0.62
  -6   1  -5    1.41    0.99
   6  -1   5   -0.01    0.79
   6  -1   5    0.50    0.60
   7   0  -5    0.16    0.75
   7   0  -5   -1.12    0.39
  -7   0   5    0.45    0.88
  -7   0   5   -0.09    0.47
   6   0  -5    1.34    0.69
   6   0  -5   -0.24    0.75
  -6   0   5    1.32    0.57
  -6   0   5    2.02    0.97
   5   0  -5    0.53    0.53
   5   0  -5    0.99    0.62
  -5   0   5    0.11    0.31
  -5   0   5    0.70    0.64
   4   0  -5   -0.29    0.36
   4   0  -5    0.13    0.25
   4   0  -5   -0.19    0.23
  -4   0   5    0.01    0.43
  -4   0   5    0.17    0.31
  -4   0   5    0.66    0.29
   3   0  -5   10.70    0.87
   3   0  -5   10.17    1.30
   3   0  -5   13.41    0.94
  -3   0   5   12.08    0.83
  -3   0   5   11.44    1.14
  -3   0   5   13.99    1.06
  -3   0   5   12.63    0.91
   2   0  -5   26.95    1.80
   2   0  -5   26.97    1.35
   2   0  -5   28.11    1.54
   2   0  -5   23.18    1.65
   2   0  -5   24.40    1.20
  -2   0   5   25.21    1.30
  -2   0   5   25.72    1.49
  -2   0   5   24.00    1.19
  -2   0   5   24.32    1.47
  -2   0   5   24.05    1.60
   1   0  -5  101.16    4.36
   1   0  -5  103.35    4.27
   1   0  -5   82.08    4.19
   1   0  -5   97.64    3.96
  -1   0   5   91.04    4.30
  -1   0   5  100.07    4.26
   0   0  -5    9.69    0.86
   0   0  -5    7.58    0.82
   0   0  -5    8.82    0.49
   0   0  -5    8.59    0.82
   0   0   5    9.51    0.82
   0   0   5    7.73    0.85
  -1   0  -5    5.57    0.51
  -1   0  -5    4.64    0.74
  -1   0  -5    4.21    0.68
  -1   0  -5    5.48    0.79
   1   0   5    3.62    0.72
   1   0   5    4.23    0.68
   1   0   5    4.58    0.57
  -2   0  -5    7.32    1.00
  -2   0  -5    7.66    0.93
   2   0   5    7.75    1.00
   2   0   5    6.86    1.06
   2   0   5    5.78    0.81
  -3   0  -5   12.92    1.05
  -3   0  -5    9.70    1.31
  -3   0  -5   11.31    0.84
   3   0   5   13.16    1.39
   3   0   5    9.57    1.24
   3   0   5   13.06    1.31
  -4   0  -5    2.50    0.54
  -4   0  -5    0.79    0.62
   4   0   5    3.12    0.94
   4   0   5    2.71    0.87
   4   0   5    1.72    0.79
  -5   0  -5    1.38    0.87
   5   0   5    2.42    0.86
   5   0   5    1.00    0.70
   5   0   5    0.31    0.59
  -6   0  -5    1.54    0.96
   6   0   5   -0.09    0.61
   6   0   5    0.28    0.88
   6   0   5    0.49    0.83
   8  -1  -5   -0.60    1.02
  -8   1   5   -0.35    0.93
   7  -1  -5   -0.02    0.79
   7  -1  -5    0.04    0.82
  -7   1   5    2.83    0.83
  -7   1   5    2.76    1.13
   6  -1  -5    0.68    0.76
   6  -1  -5    0.44    0.52
  -6   1   5    0.73    0.81
  -6   1   5    0.64    0.47
   5  -1  -5    0.53    0.68
   5  -1  -5    1.19    0.52
  -5   1   5    3.27    0.91
  -5   1   5    1.21    0.49
   4  -1  -5   17.87    1.30
   4  -1  -5   15.58    1.59
  -4   1   5   15.59    1.54
  -4   1   5   16.46    0.97
  -4   1   5   16.50    1.25
   3  -1  -5    1.91    0.59
   3  -1  -5    3.09    0.50
  -3   1   5    0.61    0.42
  -3   1   5    1.69    0.44
  -3   1   5    1.88    0.31
  -3   1   5    2.08    0.42
   2  -1  -5    9.97    1.05
   2  -1  -5   10.16    0.70
   2  -1  -5   10.47    0.66
   2  -1  -5    9.80    1.01
  -2   1   5    9.76    0.91
  -2   1   5   10.53    1.01
   1  -1  -5   42.85    2.48
   1  -1  -5   46.06    2.59
   1  -1  -5   47.32    2.13
   1  -1  -5   44.37    1.81
  -1   1   5   48.27    2.49
  -1   1   5   43.86    2.47
   0  -1  -5    4.11    0.75
   0  -1  -5    3.66    0.69
   0  -1  -5    3.91    0.37
   0   1   5    4.60    0.71
   0   1   5    3.46    0.74
  -1  -1  -5    0.64    0.31
  -1  -1  -5    0.93    0.36
  -1  -1  -5    0.59    0.28
   1   1   5    0.98    0.40
   1   1   5    0.44    0.28
   1   1   5    0.38    0.41
  -2  -1  -5    6.84    0.94
  -2  -1  -5    4.19    0.82
   2   1   5    6.24    0.88
   2   1   5    4.05    0.82
   2   1   5    4.94    1.01
  -3  -1  -5    7.81    1.04
  -3  -1  -5    6.79    1.14
   3   1   5    7.63    1.19
   3   1   5    6.73    1.07
   3   1   5    5.60    1.12
  -4  -1  -5    1.45    0.77
  -4  -1  -5    1.44    0.43
   4   1   5    0.15    0.64
   4   1   5    0.05    0.46
   4   1   5    1.71    0.78
  -5  -1  -5    0.13    0.55
   5   1   5    0.06    0.66
   5   1   5    0.98    0.71
   5   1   5   -0.24    0.68
  -6  -1  -5   -0.08    0.95
   6   1   5   -0.36    0.85
   6   1   5   -0.02    0.65
   6   1   5   -0.82    0.80
   7  -2  -5   -0.26    0.51
   7  -2  -5    0.76    0.71
  -7   2   5    0.09    0.60
   6  -2  -5   27.61    2.08
   6  -2  -5   26.91    2.50
  -6   2   5   26.31    1.85
  -6   2   5   24.43    2.40
   5  -2  -5    4.29    1.14
   5  -2  -5    3.63    0.82
  -5   2   5    4.55    1.03
  -5   2   5    4.14    0.74
   4  -2  -5    0.21    0.22
   4  -2  -5    0.45    0.57
  -4   2   5   -0.08    0.45
  -4   2   5   -0.49    0.25
  -4   2   5    0.36    0.14
   3  -2  -5    0.51    0.30
   3  -2  -5    0.10    0.45
  -3   2   5    0.28    0.27
  -3   2   5    0.47    0.37
   2  -2  -5   15.13    1.34
   2  -2  -5   15.26    1.36
   2  -2  -5   16.35    0.91
   2  -2  -5   15.93    0.94
  -2   2   5   16.39    1.35
  -2   2   5   16.10    1.33
   1  -2  -5   17.42    1.38
   1  -2  -5   15.56    1.37
  -1   2   5   14.29    1.30
  -1   2   5   17.14    1.34
   0  -2  -5    4.71    0.82
   0  -2  -5    5.23    0.61
   0  -2  -5    5.21    0.89
   0   2   5    5.25    0.95
   0   2   5    6.71    0.92
  -1  -2  -5    0.00    0.30
  -1  -2  -5   -0.09    0.23
   1   2   5   -0.15    0.31
   1   2   5    0.07    0.34
  -2  -2  -5    3.57    0.74
  -2  -2  -5    4.02    0.90
   2   2   5    3.57    0.80
   2   2   5    4.64    1.01
   2   2   5    4.11    0.80
  -3  -2  -5    0.03    0.48
  -3  -2  -5   -0.33    0.28
   3   2   5   -0.33    0.49
   3   2   5   -0.17    0.47
   3   2   5   -0.66    0.30
  -4  -2  -5    4.54    1.18
  -4  -2  -5    6.54    1.02
   4   2   5    6.86    1.36
   4   2   5    3.27    1.07
   4   2   5    3.18    1.02
  -5  -2  -5    1.18    0.95
   5   2   5    1.52    0.88
   5   2   5    1.99    1.00
   5   2   5    1.80    0.99
   7  -3  -5   -0.03    0.89
   7  -3  -5    0.03    0.66
  -7   3   5    0.11    0.86
   6  -3  -5    5.32    1.05
   6  -3  -5    5.30    1.38
  -6   3   5    4.37    1.22
  -6   3   5    4.40    0.77
   5  -3  -5    3.29    1.04
   5  -3  -5    4.16    0.78
  -5   3   5    2.37    0.88
  -5   3   5    2.04    0.51
   4  -3  -5   -0.05    0.55
   4  -3  -5    0.00    0.25
  -4   3   5   -0.43    0.46
  -4   3   5    0.32    0.27
   3  -3  -5    1.14    0.64
   3  -3  -5    1.93    0.65
   3  -3  -5    1.07    0.36
  -3   3   5    0.63    0.53
  -3   3   5    0.69    0.28
   2  -3  -5   15.68    1.02
   2  -3  -5   13.17    1.37
   2  -3  -5   13.73    1.36
   2  -3  -5   16.84    0.91
  -2   3   5   17.68    1.47
  -2   3   5   17.06    1.47
   1  -3  -5   -0.32    0.30
   1  -3  -5    0.07    0.35
  -1   3   5    0.49    0.41
  -1   3   5   -0.08    0.28
   0  -3  -5   -0.11    0.37
   0  -3  -5    0.09    0.32
   0   3   5    0.20    0.35
   0   3   5   -0.04    0.43
  -1  -3  -5    1.28    0.51
  -1  -3  -5    1.83    0.59
   1   3   5    1.36    0.24
   1   3   5    0.55    0.60
   1   3   5    0.98    0.55
  -2  -3  -5   28.02    2.19
  -2  -3  -5   28.10    2.06
   2   3   5   26.26    2.22
   2   3   5   28.27    2.15
  -3  -3  -5    1.25    0.70
  -3  -3  -5    0.79    0.51
   3   3   5    0.33    0.58
   3   3   5    0.34    0.62
  -4  -3  -5    0.40    0.75
  -4  -3  -5    0.63    0.52
   4   3   5    0.16    0.61
   4   3   5   -0.58    0.50
   4   3   5    1.02    0.77
  -5  -3  -5   -0.11    0.76
   5   3   5   -0.32    0.65
   5   3   5    0.25    0.81
   5   3   5    0.62    0.92
   7  -4  -5    0.49    0.48
   7  -4  -5    2.77    1.28
  -7   4   5    1.04    1.01
   6  -4  -5    0.43    0.80
   6  -4  -5    1.92    0.67
  -6   4   5    0.08    0.72
   5  -4  -5    0.25    0.36
   5  -4  -5    0.29    0.70
  -5   4   5    0.38    0.66
   4  -4  -5    0.73    0.66
   4  -4  -5   -0.45    0.24
   4  -4  -5   -0.27    0.32
  -4   4   5    0.21    0.24
  -4   4   5    0.45    0.64
   3  -4  -5   47.15    3.06
   3  -4  -5   57.00    3.32
   3  -4  -5   53.79    2.65
  -3   4   5   54.67    3.21
  -3   4   5   52.46    2.43
   2  -4  -5   52.23    2.17
   2  -4  -5   49.13    3.00
   2  -4  -5   43.34    2.88
  -2   4   5   49.91    3.01
  -2   4   5   46.65    2.89
   1  -4  -5    6.14    1.09
   1  -4  -5    7.79    1.17
  -1   4   5    7.48    1.14
  -1   4   5    3.71    0.88
   0  -4  -5    2.67    0.74
   0  -4  -5    2.73    0.74
   0   4   5    3.10    0.84
   0   4   5    2.78    0.74
  -1  -4  -5    0.29    0.55
  -1  -4  -5   -0.15    0.42
   1   4   5    0.61    0.20
   1   4   5    0.77    0.51
   1   4   5    1.25    0.61
  -2  -4  -5    3.44    0.96
  -2  -4  -5    5.09    1.03
   2   4   5    6.21    1.16
   2   4   5    3.36    0.92
  -3  -4  -5    0.30    0.56
  -3  -4  -5    0.37    0.45
   3   4   5    0.43    0.64
   3   4   5   -0.63    0.60
  -4  -4  -5    2.16    0.84
  -4  -4  -5    1.51    1.00
   4   4   5    0.72    0.81
   4   4   5    1.18    0.91
  -5  -4  -5   -0.84    0.99
   5   4   5   -1.05    0.70
   5   4   5   -0.59    1.08
   7  -5  -5    0.50    0.94
   7  -5  -5    0.24    0.47
  -7   5   5    0.31    0.82
   6  -5  -5   -0.08    0.38
   6  -5  -5    0.55    0.91
  -6   5   5    0.63    0.75
   5  -5  -5   -0.50    0.64
   5  -5  -5    0.54    0.45
  -5   5   5    0.99    0.68
   4  -5  -5    0.33    0.36
   4  -5  -5   -0.31    0.49
   4  -5  -5   -0.20    0.46
  -4   5   5    0.46    0.57
   3  -5  -5    6.82    0.92
   3  -5  -5    8.78    1.38
   3  -5  -5    8.92    1.41
  -3   5   5    8.26    0.67
  -3   5   5    8.56    1.34
   2  -5  -5    2.50    0.81
   2  -5  -5    1.67    0.73
   2  -5  -5    0.86    0.38
  -2   5   5    2.22    0.77
  -2   5   5    0.81    0.63
   1  -5  -5    1.16    0.60
   1  -5  -5    1.08    0.59
  -1   5   5    1.40    0.61
  -1   5   5    0.53    0.60
   0  -5  -5   -0.34    0.31
   0  -5  -5    0.18    0.53
   0   5   5   -0.14    0.48
   0   5   5    1.24    0.70
  -1  -5  -5    7.75    1.34
  -1  -5  -5    6.25    1.27
   1   5   5    5.63    1.28
   1   5   5    5.40    1.13
  -2  -5  -5   12.38    1.76
   2   5   5   15.77    1.92
   2   5   5   16.00    2.09
  -3  -5  -5   -0.25    0.72
  -3  -5  -5    0.78    0.66
   3   5   5    0.21    0.67
   3   5   5    0.60    0.77
  -4  -5  -5    2.31    1.13
  -4  -5  -5    1.20    0.73
   4   5   5    2.06    0.86
   4   5   5    0.74    0.85
   7  -6  -5    1.70    0.72
   7  -6  -5   -0.14    1.02
  -7   6   5    1.19    1.09
   6  -6  -5   -0.10    0.45
   6  -6  -5   -0.34    0.79
  -6   6   5   -0.06    0.80
   5  -6  -5    0.41    0.43
   5  -6  -5   -0.68    0.48
   5  -6  -5    0.06    0.57
  -5   6   5    0.15    0.71
   4  -6  -5    4.65    1.10
   4  -6  -5    1.38    0.77
   4  -6  -5    2.87    0.68
  -4   6   5    3.64    1.03
   3  -6  -5    6.04    1.15
   3  -6  -5    4.44    0.79
   3  -6  -5    5.92    1.20
  -3   6   5    5.53    1.15
   2  -6  -5    6.73    1.28
   2  -6  -5    5.37    1.20
   2  -6  -5    7.27    1.00
  -2   6   5    6.11    1.16
   1  -6  -5    5.11    1.13
   1  -6  -5    3.39    0.89
  -1   6   5    4.07    1.11
  -1   6   5    3.28    0.92
   0  -6  -5    0.43    0.57
   0  -6  -5    0.64    0.68
   0   6   5    0.11    0.53
   0   6   5    1.05    0.60
  -1  -6  -5    0.57    0.77
  -1  -6  -5   -0.03    0.50
   1   6   5   -0.53    0.48
   1   6   5   -0.23    0.54
  -2  -6  -5    0.80    0.84
  -2  -6  -5    1.70    0.75
   2   6   5    2.25    0.92
   2   6   5    1.09    0.79
  -3  -6  -5   -0.89    0.49
  -3  -6  -5    0.70    0.84
   3   6   5    0.27    0.70
   3   6   5    0.18    0.74
   6  -7  -5   -1.28    0.80
   6  -7  -5    0.49    0.58
  -6   7   5    0.91    0.79
   5  -7  -5   -0.71    0.66
   5  -7  -5    0.79    0.72
   5  -7  -5    1.02    0.54
  -5   7   5    0.78    0.82
   4  -7  -5    1.46    0.89
   4  -7  -5    4.83    1.16
   4  -7  -5    4.18    0.81
  -4   7   5    4.95    1.19
   3  -7  -5    4.09    0.78
   3  -7  -5    2.40    0.84
   3  -7  -5    2.79    0.95
  -3   7   5    1.98    0.85
   2  -7  -5   -0.27    0.59
   2  -7  -5    0.14    0.59
  -2   7   5    0.33    0.49
   1  -7  -5    2.14    0.86
   1  -7  -5    1.54    0.80
  -1   7   5    4.25    1.09
  -1   7   5    0.38    0.54
   0  -7  -5    0.16    0.67
   0  -7  -5    0.20    0.59
   0   7   5   -0.42    0.46
   0   7   5   -0.14    0.60
  -1  -7  -5    1.04    0.91
  -1  -7  -5    1.73    0.91
   1   7   5    1.44    0.81
   1   7   5    1.18    0.76
  -2  -7  -5   -0.16    0.48
  -2  -7  -5    0.44    0.84
   2   7   5    0.58    0.78
   2   7   5    0.04    0.71
  -3  -7  -5    2.05    0.90
  -3  -7  -5    0.28    0.94
   3   7   5   -0.43    0.71
   3   7   5   -0.68    0.84
   6  -8  -5    1.42    0.73
  -6   8   5    0.78    0.93
   5  -8  -5    0.63    0.89
   5  -8  -5    0.07    0.72
   5  -8  -5    0.93    0.56
  -5   8   5   -0.12    0.72
   4  -8  -5    1.19    0.50
   4  -8  -5    0.85    0.92
   4  -8  -5    0.81    0.88
  -4   8   5    1.40    0.85
   3  -8  -5   -0.41    0.64
   3  -8  -5    0.97    0.70
   3  -8  -5    2.02    0.64
  -3   8   5    3.05    1.00
   2  -8  -5    1.39    0.81
   2  -8  -5    1.94    0.93
  -2   8   5    0.95    0.73
   1  -8  -5   -0.10    0.47
   1  -8  -5   -0.73    0.65
  -1   8   5    0.22    0.68
  -1   8   5    0.17    0.58
   0  -8  -5    1.70    0.91
   0  -8  -5    0.95    0.81
   0   8   5    1.77    0.86
  -1  -8  -5    0.06    0.76
  -1  -8  -5    0.03    0.83
   1   8   5   -0.13    0.73
   1   8   5    0.02    0.75
  -2  -8  -5   -0.12    0.81
  -2  -8  -5    0.18    0.95
   2   8   5   -1.04    0.71
   2   8   5    0.24    0.97
   5  -9  -5    0.08    0.75
  -5   9   5   -0.21    0.80
   4  -9  -5   -0.20    0.88
   4  -9  -5   -0.31    0.78
   4  -9  -5    0.81    0.50
  -4   9   5    0.54    0.69
   3  -9  -5    0.24    0.34
   3  -9  -5    0.30    0.86
   3  -9  -5   -0.21    0.70
  -3   9   5   -0.62    0.60
   2  -9  -5    0.72    0.91
   2  -9  -5   -0.06    0.82
  -2   9   5    0.69    0.78
   1  -9  -5    0.74    0.92
   1  -9  -5    0.67    0.80
  -1   9   5    1.03    0.85
   0  -9  -5   -0.55    0.80
   0  -9  -5    0.41    0.95
   0   9   5    0.02    0.79
  -1  -9  -5    1.34    1.10
  -1  -9  -5   -0.78    0.85
   1   9   5    0.48    0.94
   1   9   5    0.07    0.77
   3 -10  -5    1.67    1.02
  -3  10   5   -0.46    0.73
   2 -10  -5    0.26    0.91
  -2  10   5    0.28    0.90
   1 -10  -5    0.85    0.95
   1 -10  -5   -0.28    0.91
  -1  10   5   -0.39    0.77
   1  14  -6    0.12    0.72
   0  14  -6    0.74    0.68
   0  14  -6    1.19    0.53
   0 -14   6    0.49    0.95
  -1  14  -6    0.48    0.49
   1 -14   6    0.24    0.79
  -2  14  -6    1.15    0.62
   2 -14   6    1.04    0.83
   2 -14   6    0.35    0.77
  -3  14  -6    1.45    0.83
   3 -14   6    1.66    0.98
   3 -14   6    1.46    0.95
   2  13  -6   -0.23    0.53
   2  13  -6    0.73    0.72
  -2 -13   6   -0.60    0.80
  -2 -13   6   -0.08    0.72
   1  13  -6    0.88    0.74
   1  13  -6    1.37    0.59
  -1 -13   6    0.54    0.72
  -1 -13   6    0.49    0.89
   0  13  -6    1.25    0.77
   0  13  -6    1.09    0.50
   0 -13   6    1.11    0.87
  -1  13  -6    1.69    0.85
  -1  13  -6    0.74    0.44
  -1  13  -6    1.00    0.66
   1 -13   6    0.94    0.75
  -2  13  -6    0.25    0.51
   2 -13   6   -0.25    0.58
   2 -13   6    0.37    0.68
  -3  13  -6   -0.76    0.53
   3 -13   6    0.65    0.71
   3 -13   6    0.01    0.64
  -4  13  -6    0.78    0.83
   4 -13   6    0.65    0.64
   3  12  -6   -0.59    0.36
   3  12  -6   -0.43    0.62
  -3 -12   6    0.71    0.81
  -3 -12   6   -0.61    0.79
   2  12  -6    0.07    0.50
   2  12  -6    1.57    0.84
  -2 -12   6    1.67    0.88
  -2 -12   6    1.60    0.86
   1  12  -6    4.31    0.81
   1  12  -6    2.90    0.93
  -1 -12   6    4.57    1.05
  -1 -12   6    4.65    1.28
   0  12  -6    6.14    1.03
   0  12  -6    2.92    0.87
   0 -12   6    3.05    0.82
   0 -12   6    1.91    0.94
  -1  12  -6    0.44    0.30
  -1  12  -6    0.35    0.56
  -1  12  -6    1.75    0.68
   1 -12   6    0.57    0.67
  -2  12  -6    2.36    0.73
  -2  12  -6    1.24    0.38
   2 -12   6    0.80    0.61
   2 -12   6    2.63    0.92
  -3  12  -6    2.53    0.93
   3 -12   6    2.50    0.84
   3 -12   6    2.72    0.93
  -4  12  -6    3.01    1.05
   4 -12   6    1.43    0.78
  -5  12  -6   -0.61    0.78
   5 -12   6   -0.32    0.74
   4  11  -6    0.40    0.73
   4  11  -6    0.28    0.84
  -4 -11   6    0.12    0.92
  -4 -11   6    0.23    0.79
   3  11  -6    0.36    0.60
   3  11  -6   -0.19    0.56
  -3 -11   6   -0.50    0.54
  -3 -11   6   -0.54    0.60
   2  11  -6    0.84    0.61
   2  11  -6    1.65    0.55
  -2 -11   6    1.24    0.69
  -2 -11   6    1.13    0.73
   1  11  -6    7.38    0.98
   1  11  -6    5.80    1.19
  -1 -11   6    6.21    1.33
  -1 -11   6    7.21    1.20
   0  11  -6   13.50    1.29
   0  11  -6   11.89    1.65
   0 -11   6   12.66    1.32
   0 -11   6   12.95    1.78
  -1  11  -6   -0.15    0.48
  -1  11  -6    0.27    0.24
  -1  11  -6    0.94    0.51
   1 -11   6    0.09    0.40
   1 -11   6   -0.33    0.42
  -2  11  -6    0.08    0.45
  -2  11  -6    0.02    0.22
   2 -11   6   -0.20    0.40
   2 -11   6    0.71    0.58
   2 -11   6    0.40    0.56
  -3  11  -6    4.87    1.14
  -3  11  -6    6.35    0.73
   3 -11   6    6.29    1.28
   3 -11   6    4.65    0.94
  -4  11  -6    0.64    0.45
  -4  11  -6    3.29    1.03
   4 -11   6    2.15    0.83
  -5  11  -6   12.94    1.92
  -5  11  -6   11.98    1.28
   5 -11   6    9.42    1.69
   5  10  -6    0.15    0.86
   5  10  -6    0.41    0.81
  -5 -10   6   -1.22    0.65
  -5 -10   6    0.21    0.99
   4  10  -6   -0.87    0.64
   4  10  -6    1.00    0.78
  -4 -10   6    1.13    0.81
  -4 -10   6   -0.78    0.49
   3  10  -6    0.11    0.50
   3  10  -6    0.99    0.68
  -3 -10   6    0.29    0.57
  -3 -10   6    0.67    0.69
   2  10  -6    1.57    0.76
   2  10  -6    1.35    0.59
  -2 -10   6    1.29    0.70
  -2 -10   6    0.59    0.57
   1  10  -6    2.30    0.82
   1  10  -6    3.54    0.64
  -1 -10   6    1.99    0.70
  -1 -10   6    1.42    0.77
   0  10  -6    3.01    0.79
   0  10  -6    3.71    0.78
   0 -10   6    3.65    0.91
   0 -10   6    3.05    0.78
  -1  10  -6    8.17    1.30
  -1  10  -6    7.79    0.55
  -1  10  -6    7.00    1.11
   1 -10   6    6.74    1.00
   1 -10   6    6.06    1.13
  -2  10  -6    1.00    0.26
  -2  10  -6    0.38    0.57
   2 -10   6    0.54    0.49
   2 -10   6    0.58    0.43
   2 -10   6    2.04    0.79
  -3  10  -6    4.93    1.04
  -3  10  -6    8.55    0.75
  -3  10  -6    5.92    1.04
   3 -10   6    9.14    0.91
   3 -10   6    7.82    1.12
   3 -10   6    8.07    1.38
  -4  10  -6   15.00    1.93
  -4  10  -6   14.96    1.24
  -4  10  -6   15.50    1.54
   4 -10   6   13.67    1.89
  -5  10  -6    0.83    0.78
  -5  10  -6    0.21    0.53
  -5  10  -6    0.69    0.60
   5 -10   6    1.07    0.82
  -6  10  -6    0.19    0.63
  -6  10  -6    0.16    0.90
   6 -10   6    1.85    0.97
   6 -10   6    0.54    0.86
   5   9  -6    1.55    0.96
   5   9  -6    1.25    0.88
  -5  -9   6    2.66    0.96
  -5  -9   6    1.38    0.90
   4   9  -6   -0.56    0.48
   4   9  -6    0.34    0.56
  -4  -9   6   -0.27    0.40
  -4  -9   6   -0.39    0.64
   3   9  -6    8.62    1.27
   3   9  -6    5.73    1.19
  -3  -9   6    7.28    1.37
  -3  -9   6    7.48    1.32
   2   9  -6    5.97    0.93
   2   9  -6    9.09    1.38
  -2  -9   6    7.02    1.28
  -2  -9   6    9.30    1.38
   1   9  -6    0.09    0.39
   1   9  -6   -0.10    0.26
  -1  -9   6    0.57    0.54
  -1  -9   6   -0.23    0.37
   0   9  -6    0.37    0.39
   0   9  -6    0.83    0.27
   0   9  -6    0.45    0.46
   0  -9   6    0.47    0.41
   0  -9   6    0.84    0.52
  -1   9  -6    2.02    0.19
  -1   9  -6    0.61    0.52
  -1   9  -6    1.21    0.54
  -1   9  -6    1.86    0.18
   1  -9   6    1.31    0.61
   1  -9   6    1.56    0.53
  -2   9  -6    8.00    0.48
  -2   9  -6    6.81    1.10
  -2   9  -6    7.58    0.49
  -2   9  -6    6.37    1.12
   2  -9   6    7.91    1.14
   2  -9   6    8.05    1.00
   2  -9   6    5.86    1.08
  -3   9  -6    1.71    0.63
  -3   9  -6    0.32    0.44
  -3   9  -6    1.17    0.34
   3  -9   6    1.32    0.50
   3  -9   6    1.11    0.65
  -4   9  -6   14.15    1.44
  -4   9  -6   15.15    1.26
  -4   9  -6   13.43    1.78
   4  -9   6   16.50    1.71
  -5   9  -6    0.98    0.62
  -5   9  -6    0.87    0.60
  -5   9  -6    1.06    0.77
   5  -9   6   -0.29    0.57
   5  -9   6    0.78    0.65
  -6   9  -6   -0.58    0.47
  -6   9  -6   -0.58    0.62
  -6   9  -6    0.34    0.69
   6  -9   6    1.46    0.82
   6  -9   6   -0.02    0.39
   6   8  -6    1.86    1.12
  -6  -8   6    0.63    1.01
  -6  -8   6    0.17    0.57
   5   8  -6    0.39    0.61
  -5  -8   6   -0.29    0.66
  -5  -8   6   -0.43    0.42
   4   8  -6   -0.14    0.46
   4   8  -6    0.87    0.60
  -4  -8   6    0.41    0.98
  -4  -8   6    0.06    0.55
   3   8  -6    2.82    0.80
   3   8  -6    4.51    1.00
  -3  -8   6    4.75    1.05
  -3  -8   6    4.55    1.05
   2   8  -6    0.42    0.37
   2   8  -6    0.28    0.42
  -2  -8   6    0.47    0.44
  -2  -8   6    0.48    0.36
  -2  -8   6    1.77    0.67
   1   8  -6    2.10    0.46
   1   8  -6    1.91    0.62
   1   8  -6    2.30    0.44
  -1  -8   6    3.17    0.74
  -1  -8   6    1.96    0.39
  -1  -8   6    1.56    0.68
   0   8  -6    3.38    0.73
   0   8  -6    3.24    0.69
   0   8  -6    4.39    0.38
   0  -8   6    4.07    0.76
   0  -8   6    4.57    0.89
  -1   8  -6    0.38    0.41
  -1   8  -6    0.20    0.28
   1  -8   6   -0.51    0.29
   1  -8   6    0.58    0.42
  -2   8  -6   15.32    0.75
  -2   8  -6   17.42    1.50
  -2   8  -6   14.61    1.38
  -2   8  -6   15.57    0.74
   2  -8   6   17.78    1.38
   2  -8   6   13.78    1.37
  -3   8  -6   -0.48    0.36
  -3   8  -6    0.26    0.29
  -3   8  -6   -0.11    0.37
   3  -8   6    0.28    0.31
   3  -8   6    0.05    0.41
  -4   8  -6    0.94    0.72
  -4   8  -6    0.97    0.52
  -4   8  -6   -0.04    0.36
   4  -8   6    0.38    0.49
   4  -8   6    0.63    0.50
  -5   8  -6   -0.29    0.53
  -5   8  -6    0.51    0.51
  -5   8  -6    0.51    0.69
   5  -8   6    0.69    0.59
   5  -8   6    0.68    0.66
  -6   8  -6    0.00    0.59
  -6   8  -6    0.33    0.77
  -6   8  -6    0.14    0.44
   6  -8   6    0.68    0.66
   6  -8   6    0.49    0.68
   6   7  -6    0.61    0.83
  -6  -7   6   -0.23    0.83
  -6  -7   6    0.12    0.60
   5   7  -6    0.25    0.66
  -5  -7   6   -0.60    0.56
  -5  -7   6    1.60    0.72
   4   7  -6    3.38    0.87
   4   7  -6    4.53    0.93
  -4  -7   6    5.83    1.16
  -4  -7   6    3.48    0.98
  -4  -7   6    5.74    1.12
   3   7  -6   14.49    1.48
   3   7  -6   16.31    1.47
   3   7  -6   15.07    1.42
  -3  -7   6   14.36    1.52
  -3  -7   6   15.17    1.58
  -3  -7   6   15.88    1.40
   2   7  -6    2.09    0.72
   2   7  -6    2.39    0.54
   2   7  -6    3.73    0.68
   2   7  -6    2.52    0.67
  -2  -7   6    2.92    0.48
  -2  -7   6    3.01    0.76
  -2  -7   6    1.91    0.65
  -2  -7   6    2.74    0.55
   1   7  -6    6.58    1.05
   1   7  -6    7.38    1.04
   1   7  -6    6.87    0.63
  -1  -7   6    7.59    0.60
  -1  -7   6    6.06    1.05
  -1  -7   6    6.39    0.98
   0   7  -6    8.17    0.38
   0   7  -6    7.89    1.06
   0   7  -6    8.70    1.03
   0   7  -6    7.62    1.11
   0  -7   6    6.76    1.03
   0  -7   6    6.79    0.92
  -1   7  -6    7.11    1.03
  -1   7  -6    8.66    1.11
  -1   7  -6    8.73    1.10
  -1   7  -6    7.86    1.06
   1  -7   6    6.64    0.97
  -2   7  -6    1.16    0.50
  -2   7  -6    1.18    0.23
  -2   7  -6    1.68    0.26
  -2   7  -6    1.51    0.56
   2  -7   6    1.71    0.52
   2  -7   6    2.03    0.62
  -3   7  -6    0.53    0.49
  -3   7  -6    1.21    0.38
  -3   7  -6    0.11    0.22
  -3   7  -6    1.14    0.56
   3  -7   6    0.79    0.57
   3  -7   6    1.15    0.37
   3  -7   6    0.68    0.52
  -4   7  -6    0.38    0.39
  -4   7  -6    0.39    0.59
  -4   7  -6    0.56    0.43
   4  -7   6    0.20    0.47
   4  -7   6    0.10    0.44
  -5   7  -6    1.35    0.59
  -5   7  -6    0.31    0.64
  -5   7  -6    1.86    0.66
   5  -7   6    0.68    0.61
   5  -7   6   -0.10    0.66
  -6   7  -6    0.31    0.53
  -6   7  -6    1.11    0.56
  -6   7  -6    0.43    0.73
   6  -7   6    0.61    0.56
   6  -7   6    0.38    0.67
   6   6  -6    1.84    1.01
  -6  -6   6    0.27    0.75
  -6  -6   6    2.39    0.84
   5   6  -6    0.36    0.59
   5   6  -6    0.28    0.52
  -5  -6   6    0.83    0.74
  -5  -6   6    1.33    0.67
  -5  -6   6    0.20    0.48
   4   6  -6    0.98    0.51
   4   6  -6    1.36    0.67
  -4  -6   6    0.89    0.61
  -4  -6   6    1.32    0.64
  -4  -6   6    1.73    0.83
   3   6  -6   -0.24    0.34
   3   6  -6   -0.29    0.39
   3   6  -6   -0.26    0.38
  -3  -6   6    0.58    0.42
  -3  -6   6   -0.04    0.40
   2   6  -6    2.31    0.52
   2   6  -6    0.38    0.43
   2   6  -6    1.90    0.48
   2   6  -6    1.41    0.49
  -2  -6   6    2.32    0.61
  -2  -6   6    1.89    0.35
  -2  -6   6    2.38    0.51
   1   6  -6   -0.03    0.16
   1   6  -6   -0.03    0.12
   1   6  -6    0.04    0.38
   1   6  -6    0.63    0.25
  -1  -6   6    0.11    0.17
  -1  -6   6    0.36    0.32
   0   6  -6    0.61    0.46
   0   6  -6    0.63    0.37
   0   6  -6    1.77    0.54
   0  -6   6    0.41    0.32
  -1   6  -6    3.70    0.69
  -1   6  -6    3.21    0.65
  -1   6  -6    2.37    0.59
  -1   6  -6    3.04    0.67
   1  -6   6    2.27    0.66
   1  -6   6    1.81    0.53
  -2   6  -6    3.42    0.43
  -2   6  -6    3.23    0.68
  -2   6  -6    2.28    0.65
  -2   6  -6    3.02    0.67
  -2   6  -6    3.12    0.39
   2  -6   6    2.78    0.75
   2  -6   6    2.63    0.62
   2  -6   6    3.23    0.31
  -3   6  -6   -0.06    0.25
  -3   6  -6   -0.34    0.31
  -3   6  -6    0.00    0.32
  -3   6  -6    1.06    0.59
   3  -6   6    0.37    0.37
   3  -6   6    0.09    0.20
   3  -6   6    0.58    0.26
   3  -6   6    0.35    0.46
  -4   6  -6    1.87    0.62
  -4   6  -6    2.97    0.70
  -4   6  -6    3.42    0.83
   4  -6   6    1.17    0.63
   4  -6   6    1.27    0.66
  -5   6  -6    0.75    0.53
  -5   6  -6    0.15    0.49
  -5   6  -6    0.98    0.68
   5  -6   6    1.13    0.66
   5  -6   6    0.36    0.53
  -6   6  -6   -0.57    0.50
  -6   6  -6    0.25    0.63
  -6   6  -6    0.02    0.45
   6  -6   6   -0.35    0.53
   6  -6   6    0.34    0.58
   7   5  -6   -1.11    0.54
   7   5  -6    0.43    0.96
  -7  -5   6   -1.22    0.65
   6   5  -6    0.51    0.80
   6   5  -6    1.70    0.86
  -6  -5   6    0.99    0.65
  -6  -5   6    0.82    0.81
  -6  -5   6    0.01    0.56
   5   5  -6    0.22    0.42
   5   5  -6    0.00    0.44
   5   5  -6    0.26    0.60
  -5  -5   6   -0.57    0.42
  -5  -5   6    0.36    0.63
   4   5  -6    0.66    0.55
   4   5  -6    1.76    0.59
  -4  -5   6    1.08    0.64
  -4  -5   6    2.25    0.71
   3   5  -6    7.84    1.07
   3   5  -6    9.72    1.04
   3   5  -6    8.91    1.17
  -3  -5   6   10.74    1.08
  -3  -5   6    9.07    1.21
   2   5  -6    4.25    0.76
   2   5  -6    3.79    0.67
   2   5  -6    5.58    0.74
   2   5  -6    5.41    0.89
  -2  -5   6    4.62    0.38
  -2  -5   6    3.62    0.71
  -2  -5   6    3.84    0.62
   1   5  -6    0.53    0.37
   1   5  -6    0.57    0.30
   1   5  -6    0.75    0.24
   1   5  -6    0.58    0.26
  -1  -5   6    0.37    0.23
  -1  -5   6    1.00    0.42
  -1  -5   6    0.44    0.21
   0   5  -6    7.36    0.41
   0   5  -6    7.22    0.43
   0   5  -6    7.44    0.77
   0   5  -6    5.80    0.86
   0   5  -6    6.80    0.93
   0  -5   6    8.14    0.85
  -1   5  -6    3.40    0.67
  -1   5  -6    3.41    0.64
  -1   5  -6    3.24    0.30
  -1   5  -6    2.69    0.63
  -1   5  -6    3.71    0.29
   1  -5   6    3.34    0.22
   1  -5   6    3.23    0.21
   1  -5   6    3.96    0.62
   1  -5   6    2.49    0.65
  -2   5  -6    7.60    1.03
  -2   5  -6    7.54    1.03
  -2   5  -6    7.35    0.62
  -2   5  -6    5.24    0.79
   2  -5   6    5.06    0.84
   2  -5   6    6.83    0.56
   2  -5   6    5.03    0.99
  -3   5  -6    4.20    0.68
  -3   5  -6    6.64    0.86
  -3   5  -6    4.80    0.88
  -3   5  -6    4.01    0.87
   3  -5   6    4.52    0.64
   3  -5   6    5.42    1.12
   3  -5   6    5.29    0.92
  -4   5  -6    2.55    0.75
  -4   5  -6    3.19    0.85
  -4   5  -6    1.87    0.66
   4  -5   6    2.01    0.83
   4  -5   6    2.46    0.76
  -5   5  -6    1.09    0.68
  -5   5  -6   -0.53    0.55
  -5   5  -6   -0.04    0.45
   5  -5   6    0.52    0.62
   5  -5   6    0.39    0.49
  -6   5  -6    1.09    0.84
  -6   5  -6    0.49    0.54
  -6   5  -6    0.40    0.60
   6  -5   6    0.45    0.69
   6  -5   6   -0.25    0.52
   7   4  -6   -1.21    0.49
   7   4  -6   -0.42    0.67
  -7  -4   6    0.13    0.72
  -7  -4   6   -0.11    0.97
   6   4  -6    3.47    1.15
   6   4  -6    4.05    1.11
  -6  -4   6    1.81    0.79
  -6  -4   6    3.13    1.15
   5   4  -6   16.31    2.01
   5   4  -6   18.43    1.53
   5   4  -6   15.57    1.61
  -5  -4   6   17.20    1.69
  -5  -4   6   17.01    1.79
   4   4  -6    5.13    1.01
   4   4  -6    5.90    0.96
   4   4  -6    4.75    0.94
  -4  -4   6    5.56    1.04
  -4  -4   6    6.30    1.14
   3   4  -6   -0.02    0.35
   3   4  -6   -0.25    0.33
   3   4  -6    0.04    0.35
  -3  -4   6   -0.39    0.27
  -3  -4   6    0.37    0.37
   2   4  -6   17.79    1.30
   2   4  -6   20.60    1.40
   2   4  -6   16.08    1.39
   2   4  -6   20.03    1.32
  -2  -4   6   19.33    0.94
  -2  -4   6   18.40    1.29
  -2  -4   6   18.54    1.44
   1   4  -6    2.72    0.41
   1   4  -6    3.60    0.51
   1   4  -6    3.59    0.67
   1   4  -6    2.71    0.56
   1   4  -6    2.39    0.57
  -1  -4   6    2.62    0.42
  -1  -4   6    3.30    0.47
  -1  -4   6    2.63    0.56
   0   4  -6    1.82    0.42
   0   4  -6    2.67    0.35
   0   4  -6    1.97    0.30
   0   4  -6    1.91    0.51
   0   4  -6    2.14    0.57
   0  -4   6    1.84    0.51
   0  -4   6    2.65    0.31
   0  -4   6    2.86    0.34
  -1   4  -6   49.98    2.62
  -1   4  -6   45.73    2.16
  -1   4  -6   53.26    2.67
   1  -4   6   50.20    2.79
   1  -4   6   49.41    2.35
   1  -4   6   47.97    2.10
  -2   4  -6   14.13    1.16
  -2   4  -6   16.82    1.39
  -2   4  -6   16.36    1.09
  -2   4  -6   13.72    1.23
  -2   4  -6   18.30    1.15
   2  -4   6   14.89    1.17
   2  -4   6   14.60    0.99
   2  -4   6   13.68    1.39
  -3   4  -6    2.30    0.60
  -3   4  -6    1.46    0.52
  -3   4  -6    2.27    0.54
  -3   4  -6    2.65    0.72
  -3   4  -6    1.60    0.58
   3  -4   6    1.75    0.48
   3  -4   6    1.43    0.53
   3  -4   6    3.18    0.46
   3  -4   6    2.85    0.75
  -4   4  -6    1.16    0.64
  -4   4  -6   -0.05    0.41
  -4   4  -6   -0.33    0.35
   4  -4   6    0.03    0.35
   4  -4   6    0.23    0.40
   4  -4   6    0.68    0.45
  -5   4  -6    0.30    0.49
  -5   4  -6    0.51    0.59
   5  -4   6   -0.47    0.36
   5  -4   6    0.50    0.61
  -6   4  -6    0.47    0.73
  -6   4  -6    1.39    0.82
   6  -4   6    0.34    0.66
   6  -4   6    0.31    0.78
   7   3  -6    2.14    1.17
   7   3  -6    2.44    1.01
  -7  -3   6    2.09    0.96
  -7  -3   6    0.04    0.66
   6   3  -6    0.10    0.46
   6   3  -6    0.21    0.70
  -6  -3   6    0.74    0.78
  -6  -3   6    0.10    0.53
   5   3  -6    2.51    0.71
   5   3  -6    1.68    0.76
   5   3  -6    2.35    0.75
  -5  -3   6    3.19    0.83
  -5  -3   6    2.36    0.87
   4   3  -6    1.03    0.59
   4   3  -6    3.28    0.72
   4   3  -6    3.46    0.74
  -4  -3   6    1.91    0.72
  -4  -3   6    2.83    0.69
   3   3  -6   18.74    1.46
   3   3  -6   19.29    1.34
  -3  -3   6   17.82    1.47
  -3  -3   6   18.88    1.49
   2   3  -6   14.20    1.03
   2   3  -6   11.15    1.08
   2   3  -6    9.54    0.94
  -2  -3   6    9.91    0.68
  -2  -3   6    9.87    0.98
  -2  -3   6   10.53    0.94
  -2  -3   6   12.79    0.87
   1   3  -6   24.39    1.41
   1   3  -6   27.38    1.50
   1   3  -6   23.44    1.56
   1   3  -6   24.94    1.70
   1   3  -6   24.63    1.47
   1   3  -6   28.49    1.52
  -1  -3   6   27.02    1.46
  -1  -3   6   27.40    1.48
  -1  -3   6   26.66    1.29
   0   3  -6  206.09    7.44
   0   3  -6  198.08    7.65
   0   3  -6  199.90    8.02
   0   3  -6  184.29    7.65
   0   3  -6  192.98    7.83
   0  -3   6  194.89    7.62
   0  -3   6  198.01    8.22
   0  -3   6  192.45    7.37
   0  -3   6  196.20    7.40
  -1   3  -6    0.27    0.28
  -1   3  -6    0.34    0.32
  -1   3  -6    0.13    0.20
  -1   3  -6    0.37    0.22
   1  -3   6    0.12    0.28
   1  -3   6   -0.10    0.16
   1  -3   6    0.57    0.24
  -2   3  -6   19.33    1.29
  -2   3  -6   15.96    1.20
  -2   3  -6   16.11    1.34
  -2   3  -6   15.23    1.19
   2  -3   6   19.69    1.22
   2  -3   6   16.23    1.15
   2  -3   6   15.65    1.46
   2  -3   6   15.55    1.19
  -3   3  -6   -0.17    0.35
  -3   3  -6    0.26    0.33
  -3   3  -6   -0.08    0.22
  -3   3  -6    0.45    0.46
   3  -3   6   -0.07    0.30
   3  -3   6    0.42    0.42
   3  -3   6    0.16    0.20
   3  -3   6    0.49    0.40
  -4   3  -6    2.18    0.75
  -4   3  -6    2.58    0.75
   4  -3   6    1.92    0.77
   4  -3   6    2.09    0.76
   4  -3   6    2.24    0.67
  -5   3  -6    1.78    0.79
  -5   3  -6    2.43    0.85
   5  -3   6    3.36    0.97
   5  -3   6    3.43    1.03
  -6   3  -6    0.19    0.63
  -6   3  -6    0.01    0.73
   6  -3   6    0.10    0.64
   6  -3   6    0.68    0.66
   7   2  -6   -0.59    0.53
   7   2  -6   -0.21    0.72
  -7  -2   6   -0.57    0.79
  -7  -2   6   -0.04    0.51
   6   2  -6   11.37    1.37
   6   2  -6   13.28    1.74
   6   2  -6   12.02    1.81
  -6  -2   6   12.39    1.87
  -6  -2   6   10.09    1.49
   5   2  -6    4.17    1.06
   5   2  -6    3.67    0.88
   5   2  -6    5.22    0.89
  -5  -2   6    4.44    0.95
  -5  -2   6    1.95    0.83
   4   2  -6    2.60    0.79
   4   2  -6    2.99    0.68
   4   2  -6    3.35    0.72
  -4  -2   6    2.97    0.73
  -4  -2   6    2.18    0.70
   3   2  -6    3.28    0.31
   3   2  -6    2.10    0.65
   3   2  -6    3.35    0.61
  -3  -2   6    1.40    0.51
  -3  -2   6    1.60    0.52
   2   2  -6    8.33    0.63
   2   2  -6    8.12    0.80
   2   2  -6    6.76    0.89
  -2  -2   6    7.16    0.79
  -2  -2   6    7.59    0.63
  -2  -2   6    8.29    0.84
  -2  -2   6    8.44    0.60
   1   2  -6    4.82    0.68
   1   2  -6    4.79    0.64
   1   2  -6    4.81    0.68
   1   2  -6    4.60    0.57
  -1  -2   6    4.16    0.31
  -1  -2   6    4.74    0.66
  -1  -2   6    5.88    0.62
   0   2  -6   24.38    1.23
   0   2  -6   23.53    1.56
   0   2  -6   23.65    1.48
   0   2  -6   22.05    1.35
   0   2  -6   22.96    1.36
   0  -2   6   21.06    1.49
   0  -2   6   21.60    1.18
   0  -2   6   23.12    1.05
   0  -2   6   24.12    1.35
  -1   2  -6    1.83    0.52
  -1   2  -6    1.67    0.47
  -1   2  -6    2.39    0.48
  -1   2  -6    2.61    0.51
  -1   2  -6    2.56    0.39
   1  -2   6    2.31    0.39
   1  -2   6    2.41    0.46
   1  -2   6    2.17    0.58
   1  -2   6    2.85    0.41
  -2   2  -6   12.39    1.03
  -2   2  -6   11.94    1.08
  -2   2  -6   12.94    1.10
   2  -2   6   13.54    1.08
   2  -2   6   10.74    0.95
   2  -2   6   11.62    1.25
  -3   2  -6    5.73    0.94
  -3   2  -6    7.56    0.74
   3  -2   6    5.17    0.91
   3  -2   6    7.52    1.26
   3  -2   6    6.38    0.69
   3  -2   6    5.09    0.86
  -4   2  -6    4.50    0.98
   4  -2   6    6.67    1.16
   4  -2   6    2.65    0.80
   4  -2   6    6.03    1.23
  -5   2  -6    6.60    1.32
   5  -2   6    5.18    1.15
   5  -2   6    6.21    1.30
  -6   2  -6    0.94    0.95
   6  -2   6    1.30    0.81
   6  -2   6    2.29    1.05
   7   1  -6    0.88    0.81
   7   1  -6    0.51    0.88
  -7  -1   6   -0.05    0.54
  -7  -1   6   -0.04    0.85
   6   1  -6    0.81    0.81
   6   1  -6    0.67    0.56
   6   1  -6   -0.39    0.61
  -6  -1   6    0.05    0.52
  -6  -1   6    0.04    0.66
   5   1  -6    0.82    0.56
   5   1  -6    0.20    0.56
  -5  -1   6    0.92    0.54
  -5  -1   6   -0.32    0.63
   4   1  -6    3.49    0.71
   4   1  -6    3.53    0.87
   4   1  -6    3.67    0.52
  -4  -1   6    4.18    0.94
  -4  -1   6    3.42    0.73
   3   1  -6   16.11    1.02
   3   1  -6   14.81    1.04
   3   1  -6   13.08    1.31
  -3  -1   6   15.40    1.35
  -3  -1   6   16.96    1.28
  -3  -1   6   14.65    1.02
   2   1  -6    8.29    1.07
   2   1  -6   12.57    0.88
   2   1  -6   10.61    0.84
   2   1  -6   11.66    1.01
   2   1  -6   10.17    0.64
  -2  -1   6    9.93    0.82
  -2  -1   6   10.06    0.61
  -2  -1   6   10.30    0.93
  -2  -1   6    9.72    0.95
   1   1  -6  133.67    5.56
   1   1  -6  137.41    5.00
   1   1  -6  134.47    5.40
   1   1  -6  119.21    5.57
  -1  -1   6  129.85    5.74
  -1  -1   6  132.33    5.57
   0   1  -6    9.50    0.90
   0   1  -6   13.37    1.01
   0   1  -6   11.60    0.96
   0  -1   6   11.59    0.57
   0  -1   6   11.04    1.06
  -1   1  -6    1.42    0.31
  -1   1  -6    1.56    0.47
  -1   1  -6    1.59    0.44
   1  -1   6    1.53    0.43
   1  -1   6    1.87    0.31
   1  -1   6    1.08    0.31
   1  -1   6    0.92    0.50
  -2   1  -6   21.38    1.66
  -2   1  -6   24.47    1.60
  -2   1  -6   24.29    1.52
   2  -1   6   23.83    1.87
   2  -1   6   24.06    1.51
   2  -1   6   26.98    1.72
  -3   1  -6   13.50    1.02
  -3   1  -6   12.61    1.34
   3  -1   6   13.45    1.29
   3  -1   6   12.89    1.30
   3  -1   6   14.95    1.55
  -4   1  -6    9.87    1.52
   4  -1   6   11.21    1.53
   4  -1   6   10.59    1.64
   4  -1   6   13.01    1.66
  -5   1  -6   -0.56    0.60
   5  -1   6    0.44    0.61
   5  -1   6    0.07    0.72
   5  -1   6   -0.04    0.71
  -6   1  -6    0.88    0.95
   6  -1   6   -0.43    0.77
   6  -1   6    0.03    0.63
   7   0  -6    1.26    0.72
   7   0  -6   -0.70    0.66
  -7   0   6    1.29    0.65
  -7   0   6    0.74    0.93
   6   0  -6    1.35    0.87
   6   0  -6    0.30    0.51
  -6   0   6    0.94    0.84
  -6   0   6    0.64    0.54
   5   0  -6   11.05    1.65
   5   0  -6   11.50    1.36
  -5   0   6    9.85    1.53
  -5   0   6   10.62    1.14
   4   0  -6    0.85    0.42
   4   0  -6    1.44    0.60
   4   0  -6    1.86    0.48
  -4   0   6    0.75    0.52
  -4   0   6    0.22    0.33
   3   0  -6    3.56    0.65
   3   0  -6    2.50    0.72
   3   0  -6    3.57    0.53
  -3   0   6    3.32    0.50
  -3   0   6    4.71    0.61
  -3   0   6    2.65    0.56
  -3   0   6    3.61    0.78
   2   0  -6    0.93    0.49
   2   0  -6    2.15    0.28
   2   0  -6    1.01    0.31
  -2   0   6    1.72    0.51
  -2   0   6    1.23    0.42
   1   0  -6   17.29    1.38
   1   0  -6   21.26    1.44
   1   0  -6   20.25    0.95
   1   0  -6   20.03    1.25
  -1   0   6   21.83    1.45
  -1   0   6   21.10    1.49
   0   0  -6    6.26    0.93
   0   0  -6    5.57    0.38
   0   0  -6    6.97    0.85
   0   0  -6    5.89    0.82
   0   0  -6    7.99    0.97
   0   0   6    5.29    0.89
   0   0   6    7.02    0.87
  -1   0  -6    5.12    0.54
  -1   0  -6    6.09    0.92
  -1   0  -6    3.81    0.71
   1   0   6    3.64    0.54
   1   0   6    4.80    0.39
   1   0   6    4.06    0.71
   1   0   6    4.27    0.89
  -2   0  -6    1.76    0.55
  -2   0  -6    0.71    0.48
   2   0   6   -0.07    0.38
   2   0   6    0.88    0.54
   2   0   6    1.86    0.70
  -3   0  -6    1.49    0.50
  -3   0  -6    1.27    0.62
  -3   0  -6    1.22    0.40
   3   0   6    0.74    0.70
   3   0   6    2.62    0.73
   3   0   6    1.17    0.61
  -4   0  -6    7.06    1.30
   4   0   6    8.16    1.35
   4   0   6    9.08    1.38
   4   0   6    8.78    1.48
  -5   0  -6    0.29    0.65
   5   0   6    0.54    0.75
   5   0   6    0.33    0.72
   5   0   6   -0.10    0.51
  -6   0  -6    1.44    1.08
   6   0   6    2.60    1.11
   6   0   6    0.08    0.97
   7  -1  -6   -0.50    0.58
   7  -1  -6    0.39    0.86
  -7   1   6   -0.15    0.45
  -7   1   6    0.50    0.93
   6  -1  -6    1.62    0.89
   6  -1  -6    2.33    0.74
  -6   1   6    0.93    0.85
  -6   1   6    1.10    0.60
   5  -1  -6    3.08    0.73
   5  -1  -6    2.44    0.95
  -5   1   6    3.85    0.76
  -5   1   6    2.55    0.91
   4  -1  -6    0.74    0.65
   4  -1  -6    1.77    0.52
  -4   1   6    2.64    0.76
  -4   1   6    1.80    0.33
  -4   1   6    3.20    0.64
   3  -1  -6    2.03    0.66
   3  -1  -6    2.65    0.45
  -3   1   6    1.96    0.39
  -3   1   6    2.62    0.53
  -3   1   6    2.61    0.72
   2  -1  -6    2.69    0.62
   2  -1  -6    1.43    0.25
   2  -1  -6    1.34    0.33
  -2   1   6    1.39    0.52
  -2   1   6    1.87    0.55
   1  -1  -6   30.20    2.08
   1  -1  -6   29.88    2.00
   1  -1  -6   32.00    1.30
   1  -1  -6   31.11    1.29
   1  -1  -6   32.92    1.73
  -1   1   6   33.42    2.09
  -1   1   6   31.42    1.98
   0  -1  -6    2.28    0.63
   0  -1  -6    2.04    0.60
   0  -1  -6    3.26    0.39
   0   1   6    2.24    0.74
   0   1   6    2.54    0.60
  -1  -1  -6    1.77    0.37
  -1  -1  -6    2.09    0.61
  -1  -1  -6    1.74    0.59
   1   1   6    2.49    0.64
   1   1   6    0.83    0.57
  -2  -1  -6    1.60    0.55
  -2  -1  -6    1.50    0.65
   2   1   6    1.64    0.57
   2   1   6    2.01    0.65
   2   1   6    1.32    0.64
  -3  -1  -6   -0.69    0.45
  -3  -1  -6   -0.33    0.30
   3   1   6   -0.30    0.48
   3   1   6   -0.58    0.43
   3   1   6   -0.33    0.38
  -4  -1  -6   -0.60    0.34
  -4  -1  -6    0.07    0.64
   4   1   6   -0.02    0.59
   4   1   6    0.12    0.57
   4   1   6   -0.49    0.45
  -5  -1  -6    0.04    0.85
   5   1   6    0.26    0.70
   5   1   6    0.10    0.68
   5   1   6    0.44    0.70
   7  -2  -6   -0.25    0.43
   7  -2  -6   -0.14    0.82
  -7   2   6    0.06    0.95
   6  -2  -6    4.24    0.94
   6  -2  -6    5.46    1.38
  -6   2   6    3.69    1.19
  -6   2   6    4.56    0.84
   5  -2  -6    0.51    0.46
   5  -2  -6    1.46    0.69
  -5   2   6    0.51    0.43
  -5   2   6    0.12    0.49
   4  -2  -6    0.48    0.60
   4  -2  -6    0.88    0.36
  -4   2   6    0.26    0.40
  -4   2   6    0.24    0.27
   3  -2  -6    0.81    0.30
   3  -2  -6    0.29    0.56
  -3   2   6    0.34    0.33
  -3   2   6    0.35    0.46
   2  -2  -6    1.61    0.55
   2  -2  -6    2.91    0.74
   2  -2  -6    2.46    0.41
   2  -2  -6    0.95    0.25
  -2   2   6    2.67    0.72
  -2   2   6    1.11    0.53
   1  -2  -6    0.82    0.40
   1  -2  -6    1.57    0.31
   1  -2  -6    2.34    0.64
  -1   2   6    1.67    0.66
  -1   2   6    1.74    0.56
   0  -2  -6    0.61    0.44
   0  -2  -6    0.47    0.27
   0  -2  -6    0.45    0.41
   0   2   6    0.10    0.51
   0   2   6    1.31    0.53
  -1  -2  -6   31.76    2.25
  -1  -2  -6   35.61    2.29
   1   2   6   33.50    2.22
   1   2   6   28.64    2.33
  -2  -2  -6    1.86    0.72
  -2  -2  -6    1.05    0.50
   2   2   6    2.26    0.71
   2   2   6    1.68    0.82
  -3  -2  -6    0.12    0.33
  -3  -2  -6    0.70    0.55
   3   2   6    0.28    0.70
   3   2   6    0.46    0.56
   3   2   6    0.87    0.68
  -4  -2  -6   -0.31    0.54
   4   2   6    1.02    0.75
   4   2   6    0.44    0.61
   4   2   6    0.65    0.80
  -5  -2  -6    0.88    0.80
   5   2   6   -0.06    0.81
   5   2   6    0.75    0.96
   5   2   6    0.17    0.86
   7  -3  -6    0.74    0.58
   7  -3  -6    1.66    1.15
  -7   3   6    1.91    1.15
   6  -3  -6   -0.23    0.45
   6  -3  -6    0.01    0.78
  -6   3   6    0.02    0.75
   5  -3  -6    5.89    0.92
   5  -3  -6    4.55    1.16
  -5   3   6    6.75    0.89
  -5   3   6    6.69    1.31
   4  -3  -6    0.64    0.35
   4  -3  -6    0.71    0.71
  -4   3   6    2.19    0.73
  -4   3   6    0.62    0.35
   3  -3  -6    2.60    0.50
   3  -3  -6    2.41    0.80
   3  -3  -6    4.16    0.92
  -3   3   6    3.55    0.59
  -3   3   6    3.65    0.91
   2  -3  -6   12.15    1.34
   2  -3  -6   11.70    0.84
   2  -3  -6   12.54    1.56
   2  -3  -6   10.98    0.81
  -2   3   6   11.85    1.23
  -2   3   6   11.72    1.30
   1  -3  -6    0.07    0.41
   1  -3  -6   -0.05    0.37
  -1   3   6    0.27    0.41
  -1   3   6    0.06    0.47
   0  -3  -6    0.47    0.47
   0  -3  -6    0.09    0.42
   0   3   6    0.65    0.60
   0   3   6    0.90    0.50
  -1  -3  -6    0.28    0.51
  -1  -3  -6    0.20    0.42
   1   3   6    0.24    0.45
   1   3   6   -0.59    0.50
  -2  -3  -6    1.34    0.64
  -2  -3  -6    1.12    0.58
   2   3   6    0.66    0.56
   2   3   6    0.75    0.72
  -3  -3  -6   -0.35    0.36
  -3  -3  -6   -0.39    0.51
   3   3   6   -0.11    0.63
   3   3   6    0.60    0.72
  -4  -3  -6    0.66    0.84
   4   3   6    0.35    0.66
   4   3   6   -0.07    0.74
  -5  -3  -6    0.60    1.09
   5   3   6   -0.70    0.87
   5   3   6    0.95    0.99
   5   3   6   -0.70    0.64
   7  -4  -6    0.33    0.59
   7  -4  -6    2.83    1.22
  -7   4   6    3.26    1.15
   6  -4  -6    0.45    0.36
   6  -4  -6   -0.15    0.57
  -6   4   6   -0.04    0.68
   5  -4  -6    3.76    1.20
   5  -4  -6    3.53    0.77
  -5   4   6    3.24    1.06
   4  -4  -6    0.91    0.60
   4  -4  -6    1.33    0.78
   4  -4  -6    0.96    0.45
  -4   4   6    0.83    0.67
  -4   4   6    0.86    0.34
   3  -4  -6    1.87    0.48
   3  -4  -6    2.84    0.89
   3  -4  -6    3.50    1.00
  -3   4   6    2.26    0.47
  -3   4   6    3.78    0.91
   2  -4  -6    0.21    0.21
   2  -4  -6   -0.18    0.46
   2  -4  -6    0.42    0.24
   2  -4  -6   -0.07    0.31
  -2   4   6    0.98    0.65
  -2   4   6   -0.11    0.34
   1  -4  -6    1.36    0.59
   1  -4  -6    2.28    0.78
  -1   4   6    2.74    0.84
  -1   4   6    1.33    0.79
   0  -4  -6    4.19    0.95
   0  -4  -6    4.91    1.06
   0   4   6    3.98    1.09
   0   4   6    5.57    1.09
  -1  -4  -6    0.33    0.51
  -1  -4  -6    0.14    0.45
   1   4   6    1.61    0.75
   1   4   6    0.43    0.49
  -2  -4  -6    1.45    0.69
  -2  -4  -6    3.84    1.07
   2   4   6    2.95    0.94
   2   4   6    1.92    0.94
  -3  -4  -6   -0.71    0.49
  -3  -4  -6   -0.71    0.43
   3   4   6    0.39    0.82
   3   4   6    0.02    0.69
  -4  -4  -6   -0.43    0.76
   4   4   6    1.49    1.01
   4   4   6   -0.11    0.66
   7  -5  -6    0.91    1.15
   7  -5  -6    3.58    0.91
  -7   5   6    1.66    1.19
   6  -5  -6   -0.68    0.74
   6  -5  -6   -0.43    0.41
  -6   5   6   -0.08    0.76
   5  -5  -6    5.32    0.97
   5  -5  -6    5.01    1.27
  -5   5   6    5.55    1.33
   4  -5  -6    2.16    0.57
   4  -5  -6    2.90    0.90
   4  -5  -6    1.08    0.78
  -4   5   6    2.62    0.82
   3  -5  -6    1.22    0.41
   3  -5  -6    0.96    0.61
   3  -5  -6    0.88    0.66
  -3   5   6    0.97    0.32
  -3   5   6    0.29    0.60
   2  -5  -6    6.00    0.80
   2  -5  -6    4.31    1.05
   2  -5  -6    5.15    1.12
  -2   5   6    3.65    0.99
  -2   5   6    4.59    1.09
   1  -5  -6    0.43    0.58
   1  -5  -6   -0.05    0.30
  -1   5   6   -0.17    0.57
  -1   5   6    0.31    0.55
   0  -5  -6   -0.04    0.41
   0  -5  -6   -0.66    0.44
   0   5   6    0.61    0.49
   0   5   6   -0.01    0.53
  -1  -5  -6    0.13    0.59
  -1  -5  -6   -0.04    0.44
   1   5   6    0.21    0.55
   1   5   6    0.28    0.62
  -2  -5  -6    4.85    1.19
  -2  -5  -6    3.92    1.16
   2   5   6    4.23    1.26
   2   5   6    3.76    1.10
  -3  -5  -6    1.64    0.97
  -3  -5  -6   -0.17    0.53
   3   5   6   -0.74    0.70
   3   5   6   -0.65    0.76
   6  -6  -6   -0.26    0.91
   6  -6  -6    0.87    0.60
  -6   6   6    1.13    0.94
   5  -6  -6    4.91    1.33
   5  -6  -6    6.08    1.04
   5  -6  -6    2.40    1.05
  -5   6   6    4.10    1.21
   4  -6  -6    0.22    0.62
   4  -6  -6   -0.27    0.57
   4  -6  -6    0.55    0.37
  -4   6   6    0.14    0.49
   3  -6  -6    1.47    0.84
   3  -6  -6    1.59    0.49
   3  -6  -6    2.99    1.00
  -3   6   6    0.29    0.52
   2  -6  -6    0.80    0.63
   2  -6  -6    1.42    0.47
   2  -6  -6    1.66    0.75
  -2   6   6    0.16    0.69
  -2   6   6    0.88    0.62
   1  -6  -6    1.08    0.76
   1  -6  -6   -0.07    0.44
  -1   6   6   -0.01    0.60
  -1   6   6    0.12    0.64
   0  -6  -6   24.77    2.29
   0  -6  -6   24.09    2.26
   0   6   6   24.13    2.29
  -1  -6  -6   -0.45    0.50
  -1  -6  -6   -0.32    0.65
   1   6   6    0.29    0.71
   1   6   6    0.07    0.66
  -2  -6  -6   -0.24    0.58
  -2  -6  -6   -0.72    0.51
   2   6   6    0.18    0.68
   2   6   6    0.33    0.59
  -3  -6  -6   -0.33    0.75
  -3  -6  -6    0.01    0.56
   3   6   6   -0.07    0.85
   3   6   6    0.87    0.98
   6  -7  -6    1.38    1.20
  -6   7   6    0.26    0.86
   5  -7  -6    0.99    0.93
   5  -7  -6   -0.35    0.68
  -5   7   6   -0.37    0.66
   4  -7  -6    0.62    0.86
   4  -7  -6    1.60    0.86
  -4   7   6    0.00    0.67
   3  -7  -6    0.37    0.39
   3  -7  -6    0.02    0.65
   3  -7  -6    0.12    0.74
  -3   7   6   -0.25    0.61
   2  -7  -6    0.73    0.38
   2  -7  -6    0.32    0.64
   2  -7  -6    0.48    0.66
  -2   7   6    0.01    0.64
   1  -7  -6    0.84    0.72
   1  -7  -6    1.55    0.75
  -1   7   6    0.50    0.74
  -1   7   6    1.01    0.74
   0  -7  -6    0.13    0.70
   0  -7  -6    0.61    0.69
   0   7   6    0.09    0.51
  -1  -7  -6    0.23    0.70
  -1  -7  -6   -0.64    0.66
   1   7   6    0.40    0.77
   1   7   6   -0.30    0.52
  -2  -7  -6    0.16    0.87
  -2  -7  -6    0.13    0.76
   2   7   6    0.35    0.82
   2   7   6    0.51    0.93
   5  -8  -6    0.14    0.87
   5  -8  -6    0.36    0.96
  -5   8   6    0.15    0.88
   4  -8  -6   -0.69    0.75
   4  -8  -6    0.02    0.70
  -4   8   6    0.37    0.74
   3  -8  -6    1.10    0.73
   3  -8  -6   -0.17    0.73
  -3   8   6    0.51    0.72
   2  -8  -6    0.22    0.82
   2  -8  -6   -0.58    0.54
  -2   8   6    0.03    0.62
   1  -8  -6    1.91    1.00
   1  -8  -6    0.93    0.81
  -1   8   6    0.63    0.80
  -1   8   6    1.37    0.89
   0  -8  -6    0.56    0.67
   0  -8  -6   -1.28    0.55
   0   8   6   -0.52    0.59
  -1  -8  -6    0.41    0.78
  -1  -8  -6   -1.24    0.64
   1   8   6   -1.10    0.80
   1   8   6   -0.57    0.80
   4  -9  -6    0.11    1.05
   4  -9  -6    0.01    0.82
  -4   9   6    0.66    0.88
   3  -9  -6   -0.15    0.85
   3  -9  -6   -0.07    0.76
  -3   9   6   -0.22    0.74
   2  -9  -6    1.10    0.94
   2  -9  -6    1.61    1.06
  -2   9   6   -0.22    0.75
   1  -9  -6    0.24    0.89
   1  -9  -6   -0.62    0.78
  -1   9   6    0.33    0.84
   1  14  -7   -0.06    0.76
  -1 -14   7   -0.21    0.86
   0  14  -7    1.53    0.87
   0 -14   7    1.74    0.99
  -1  14  -7    1.67    0.61
   1 -14   7    1.27    0.90
  -2  14  -7    0.55    0.60
   2 -14   7   -0.07    0.72
   2 -14   7    0.93    0.79
  -3  14  -7    0.11    0.66
   3 -14   7   -0.04    0.72
   2  13  -7    0.39    0.57
   2  13  -7    0.47    0.73
  -2 -13   7    0.16    0.68
  -2 -13   7    0.71    0.96
   1  13  -7    1.76    0.62
   1  13  -7    2.01    0.90
  -1 -13   7    0.60    0.76
  -1 -13   7    0.93    1.02
   0  13  -7   -0.03    0.43
   0  13  -7    0.12    0.61
   0 -13   7   -0.33    0.70
  -1  13  -7   -0.20    0.45
  -1  13  -7    0.51    0.66
   1 -13   7    0.00    0.67
  -2  13  -7    0.23    0.59
   2 -13   7    0.13    0.67
   2 -13   7   -0.07    0.56
  -3  13  -7    0.74    0.65
   3 -13   7   -0.66    0.48
   3 -13   7    0.67    0.70
  -4  13  -7   -0.16    0.60
   4 -13   7    1.30    0.75
   3  12  -7    0.12    0.55
   3  12  -7   -0.53    0.42
  -3 -12   7   -0.56    0.80
  -3 -12   7   -0.17    0.93
   2  12  -7   -0.07    0.44
   2  12  -7   -0.38    0.54
  -2 -12   7   -0.05    0.54
  -2 -12   7    0.52    0.68
   1  12  -7    1.53    0.52
   1  12  -7    1.21    0.72
  -1 -12   7    0.92    0.80
  -1 -12   7    1.82    0.83
   0  12  -7    0.22    0.45
   0  12  -7    0.00    0.30
   0  12  -7   -0.02    0.27
   0 -12   7    0.43    0.62
   0 -12   7    0.05    0.65
  -1  12  -7   -0.50    0.47
  -1  12  -7   -0.17    0.37
   1 -12   7   -0.57    0.40
   1 -12   7    0.09    0.63
  -2  12  -7    0.46    0.66
   2 -12   7    0.94    0.68
   2 -12   7   -0.34    0.47
  -3  12  -7    3.23    0.98
   3 -12   7    2.46    0.81
   3 -12   7    1.31    0.69
  -4  12  -7   -0.33    0.40
   4 -12   7    0.00    0.52
  -5  12  -7    0.16    0.81
   5 -12   7    0.29    0.84
   4  11  -7    0.63    0.79
   4  11  -7    0.77    0.73
  -4 -11   7    0.20    0.75
  -4 -11   7    0.07    0.77
   3  11  -7    1.00    0.76
   3  11  -7    0.17    0.44
  -3 -11   7    0.24    0.68
  -3 -11   7    0.14    0.59
   2  11  -7   14.28    1.93
  -2 -11   7   11.27    1.87
  -2 -11   7   14.13    1.81
   1  11  -7   10.02    0.95
   1  11  -7   11.34    1.63
  -1 -11   7    7.02    1.45
  -1 -11   7   15.31    1.54
   0  11  -7    1.68    0.66
   0  11  -7    2.22    0.81
   0 -11   7    1.69    0.75
   0 -11   7    1.38    0.64
  -1  11  -7    0.28    0.41
  -1  11  -7   -0.29    0.43
   1 -11   7    0.27    0.44
   1 -11   7   -0.05    0.51
  -2  11  -7    1.84    0.70
   2 -11   7    0.54    0.62
   2 -11   7    1.39    0.55
   2 -11   7    1.51    0.62
  -3  11  -7    3.37    0.94
   3 -11   7    1.77    0.80
   3 -11   7    3.04    0.78
  -4  11  -7    0.14    0.56
  -4  11  -7    3.25    1.02
   4 -11   7    0.50    0.58
  -5  11  -7    1.95    0.79
  -5  11  -7    3.47    1.17
   5 -11   7    1.97    0.93
   5 -11   7    3.57    1.21
   5  10  -7    0.75    0.85
   5  10  -7   -0.32    0.72
  -5 -10   7    0.02    0.72
  -5 -10   7    0.54    0.77
   4  10  -7    1.02    0.74
   4  10  -7    0.70    0.79
  -4 -10   7    2.00    1.00
  -4 -10   7    2.17    0.91
   3  10  -7   -0.17    0.59
   3  10  -7   -0.73    0.39
  -3 -10   7    0.04    0.57
  -3 -10   7    0.83    0.72
   2  10  -7    2.25    0.76
   2  10  -7    2.84    0.68
  -2 -10   7    3.36    0.99
  -2 -10   7    2.10    0.81
   1  10  -7   -0.01    0.38
   1  10  -7    0.25    0.30
  -1 -10   7    0.25    0.55
  -1 -10   7   -0.46    0.47
   0  10  -7    3.15    0.76
   0  10  -7    3.20    0.86
   0 -10   7    1.88    0.66
   0 -10   7    1.86    0.75
  -1  10  -7    4.62    0.88
  -1  10  -7    3.47    0.88
   1 -10   7    2.91    0.88
   1 -10   7    2.66    0.72
  -2  10  -7    6.40    1.12
   2 -10   7    7.82    1.08
   2 -10   7    6.27    1.24
   2 -10   7    6.54    1.11
  -3  10  -7   12.83    1.76
  -3  10  -7   14.44    1.52
  -3  10  -7   14.39    0.87
   3 -10   7   14.97    1.38
   3 -10   7   16.54    1.68
  -4  10  -7    2.44    0.77
  -4  10  -7    6.21    1.30
  -4  10  -7    5.87    0.79
   4 -10   7    4.90    1.22
   4 -10   7    4.73    1.16
  -5  10  -7   -0.54    0.40
  -5  10  -7   -0.15    0.46
  -5  10  -7   -0.56    0.68
   5 -10   7    0.04    0.56
   5 -10   7    0.79    0.80
   6 -10   7    1.68    1.15
   5   9  -7   -0.45    0.37
   5   9  -7    1.15    0.90
  -5  -9   7   -0.24    0.69
  -5  -9   7    1.29    0.75
   4   9  -7    2.79    0.84
   4   9  -7    3.37    1.03
  -4  -9   7    3.20    1.04
  -4  -9   7    1.50    0.82
   3   9  -7    2.64    0.78
   3   9  -7    1.76    0.80
  -3  -9   7    1.95    0.87
  -3  -9   7    2.81    0.97
   2   9  -7   13.59    1.72
   2   9  -7   15.19    1.22
  -2  -9   7   18.23    1.64
  -2  -9   7   10.38    1.62
   1   9  -7    0.86    0.34
   1   9  -7    1.00    0.53
  -1  -9   7    0.81    0.53
  -1  -9   7    0.37    0.48
   0   9  -7   -0.01    0.26
   0   9  -7   -0.25    0.38
   0  -9   7   -0.24    0.37
   0  -9   7   -0.40    0.32
  -1   9  -7    3.65    0.87
  -1   9  -7    5.15    0.97
   1  -9   7    4.01    0.93
   1  -9   7    2.63    0.68
  -2   9  -7   49.01    2.94
  -2   9  -7   48.37    2.94
   2  -9   7   46.67    2.76
   2  -9   7   42.01    2.79
  -3   9  -7    1.16    0.54
  -3   9  -7    1.72    0.67
  -3   9  -7    1.89    0.34
   3  -9   7    1.45    0.53
   3  -9   7    1.33    0.63
  -4   9  -7    3.99    0.97
  -4   9  -7    2.86    0.62
  -4   9  -7    1.85    0.86
   4  -9   7    2.50    0.89
   4  -9   7    3.15    1.09
  -5   9  -7    2.41    0.68
  -5   9  -7    1.18    0.69
  -5   9  -7    1.46    0.90
   5  -9   7    3.42    1.02
   5  -9   7    2.39    0.96
  -6   9  -7    0.45    0.69
  -6   9  -7   -0.55    0.76
  -6   9  -7    0.66    0.55
   6  -9   7    0.27    0.83
   6  -9   7    0.78    0.93
   6   8  -7    0.08    1.01
  -6  -8   7    0.95    1.04
  -6  -8   7    1.92    0.80
   5   8  -7    3.46    1.09
   5   8  -7    1.11    0.74
  -5  -8   7    4.16    1.22
  -5  -8   7    2.52    0.92
   4   8  -7    9.90    1.41
   4   8  -7    5.57    1.25
   4   8  -7    6.93    1.23
  -4  -8   7    9.18    1.52
  -4  -8   7    7.28    1.44
   3   8  -7    1.64    0.71
   3   8  -7    3.04    0.72
   3   8  -7    1.96    0.71
  -3  -8   7    2.16    0.81
  -3  -8   7    2.98    0.91
   2   8  -7   15.01    1.46
   2   8  -7   15.81    1.24
   2   8  -7   17.52    1.63
  -2  -8   7   12.37    1.69
  -2  -8   7   14.85    1.51
   1   8  -7    9.14    1.32
   1   8  -7    8.05    0.69
   1   8  -7    8.84    0.70
   1   8  -7    9.52    1.29
  -1  -8   7    8.13    1.29
  -1  -8   7    7.92    1.17
   0   8  -7   -0.24    0.43
   0   8  -7    0.53    0.33
   0  -8   7   -0.18    0.39
   0  -8   7   -0.22    0.38
  -1   8  -7    0.75    0.50
  -1   8  -7    0.37    0.40
  -1   8  -7    0.59    0.49
  -1   8  -7    0.67    0.38
   1  -8   7    1.18    0.51
   1  -8   7    0.17    0.32
  -2   8  -7    7.48    1.17
  -2   8  -7    5.80    1.03
   2  -8   7    7.01    1.02
   2  -8   7    6.69    1.09
  -3   8  -7    5.22    0.99
  -3   8  -7    5.14    1.05
  -3   8  -7    4.37    0.54
   3  -8   7    2.31    0.84
   3  -8   7    3.93    0.93
   3  -8   7    1.65    0.49
  -4   8  -7   -0.28    0.37
  -4   8  -7   -0.01    0.53
  -4   8  -7    0.28    0.38
   4  -8   7    1.04    0.59
   4  -8   7    0.04    0.51
  -5   8  -7    2.91    0.79
  -5   8  -7    3.89    1.01
  -5   8  -7    3.52    1.06
   5  -8   7    1.76    0.83
   5  -8   7    3.65    1.06
  -6   8  -7   -0.07    0.68
  -6   8  -7    0.94    0.77
  -6   8  -7    1.17    0.66
   6  -8   7    0.84    0.79
   6  -8   7    1.56    1.00
   6   7  -7    1.15    0.98
  -6  -7   7    0.42    0.60
  -6  -7   7   -1.09    0.65
   5   7  -7   -0.57    0.59
   5   7  -7   -0.31    0.50
  -5  -7   7    0.18    0.49
  -5  -7   7    0.64    0.62
   4   7  -7    0.80    0.54
   4   7  -7   -0.33    0.28
   4   7  -7    0.95    0.63
  -4  -7   7    0.21    0.61
  -4  -7   7   -0.10    0.41
   3   7  -7    0.08    0.42
   3   7  -7    0.08    0.45
   3   7  -7   -0.51    0.32
  -3  -7   7    0.28    0.44
  -3  -7   7    0.52    0.48
   2   7  -7    1.57    0.46
   2   7  -7    1.43    0.44
   2   7  -7    1.46    0.58
   2   7  -7    1.63    0.63
  -2  -7   7    0.89    0.36
  -2  -7   7    0.82    0.56
  -2  -7   7    0.72    0.26
  -2  -7   7    1.28    0.34
   1   7  -7   -0.35    0.41
   1   7  -7    0.27    0.23
   1   7  -7    0.21    0.21
   1   7  -7    0.11    0.28
  -1  -7   7    0.59    0.43
  -1  -7   7   -0.04    0.16
   0   7  -7    0.06    0.32
   0   7  -7    0.05    0.32
   0  -7   7   -0.02    0.34
   0  -7   7   -0.18    0.29
  -1   7  -7    1.62    0.56
  -1   7  -7    2.24    0.63
  -1   7  -7    1.66    0.53
  -1   7  -7    1.56    0.62
   1  -7   7    1.52    0.51
   1  -7   7    1.89    0.64
  -2   7  -7   15.45    1.40
  -2   7  -7   12.83    0.70
  -2   7  -7   12.29    1.50
  -2   7  -7   10.15    1.33
  -2   7  -7   13.34    0.68
   2  -7   7   13.74    1.26
   2  -7   7   10.36    1.49
  -3   7  -7    0.23    0.29
  -3   7  -7    0.20    0.50
  -3   7  -7    0.30    0.43
   3  -7   7    0.09    0.39
   3  -7   7   -0.13    0.56
   3  -7   7    0.14    0.24
  -4   7  -7    0.76    0.68
  -4   7  -7    0.75    0.52
  -4   7  -7    1.36    0.48
   4  -7   7    1.06    0.61
   4  -7   7    0.59    0.70
  -5   7  -7   -0.21    0.60
  -5   7  -7    0.27    0.47
  -5   7  -7    0.11    0.46
   5  -7   7   -0.40    0.52
   5  -7   7   -0.25    0.55
  -6   7  -7    1.47    0.75
  -6   7  -7    1.64    0.73
  -6   7  -7    0.16    0.76
   6  -7   7    0.28    0.60
   6  -7   7    0.03    0.65
   6   6  -7    0.62    0.86
  -6  -6   7    0.24    0.56
  -6  -6   7   -0.49    0.54
   5   6  -7    0.06    0.51
   5   6  -7    0.37    0.57
  -5  -6   7    0.26    0.81
  -5  -6   7    0.67    0.45
  -5  -6   7    0.85    0.61
   4   6  -7    0.09    0.48
   4   6  -7    0.07    0.55
  -4  -6   7   -0.08    0.37
  -4  -6   7   -0.36    0.48
   3   6  -7    3.45    0.74
   3   6  -7    3.88    0.81
   3   6  -7    4.93    0.94
   3   6  -7    3.57    0.81
  -3  -6   7    2.42    0.71
  -3  -6   7    4.42    0.84
   2   6  -7    5.81    0.97
   2   6  -7    5.01    0.74
   2   6  -7    6.69    1.07
   2   6  -7    7.42    0.77
  -2  -6   7    6.42    1.06
  -2  -6   7    6.49    0.56
  -2  -6   7    7.99    0.79
   1   6  -7    9.28    1.22
   1   6  -7    8.84    0.70
   1   6  -7    9.63    1.15
  -1  -6   7    8.63    1.09
  -1  -6   7    8.63    0.82
  -1  -6   7    8.27    0.64
   0   6  -7   -0.01    0.25
   0   6  -7    0.04    0.24
   0   6  -7   -0.31    0.17
   0   6  -7    0.08    0.07
   0   6  -7   -0.03    0.08
   0  -6   7   -0.12    0.23
  -1   6  -7    4.20    0.81
  -1   6  -7    5.26    0.91
  -1   6  -7    6.03    0.96
   1  -6   7    4.67    0.89
   1  -6   7    6.07    0.87
  -2   6  -7    3.66    0.49
  -2   6  -7    4.10    0.48
  -2   6  -7    3.34    0.77
  -2   6  -7    4.20    0.93
  -2   6  -7    3.54    0.75
   2  -6   7    3.24    0.68
   2  -6   7    3.38    0.35
   2  -6   7    2.63    0.80
  -3   6  -7    9.57    0.88
  -3   6  -7    5.96    1.07
  -3   6  -7   10.18    1.37
   3  -6   7    8.05    1.17
   3  -6   7    5.42    1.25
  -4   6  -7    0.54    0.59
  -4   6  -7    0.22    0.37
  -4   6  -7    0.09    0.39
   4  -6   7   -0.44    0.48
   4  -6   7    0.11    0.50
  -5   6  -7    1.00    0.77
  -5   6  -7    1.29    0.65
  -5   6  -7    2.62    0.82
   5  -6   7    2.22    0.85
   5  -6   7    1.41    0.85
  -6   6  -7   -0.07    0.47
  -6   6  -7   -0.22    0.63
  -6   6  -7    0.57    0.75
   6  -6   7    0.16    0.64
   6  -6   7   -0.19    0.67
   7   5  -7    2.56    1.08
   7   5  -7    0.15    0.87
  -7  -5   7    0.45    0.87
   6   5  -7    1.38    0.80
   6   5  -7   -0.32    0.74
  -6  -5   7   -0.52    0.56
  -6  -5   7    0.34    0.80
   5   5  -7    2.58    0.95
   5   5  -7    0.02    0.50
  -5  -5   7    2.36    0.88
  -5  -5   7    0.96    0.65
   4   5  -7    2.66    0.85
   4   5  -7    2.61    0.71
  -4  -5   7    3.09    0.82
  -4  -5   7    3.05    0.82
   3   5  -7   17.87    1.40
   3   5  -7   14.02    1.32
   3   5  -7   14.42    1.40
  -3  -5   7   15.84    1.37
  -3  -5   7   12.43    1.31
   2   5  -7    5.62    0.95
   2   5  -7    6.43    0.96
   2   5  -7    5.96    0.76
   2   5  -7    5.95    0.79
  -2  -5   7    6.00    0.50
  -2  -5   7    6.58    1.00
  -2  -5   7    6.45    0.80
   1   5  -7    4.31    0.73
   1   5  -7    2.62    0.41
   1   5  -7    1.56    0.39
   1   5  -7    2.34    0.62
  -1  -5   7    2.14    0.44
  -1  -5   7    1.81    0.56
  -1  -5   7    2.54    0.42
   0   5  -7   15.03    1.40
   0   5  -7   20.62    1.02
   0   5  -7   21.26    1.41
   0   5  -7   19.74    1.55
   0   5  -7   19.35    1.04
   0  -5   7   21.78    1.00
   0  -5   7   19.93    0.97
   0  -5   7   20.25    1.47
  -1   5  -7    0.49    0.21
  -1   5  -7    0.94    0.47
  -1   5  -7    0.90    0.24
  -1   5  -7    1.08    0.46
   1  -5   7    1.01    0.35
   1  -5   7    0.08    0.39
   1  -5   7    1.07    0.22
  -2   5  -7    2.09    0.43
  -2   5  -7    2.71    0.69
  -2   5  -7    2.40    0.77
  -2   5  -7    3.36    0.68
  -2   5  -7    2.43    0.44
   2  -5   7    4.30    0.96
   2  -5   7    3.26    0.46
   2  -5   7    2.84    0.64
  -3   5  -7    0.60    0.41
  -3   5  -7    1.15    0.45
  -3   5  -7    0.63    0.53
  -3   5  -7    0.57    0.39
   3  -5   7    0.86    0.37
   3  -5   7    0.15    0.54
   3  -5   7    0.49    0.43
  -4   5  -7   -0.19    0.53
  -4   5  -7    0.06    0.46
  -4   5  -7    0.53    0.42
   4  -5   7    0.65    0.55
   4  -5   7    0.54    0.51
  -5   5  -7   -0.31    0.46
  -5   5  -7    0.87    0.60
  -5   5  -7    3.25    1.03
   5  -5   7    0.81    0.59
   5  -5   7    1.85    0.83
  -6   5  -7   -0.42    0.57
  -6   5  -7   -0.15    0.70
  -6   5  -7   -0.08    0.56
   6  -5   7    0.83    0.69
   6  -5   7    1.19    0.82
   7   4  -7    0.09    0.84
   7   4  -7   -0.01    0.65
  -7  -4   7    0.13    1.08
  -7  -4   7   -0.02    0.73
   6   4  -7    1.29    1.02
   6   4  -7    1.09    0.67
  -6  -4   7    2.96    1.08
  -6  -4   7    1.99    0.86
   5   4  -7   11.06    1.62
   5   4  -7   11.05    1.51
   5   4  -7   12.02    1.46
  -5  -4   7    9.94    1.53
  -5  -4   7   13.12    1.69
   4   4  -7    7.13    1.11
   4   4  -7    8.48    1.29
  -4  -4   7    5.80    1.10
  -4  -4   7    8.52    1.28
   3   4  -7    0.37    0.47
   3   4  -7    0.21    0.45
   3   4  -7    0.50    0.45
  -3  -4   7    0.22    0.38
  -3  -4   7    0.59    0.38
   2   4  -7    0.73    0.40
   2   4  -7    0.44    0.34
   2   4  -7    0.00    0.25
   2   4  -7    0.23    0.42
  -2  -4   7    0.21    0.33
  -2  -4   7    0.18    0.26
  -2  -4   7    0.04    0.32
  -2  -4   7    0.39    0.23
   1   4  -7    0.41    0.27
   1   4  -7    0.44    0.33
   1   4  -7    0.77    0.47
   1   4  -7    0.33    0.28
   1   4  -7    1.26    0.34
  -1  -4   7    0.68    0.29
  -1  -4   7    0.84    0.31
   0   4  -7    7.42    0.61
   0   4  -7    9.54    1.13
   0   4  -7    8.28    1.09
   0   4  -7    7.24    0.74
   0   4  -7    8.77    0.68
   0  -4   7    6.73    0.61
   0  -4   7    6.82    0.91
   0  -4   7    7.04    0.58
  -1   4  -7   20.12    1.52
  -1   4  -7   17.81    1.14
  -1   4  -7   19.66    1.18
  -1   4  -7   18.63    1.47
   1  -4   7   22.43    1.28
   1  -4   7   20.26    1.59
  -2   4  -7    0.97    0.37
  -2   4  -7    2.48    0.57
  -2   4  -7    0.91    0.41
  -2   4  -7    1.40    0.42
   2  -4   7    0.80    0.46
   2  -4   7    1.17    0.52
   2  -4   7    1.53    0.38
  -3   4  -7    0.06    0.26
  -3   4  -7   -0.05    0.32
  -3   4  -7   -0.14    0.31
   3  -4   7    0.48    0.41
   3  -4   7   -0.05    0.49
   3  -4   7    0.35    0.32
  -4   4  -7    5.01    1.02
  -4   4  -7    4.04    0.96
  -4   4  -7    3.27    0.82
   4  -4   7    6.31    1.25
   4  -4   7    2.55    0.78
  -5   4  -7    0.38    0.51
  -5   4  -7   -0.35    0.48
  -5   4  -7    0.26    0.63
   5  -4   7    1.17    0.67
   5  -4   7    0.89    0.67
  -6   4  -7    0.08    0.56
  -6   4  -7   -0.20    0.80
   6  -4   7   -1.20    0.52
   6  -4   7    2.13    0.95
   7   3  -7    0.79    0.91
   7   3  -7    0.21    0.60
  -7  -3   7    1.54    0.95
  -7  -3   7    0.89    0.76
   6   3  -7    0.31    0.74
   6   3  -7   -0.33    0.43
   6   3  -7   -0.55    0.51
  -6  -3   7    0.07    0.49
  -6  -3   7    0.34    0.77
   5   3  -7    3.44    0.93
   5   3  -7    2.05    0.72
   5   3  -7    2.65    0.78
  -5  -3   7    7.29    1.32
  -5  -3   7    4.66    1.02
   4   3  -7    0.39    0.50
   4   3  -7    0.57    0.41
   4   3  -7    0.19    0.49
  -4  -3   7    0.51    0.57
  -4  -3   7   -0.23    0.28
   3   3  -7   23.07    1.77
   3   3  -7   20.91    1.72
  -3  -3   7   24.34    1.75
  -3  -3   7   26.24    1.80
   2   3  -7   26.40    1.89
   2   3  -7   26.35    1.63
   2   3  -7   24.80    1.72
   2   3  -7   27.79    1.67
   2   3  -7   27.73    1.47
  -2  -3   7   27.46    1.72
  -2  -3   7   26.76    1.47
  -2  -3   7   26.02    1.78
  -2  -3   7   26.41    1.38
   1   3  -7   32.33    1.91
   1   3  -7   35.28    1.86
   1   3  -7   34.86    2.07
   1   3  -7   34.53    2.21
  -1  -3   7   36.56    1.98
  -1  -3   7   36.95    1.59
  -1  -3   7   36.99    1.91
   0   3  -7   19.72    1.19
   0   3  -7   18.17    1.39
   0   3  -7   17.57    1.18
   0   3  -7   20.61    1.22
   0   3  -7   19.24    1.47
   0  -3   7   19.22    1.17
   0  -3   7   18.22    0.98
   0  -3   7   19.79    1.44
   0  -3   7   17.32    1.13
  -1   3  -7   10.22    1.04
  -1   3  -7   10.11    0.87
  -1   3  -7    8.95    0.98
  -1   3  -7   10.74    0.89
   1  -3   7    9.13    0.79
   1  -3   7   11.13    0.80
   1  -3   7   10.57    1.13
  -2   3  -7    8.24    1.14
  -2   3  -7    8.27    0.86
  -2   3  -7    7.97    0.96
  -2   3  -7    7.08    0.90
   2  -3   7    7.49    0.80
   2  -3   7    7.56    1.22
   2  -3   7    6.42    0.83
  -3   3  -7    2.40    0.53
  -3   3  -7    3.55    0.83
  -3   3  -7    2.65    0.66
   3  -3   7    1.99    0.78
   3  -3   7    1.32    0.50
   3  -3   7    1.89    0.58
  -4   3  -7    4.45    1.01
   4  -3   7    3.88    0.97
   4  -3   7    3.17    1.00
  -5   3  -7    1.42    0.74
   5  -3   7    2.95    1.00
   5  -3   7    4.14    1.10
  -6   3  -7   -0.26    0.79
   6  -3   7   -0.65    0.73
   6  -3   7    0.36    0.63
   7   2  -7    1.15    0.95
   7   2  -7    3.76    1.15
  -7  -2   7    3.16    0.98
  -7  -2   7    4.47    1.43
   6   2  -7    0.43    0.55
   6   2  -7    0.58    0.64
   6   2  -7    0.37    0.55
  -6  -2   7    0.52    0.52
  -6  -2   7    2.24    1.02
   5   2  -7    3.83    1.06
   5   2  -7    5.64    1.00
   5   2  -7    5.59    0.99
  -5  -2   7    7.50    1.40
  -5  -2   7    3.66    0.83
   4   2  -7    0.78    0.57
   4   2  -7    1.66    0.51
   4   2  -7    1.37    0.24
  -4  -2   7    1.50    0.63
  -4  -2   7    2.43    0.66
   3   2  -7    0.15    0.27
   3   2  -7   -0.06    0.17
   3   2  -7    0.18    0.38
  -3  -2   7    0.48    0.39
  -3  -2   7    0.33    0.37
  -3  -2   7    0.09    0.25
   2   2  -7   30.97    1.86
   2   2  -7   27.86    1.96
   2   2  -7   31.97    1.76
   2   2  -7   35.53    2.01
  -2  -2   7   32.45    2.00
  -2  -2   7   34.69    1.82
  -2  -2   7   31.90    1.46
  -2  -2   7   33.84    1.99
   1   2  -7   36.27    2.05
   1   2  -7   33.62    1.95
   1   2  -7   41.08    1.82
   1   2  -7   36.87    2.05
  -1  -2   7   34.75    2.06
  -1  -2   7   32.82    1.94
   0   2  -7    0.30    0.27
   0   2  -7    0.18    0.32
   0   2  -7    0.34    0.28
   0  -2   7    0.23    0.18
   0  -2   7    0.47    0.26
   0  -2   7    0.67    0.41
   0  -2   7    0.40    0.14
  -1   2  -7    3.55    0.49
  -1   2  -7    2.76    0.64
  -1   2  -7    2.95    0.61
  -1   2  -7    3.26    0.61
  -1   2  -7    3.28    0.73
   1  -2   7    3.56    0.49
   1  -2   7    3.28    0.59
   1  -2   7    2.60    0.73
   1  -2   7    2.69    0.44
  -2   2  -7    0.45    0.38
  -2   2  -7    0.41    0.38
  -2   2  -7    0.64    0.35
  -2   2  -7    0.66    0.42
   2  -2   7    1.13    0.40
   2  -2   7    1.63    0.47
   2  -2   7    1.13    0.65
  -3   2  -7    4.22    0.69
  -3   2  -7    3.19    0.76
   3  -2   7    1.45    0.74
   3  -2   7    3.72    0.75
   3  -2   7    2.01    0.66
  -4   2  -7    1.08    0.68
   4  -2   7    0.78    0.72
   4  -2   7    2.42    0.79
   4  -2   7    2.29    0.80
  -5   2  -7    4.61    1.14
   5  -2   7    3.24    1.04
   5  -2   7    3.94    1.21
  -6   2  -7    3.39    1.41
   6  -2   7    1.45    1.06
   6  -2   7    2.15    1.05
   7   1  -7   -0.38    0.75
   7   1  -7   -0.65    0.52
  -7  -1   7    1.50    1.02
  -7  -1   7    0.17    0.49
   6   1  -7    5.62    1.19
   6   1  -7    3.56    1.15
  -6  -1   7    5.26    1.04
  -6  -1   7    4.00    1.23
   5   1  -7    0.45    0.61
   5   1  -7    0.26    0.46
  -5  -1   7    0.84    0.45
  -5  -1   7   -0.19    0.54
   4   1  -7   13.69    1.13
   4   1  -7   12.14    0.92
   4   1  -7   11.07    1.53
  -4  -1   7   14.91    1.51
  -4  -1   7   12.12    1.21
   3   1  -7   51.77    2.45
   3   1  -7   57.10    2.68
   3   1  -7   51.16    3.14
  -3  -1   7   51.94    3.04
  -3  -1   7   58.87    2.96
  -3  -1   7   54.20    2.67
  -3  -1   7   54.28    2.44
   2   1  -7    0.82    0.37
   2   1  -7    0.03    0.35
  -2  -1   7    0.49    0.38
  -2  -1   7    0.66    0.38
  -2  -1   7    0.95    0.16
   1   1  -7    5.95    0.83
   1   1  -7    9.90    0.92
   1   1  -7    6.74    0.56
   1   1  -7    6.95    0.94
  -1  -1   7    8.79    1.08
  -1  -1   7    8.45    0.84
   0   1  -7   17.49    1.29
   0   1  -7   14.90    1.25
   0   1  -7   17.37    1.28
   0  -1   7   14.31    1.36
  -1   1  -7    4.13    0.76
  -1   1  -7    4.50    0.82
  -1   1  -7    4.48    0.56
  -1   1  -7    4.35    0.79
   1  -1   7    2.79    0.75
   1  -1   7    4.44    0.57
   1  -1   7    4.19    0.43
   1  -1   7    3.95    0.70
  -2   1  -7   22.19    1.76
  -2   1  -7   25.20    1.66
   2  -1   7   23.20    1.72
   2  -1   7   23.59    2.00
   2  -1   7   27.34    1.62
  -3   1  -7   14.78    1.56
  -3   1  -7   20.10    1.38
   3  -1   7   20.07    1.66
   3  -1   7   17.32    1.79
  -4   1  -7    3.26    0.94
   4  -1   7    4.60    1.10
   4  -1   7    5.17    1.19
   4  -1   7    2.91    0.95
  -5   1  -7    2.69    0.99
   5  -1   7    3.65    1.17
   5  -1   7    2.85    1.08
   7   0  -7   -0.32    0.61
   7   0  -7   -0.49    0.76
  -7   0   7    0.40    0.60
  -7   0   7   -0.98    0.70
   6   0  -7    0.42    0.69
   6   0  -7    2.20    0.86
  -6   0   7    1.89    0.69
  -6   0   7    0.58    0.85
   5   0  -7    2.32    0.71
   5   0  -7    1.48    0.84
  -5   0   7    2.13    0.88
  -5   0   7    3.64    0.83
   4   0  -7    1.72    0.66
   4   0  -7    1.88    0.51
  -4   0   7    2.12    0.57
  -4   0   7    4.05    0.95
   3   0  -7    3.10    0.83
   3   0  -7    5.08    0.59
  -3   0   7    5.41    0.81
  -3   0   7    4.76    0.75
  -3   0   7    4.59    0.56
  -3   0   7    5.14    0.96
   2   0  -7   26.05    1.52
   2   0  -7   22.97    1.78
  -2   0   7   26.51    1.81
  -2   0   7   24.64    1.69
   1   0  -7    5.94    0.41
   1   0  -7    6.26    0.80
   1   0  -7    6.27    0.94
  -1   0   7    7.39    0.95
  -1   0   7    6.95    1.05
   0   0  -7    9.49    1.02
   0   0  -7    8.68    0.51
   0   0  -7   10.96    0.98
   0   0  -7   10.76    1.33
   0   0   7    8.80    1.24
  -1   0  -7    6.34    0.60
  -1   0  -7    7.11    1.07
  -1   0  -7    4.67    0.87
   1   0   7    5.73    0.61
   1   0   7    5.00    1.05
   1   0   7    6.13    0.94
   1   0   7    6.09    0.44
  -2   0  -7   21.62    1.79
  -2   0  -7   20.15    1.64
   2   0   7   20.28    1.47
   2   0   7   21.43    1.71
   2   0   7   20.95    2.00
  -3   0  -7    1.77    0.57
  -3   0  -7    0.87    0.56
  -3   0  -7    1.00    0.43
   3   0   7    1.53    0.70
   3   0   7    1.09    0.73
   3   0   7    0.63    0.53
  -4   0  -7   -0.47    0.49
   4   0   7    0.18    0.64
   4   0   7   -0.99    0.46
   4   0   7   -0.04    0.58
  -5   0  -7    0.53    0.74
   5   0   7   -0.73    0.70
   5   0   7    0.65    0.77
   7  -1  -7    1.17    1.10
   7  -1  -7   -1.00    0.53
  -7   1   7   -0.07    0.92
  -7   1   7   -0.18    0.45
   6  -1  -7   -0.79    0.68
   6  -1  -7   -0.28    0.39
  -6   1   7    2.07    0.98
  -6   1   7    0.41    0.42
   5  -1  -7    7.93    1.47
   5  -1  -7   11.22    1.12
  -5   1   7   11.82    1.70
  -5   1   7   11.52    1.17
   4  -1  -7    2.58    0.88
   4  -1  -7    5.39    0.76
  -4   1   7    4.15    0.96
  -4   1   7    4.31    0.76
   3  -1  -7    0.78    0.57
   3  -1  -7    1.93    0.37
  -3   1   7    2.88    0.78
  -3   1   7    2.11    0.62
  -3   1   7    2.04    0.52
   2  -1  -7    0.92    0.17
   2  -1  -7    0.61    0.53
   2  -1  -7    1.19    0.36
  -2   1   7    1.29    0.57
  -2   1   7    0.71    0.48
   1  -1  -7    1.00    0.37
   1  -1  -7    1.00    0.45
   1  -1  -7    0.76    0.42
  -1   1   7    0.07    0.47
  -1   1   7    0.55    0.39
   0  -1  -7    4.76    0.93
   0  -1  -7    6.53    1.07
   0  -1  -7    5.77    0.46
   0   1   7    3.94    1.01
  -1  -1  -7   14.08    1.37
  -1  -1  -7   10.03    1.38
   1   1   7   14.23    1.33
   1   1   7   11.84    1.68
   1   1   7   13.17    0.57
  -2  -1  -7   10.59    1.40
  -2  -1  -7    5.48    1.11
   2   1   7    8.43    1.08
   2   1   7    8.37    1.24
   2   1   7    6.29    1.28
  -3  -1  -7   -0.10    0.37
  -3  -1  -7    1.17    0.69
   3   1   7   -0.32    0.63
   3   1   7   -0.31    0.49
   3   1   7    0.00    0.58
  -4  -1  -7   -0.28    0.65
   4   1   7    0.03    0.69
   4   1   7   -0.76    0.51
   4   1   7   -0.30    0.66
  -5  -1  -7    1.72    1.06
   5   1   7    5.99    1.55
   5   1   7    3.85    1.21
   7  -2  -7   -0.53    0.93
   7  -2  -7   -0.35    0.45
  -7   2   7   -0.59    0.59
   6  -2  -7    0.75    0.52
   6  -2  -7    1.50    0.99
  -6   2   7   -0.17    0.33
  -6   2   7    2.38    1.00
   5  -2  -7    0.92    0.78
   5  -2  -7    0.43    0.35
  -5   2   7    0.44    0.60
  -5   2   7    0.90    0.42
   4  -2  -7    0.20    0.29
   4  -2  -7    0.62    0.62
  -4   2   7    0.36    0.32
  -4   2   7    0.97    0.61
   3  -2  -7   11.33    0.81
   3  -2  -7    9.78    1.50
  -3   2   7   12.42    1.55
  -3   2   7   11.60    1.24
  -3   2   7   10.62    0.98
   2  -2  -7   -0.18    0.28
   2  -2  -7    0.54    0.54
   2  -2  -7    0.08    0.13
   2  -2  -7    0.21    0.24
  -2   2   7   -0.03    0.25
  -2   2   7    0.05    0.44
   1  -2  -7   22.24    1.87
   1  -2  -7   22.80    1.90
   1  -2  -7   22.09    1.47
   1  -2  -7   23.19    1.14
  -1   2   7   23.63    1.80
  -1   2   7   25.16    1.97
   0  -2  -7   -0.31    0.38
   0  -2  -7    0.36    0.26
   0  -2  -7   -0.12    0.40
   0   2   7    0.05    0.46
  -1  -2  -7    0.35    0.50
  -1  -2  -7    0.63    0.52
   1   2   7    0.51    0.67
   1   2   7    0.20    0.48
  -2  -2  -7   13.61    1.46
  -2  -2  -7   13.26    1.78
   2   2   7   16.63    1.67
   2   2   7   18.37    1.95
  -3  -2  -7    2.70    0.88
  -3  -2  -7    1.42    0.83
   3   2   7    3.69    1.06
   3   2   7    2.63    0.98
  -4  -2  -7    2.85    1.09
   4   2   7    1.24    0.87
   4   2   7    0.95    0.90
   4   2   7    2.18    0.93
   7  -3  -7    1.32    1.13
   7  -3  -7    1.32    0.72
  -7   3   7    0.36    0.94
   6  -3  -7   -0.04    0.54
   6  -3  -7    0.32    0.84
  -6   3   7    0.81    0.81
   5  -3  -7    0.90    0.83
   5  -3  -7    0.80    0.43
  -5   3   7    1.27    0.81
  -5   3   7    0.92    0.46
   4  -3  -7    9.13    1.53
   4  -3  -7   12.14    1.01
  -4   3   7    8.40    1.38
  -4   3   7   12.75    1.05
   3  -3  -7    0.46    0.55
   3  -3  -7    0.16    0.55
   3  -3  -7    0.45    0.25
  -3   3   7    0.36    0.28
  -3   3   7    1.28    0.69
   2  -3  -7   13.54    1.75
   2  -3  -7   10.96    0.88
   2  -3  -7   10.50    1.49
   2  -3  -7   11.37    0.80
  -2   3   7   12.91    1.33
  -2   3   7   11.18    1.57
   1  -3  -7   -0.26    0.39
   1  -3  -7   -0.10    0.32
  -1   3   7   -0.13    0.37
  -1   3   7    0.02    0.44
   0  -3  -7    0.33    0.54
   0  -3  -7    0.21    0.58
   0   3   7    1.02    0.82
  -1  -3  -7    3.35    0.91
  -1  -3  -7    5.28    1.09
   1   3   7    5.64    1.30
   1   3   7    6.12    1.15
  -2  -3  -7   -0.06    0.43
  -2  -3  -7    0.17    0.45
   2   3   7   -0.21    0.50
   2   3   7   -0.45    0.60
  -3  -3  -7    1.00    0.52
  -3  -3  -7   -0.16    0.66
   3   3   7    0.00    0.68
   3   3   7    0.13    0.50
  -4  -3  -7    0.58    0.88
   4   3   7    0.59    0.71
   4   3   7   -0.42    0.94
   7  -4  -7   -0.50    1.01
  -7   4   7    1.24    1.18
   6  -4  -7    1.25    1.08
  -6   4   7    0.25    0.83
   5  -4  -7    0.39    0.80
   5  -4  -7    0.91    0.43
  -5   4   7    0.74    0.79
   4  -4  -7    0.48    0.35
   4  -4  -7    0.29    0.60
   4  -4  -7    0.22    0.68
  -4   4   7    0.57    0.64
   3  -4  -7    6.02    1.24
   3  -4  -7    6.04    0.78
   3  -4  -7    5.06    1.16
  -3   4   7    6.90    1.31
   2  -4  -7    0.05    0.46
   2  -4  -7    0.35    0.24
   2  -4  -7    1.06    0.31
   2  -4  -7    0.79    0.58
  -2   4   7    1.30    0.70
  -2   4   7    1.07    0.75
   1  -4  -7    0.50    0.51
   1  -4  -7    0.57    0.59
  -1   4   7    0.78    0.52
  -1   4   7    0.82    0.59
   0  -4  -7   -0.06    0.50
   0  -4  -7    0.20    0.58
   0   4   7   -0.72    0.44
  -1  -4  -7   -0.11    0.43
  -1  -4  -7   -0.23    0.53
   1   4   7    1.01    0.75
   1   4   7    0.16    0.62
  -2  -4  -7    1.57    0.71
  -2  -4  -7    1.15    0.83
   2   4   7    1.78    1.02
   2   4   7    1.24    0.84
  -3  -4  -7   -0.48    0.45
  -3  -4  -7    0.15    0.79
   3   4   7    0.80    0.87
   3   4   7   -0.73    0.76
   6  -5  -7   -0.67    0.85
  -6   5   7    0.41    0.84
   5  -5  -7    9.43    1.77
  -5   5   7    9.94    1.71
   4  -5  -7   -0.42    0.54
   4  -5  -7    0.54    0.73
  -4   5   7   -0.06    0.59
   3  -5  -7    0.48    0.64
   3  -5  -7    0.48    0.68
  -3   5   7    0.72    0.72
   2  -5  -7    1.51    0.81
   2  -5  -7    0.65    0.68
  -2   5   7    1.90    0.79
  -2   5   7    1.45    0.82
   1  -5  -7    0.54    0.57
   1  -5  -7    1.13    0.73
  -1   5   7   -0.31    0.58
  -1   5   7   -0.16    0.41
   0  -5  -7    0.93    0.70
   0  -5  -7   -0.12    0.58
   0   5   7   -0.82    0.29
  -1  -5  -7    2.61    0.92
  -1  -5  -7    2.11    0.99
   1   5   7    1.64    0.82
   1   5   7    1.07    0.82
  -2  -5  -7    0.50    0.63
  -2  -5  -7    0.14    0.67
   2   5   7    0.51    0.85
   2   5   7    0.19    0.85
  -3  -5  -7    0.94    0.81
  -3  -5  -7    0.78    1.10
   3   5   7    2.22    1.11
   3   5   7    0.97    1.14
   6  -6  -7    0.12    1.04
  -6   6   7    1.31    1.00
   5  -6  -7    0.87    0.86
   5  -6  -7    0.09    0.71
  -5   6   7   -0.16    0.55
   4  -6  -7    0.29    0.85
   4  -6  -7   -0.28    0.65
  -4   6   7   -0.42    0.67
   3  -6  -7    1.09    0.64
   3  -6  -7   -0.64    0.38
  -3   6   7    0.83    0.67
   2  -6  -7    1.05    0.74
   2  -6  -7    0.41    0.79
  -2   6   7    2.06    0.88
  -2   6   7    1.30    0.88
   1  -6  -7    0.30    0.56
   1  -6  -7   -0.20    0.62
  -1   6   7   -0.33    0.56
  -1   6   7   -0.33    0.59
   0  -6  -7    3.09    1.14
   0  -6  -7    3.59    1.04
   0   6   7    1.69    1.15
  -1  -6  -7   -0.05    0.62
  -1  -6  -7   -0.03    0.80
   1   6   7   -0.67    0.38
   1   6   7   -0.30    0.62
  -2  -6  -7   -0.07    0.53
  -2  -6  -7   -0.37    0.82
   2   6   7   -0.55    0.88
   2   6   7    0.43    0.90
   5  -7  -7   -0.19    0.81
   5  -7  -7    0.56    0.98
  -5   7   7    0.15    0.85
   4  -7  -7   -0.66    0.74
   4  -7  -7   -0.36    0.89
  -4   7   7    0.15    0.64
   3  -7  -7    3.39    1.25
   3  -7  -7    5.86    1.48
  -3   7   7    5.96    1.39
   2  -7  -7    1.39    0.94
   2  -7  -7    1.85    1.05
  -2   7   7    0.95    0.85
  -2   7   7    2.13    0.92
   1  -7  -7   -0.87    0.66
   1  -7  -7   -0.42    0.59
  -1   7   7    0.31    0.83
  -1   7   7   -0.58    0.60
   0  -7  -7    0.48    0.73
   0  -7  -7   -0.70    0.67
   0   7   7    0.55    0.84
  -1  -7  -7    0.22    0.96
  -1  -7  -7   -0.40    0.64
   1   7   7   -0.23    0.71
   1   7   7   -0.38    0.51
   4  -8  -7   -0.07    0.87
   4  -8  -7   -0.17    0.88
  -4   8   7    1.14    1.07
   3  -8  -7    0.34    0.87
   3  -8  -7   -0.81    0.83
  -3   8   7    0.15    0.77
   2  -8  -7   -0.87    0.82
   2  -8  -7   -0.93    0.66
  -2   8   7    1.74    0.97
   1  -8  -7    0.98    1.00
   1  -8  -7    0.35    0.80
  -1   8   7   -0.20    0.88
  -1   8   7    0.35    0.57
   0  -8  -7   -0.65    0.53
   0  -8  -7    0.12    0.96
   0   8   7   -0.38    0.81
   1  14  -8    1.03    0.82
  -1 -14   8   -0.43    0.78
   0  14  -8    2.06    0.96
   0 -14   8    0.95    0.89
  -1  14  -8    1.14    0.67
   1 -14   8    0.96    0.90
  -2  14  -8   -0.21    0.73
   2 -14   8    1.12    0.85
   2 -14   8   -0.29    0.70
   2  13  -8    1.57    0.86
   2  13  -8    0.01    0.47
  -2 -13   8    1.77    0.95
  -2 -13   8    0.94    0.91
   1  13  -8    0.37    0.71
  -1 -13   8   -0.01    0.56
  -1 -13   8    0.44    0.76
   0  13  -8    2.33    0.73
   0  13  -8    2.14    0.84
   0 -13   8    2.22    1.00
   0 -13   8    1.15    0.72
  -1  13  -8   -0.06    0.52
  -1  13  -8   -0.20    0.53
   1 -13   8    0.19    0.75
  -2  13  -8   -0.07    0.50
   2 -13   8    0.25    0.56
   2 -13   8    0.28    0.72
  -3  13  -8    0.21    0.70
   3 -13   8    1.03    0.69
  -4  13  -8    0.21    0.83
   4 -13   8    2.84    1.10
   3  12  -8   -0.48    0.53
   3  12  -8   -0.33    0.68
  -3 -12   8    0.29    0.75
  -3 -12   8   -0.67    0.78
   2  12  -8    0.57    0.46
   2  12  -8   -0.13    0.48
  -2 -12   8    0.41    0.67
  -2 -12   8   -0.14    0.59
   1  12  -8   -0.07    0.32
   1  12  -8   -0.25    0.52
  -1 -12   8    0.34    0.74
  -1 -12   8    0.14    0.62
   0  12  -8    2.31    0.67
   0  12  -8    3.42    1.09
   0 -12   8    2.05    0.83
   0 -12   8    2.37    0.95
  -1  12  -8    0.76    0.68
  -1  12  -8   -0.39    0.42
   1 -12   8    0.39    0.56
   1 -12   8   -1.39    0.41
  -2  12  -8   -0.15    0.47
   2 -12   8    0.49    0.55
   2 -12   8    0.11    0.39
  -3  12  -8    3.25    1.00
   3 -12   8    3.35    1.00
  -4  12  -8   -0.95    0.65
  -4  12  -8   -0.69    0.41
   4 -12   8    0.16    0.66
   4  11  -8    0.07    0.78
   4  11  -8    0.27    0.75
  -4 -11   8   -0.45    0.72
  -4 -11   8    0.89    0.84
   3  11  -8    0.24    0.60
   3  11  -8    0.38    0.62
  -3 -11   8    0.75    0.78
  -3 -11   8    0.10    0.44
   2  11  -8    1.95    0.59
   2  11  -8    2.25    0.99
  -2 -11   8    1.42    0.78
  -2 -11   8    0.78    0.81
   1  11  -8    0.40    0.30
   1  11  -8    1.21    0.73
  -1 -11   8    0.84    0.68
  -1 -11   8    0.21    0.55
   0  11  -8   16.58    1.73
   0 -11   8   21.08    2.01
   0 -11   8   19.32    1.71
  -1  11  -8    2.57    0.85
  -1  11  -8    6.55    1.13
   1 -11   8    4.80    0.96
   1 -11   8    3.12    0.85
  -2  11  -8    1.73    0.71
   2 -11   8    1.10    0.59
   2 -11   8    2.58    0.92
   2 -11   8    1.07    0.61
  -3  11  -8    2.84    0.86
  -3  11  -8    2.74    0.92
   3 -11   8    3.79    1.05
   3 -11   8    2.74    0.85
  -4  11  -8    0.23    0.52
  -4  11  -8   -0.07    0.64
   4 -11   8    0.59    0.61
   4 -11   8    0.53    0.60
  -5  11  -8    2.08    0.97
  -5  11  -8   -0.69    0.46
   5 -11   8    0.62    0.79
   5 -11   8    0.38    0.67
   5  10  -8    0.18    0.87
   5  10  -8    2.81    1.20
  -5 -10   8    1.27    0.89
  -5 -10   8    1.91    1.01
   4  10  -8    7.42    1.50
   4  10  -8    6.13    1.15
  -4 -10   8    3.95    1.16
  -4 -10   8    6.00    1.40
   3  10  -8    2.40    0.72
   3  10  -8    3.08    0.99
  -3 -10   8    2.06    0.96
  -3 -10   8    2.50    0.89
   2  10  -8    0.00    0.45
   2  10  -8    0.16    0.36
  -2 -10   8    0.89    0.75
  -2 -10   8    0.53    0.60
   1  10  -8   -0.61    0.37
   1  10  -8   -0.09    0.24
  -1 -10   8    0.38    0.56
  -1 -10   8    0.57    0.65
   0  10  -8    0.62    0.43
   0 -10   8    0.77    0.51
   0 -10   8    0.36    0.52
  -1  10  -8    9.53    1.40
  -1  10  -8   12.47    1.63
   1 -10   8   10.72    1.52
   1 -10   8   11.04    1.39
  -2  10  -8    1.55    0.68
  -2  10  -8   -0.32    0.36
   2 -10   8    0.69    0.56
   2 -10   8    0.00    0.40
   2 -10   8    0.53    0.48
  -3  10  -8    4.51    0.98
  -3  10  -8    6.35    1.26
   3 -10   8    4.67    1.04
   3 -10   8    4.45    0.86
   3 -10   8    4.55    1.23
  -4  10  -8    2.98    0.94
  -4  10  -8    1.70    0.88
   4 -10   8    1.40    0.84
   4 -10   8    0.33    0.60
  -5  10  -8    0.32    0.72
  -5  10  -8    0.35    0.64
   5 -10   8    0.42    0.69
   5 -10   8   -0.42    0.66
   5   9  -8    2.40    1.06
   5   9  -8    3.39    1.13
  -5  -9   8    3.82    1.17
  -5  -9   8    3.07    1.13
   4   9  -8   -0.16    0.42
   4   9  -8    0.14    0.59
   4   9  -8    0.64    0.63
  -4  -9   8   -0.75    0.45
  -4  -9   8   -0.26    0.54
   3   9  -8    0.26    0.63
   3   9  -8    0.60    0.55
   3   9  -8   -0.69    0.33
  -3  -9   8   -0.25    0.45
  -3  -9   8    0.18    0.60
   2   9  -8    0.60    0.47
   2   9  -8    0.16    0.35
   2   9  -8    0.59    0.47
  -2  -9   8    0.22    0.56
  -2  -9   8    0.78    0.65
   1   9  -8    2.40    0.81
   1   9  -8    2.82    0.80
   1   9  -8    2.78    0.43
  -1  -9   8    2.45    0.76
  -1  -9   8    2.43    0.86
   0   9  -8    8.20    1.36
   0   9  -8    8.51    1.27
   0  -9   8    7.48    1.32
   0  -9   8    7.42    1.17
  -1   9  -8   16.33    1.62
  -1   9  -8   14.42    1.70
  -1   9  -8   16.88    1.58
   1  -9   8   14.10    1.41
   1  -9   8   15.82    1.54
   1  -9   8   15.58    1.43
  -2   9  -8   30.51    2.29
  -2   9  -8   32.42    2.34
   2  -9   8   28.00    2.38
   2  -9   8   30.76    2.12
   2  -9   8   26.69    2.09
  -3   9  -8   10.80    0.63
  -3   9  -8   11.66    1.58
  -3   9  -8    9.93    1.51
   3  -9   8   10.72    1.10
   3  -9   8    6.93    1.26
   3  -9   8    9.00    1.56
  -4   9  -8    1.20    0.48
  -4   9  -8    1.31    0.70
  -4   9  -8    1.42    0.70
   4  -9   8    0.51    0.55
   4  -9   8    0.71    0.79
  -5   9  -8   -0.15    0.52
  -5   9  -8   -0.67    0.56
  -5   9  -8   -0.09    0.45
   5  -9   8   -0.32    0.64
   5  -9   8    0.46    0.70
   6   8  -8    0.59    0.92
  -6  -8   8   -0.22    0.87
  -6  -8   8    0.54    0.69
   5   8  -8    1.19    0.75
   5   8  -8   -0.76    0.66
   5   8  -8   -0.21    0.51
  -5  -8   8    0.60    0.69
  -5  -8   8   -0.02    0.50
   4   8  -8    0.58    0.56
   4   8  -8    0.01    0.47
   4   8  -8   -0.19    0.48
  -4  -8   8   -0.07    0.51
  -4  -8   8    0.89    0.77
   3   8  -8    1.82    0.76
   3   8  -8    1.31    0.65
   3   8  -8    1.40    0.56
  -3  -8   8    1.80    0.77
   2   8  -8    9.65    0.93
   2   8  -8    9.61    1.39
   2   8  -8    9.11    1.33
  -2  -8   8    6.95    1.19
  -2  -8   8   10.56    0.87
   1   8  -8   13.63    0.85
   1   8  -8   11.03    1.46
   1   8  -8   13.18    0.83
   1   8  -8   10.83    1.47
  -1  -8   8   12.08    1.28
  -1  -8   8   13.38    1.17
   0   8  -8   38.61    2.43
   0   8  -8   39.05    2.65
   0  -8   8   37.20    2.42
   0  -8   8   38.63    2.44
  -1   8  -8   -0.05    0.43
  -1   8  -8    0.16    0.37
  -1   8  -8    0.65    0.55
  -1   8  -8   -0.02    0.38
   1  -8   8   -0.04    0.35
   1  -8   8    0.21    0.47
  -2   8  -8    1.65    0.69
  -2   8  -8    2.50    0.69
  -2   8  -8    0.54    0.45
   2  -8   8    2.53    0.64
   2  -8   8    1.74    0.61
   2  -8   8    1.43    0.69
  -3   8  -8    1.74    0.82
  -3   8  -8    1.35    0.69
  -3   8  -8    2.45    0.41
   3  -8   8    0.47    0.42
   3  -8   8    2.36    0.89
   3  -8   8    1.46    0.63
  -4   8  -8   -0.05    0.34
  -4   8  -8   -0.24    0.44
  -4   8  -8    1.08    0.74
   4  -8   8   -0.31    0.65
   4  -8   8    0.16    0.51
  -5   8  -8    0.63    0.79
  -5   8  -8    1.40    0.73
  -5   8  -8    0.99    0.63
   5  -8   8    0.45    0.69
   5  -8   8    1.97    0.94
  -6   8  -8    1.53    0.86
  -6   8  -8    0.17    0.70
  -6   8  -8    1.70    1.07
   6  -8   8    1.39    0.82
   6  -8   8    0.76    0.88
   6   7  -8    3.58    1.25
  -6  -7   8    6.01    1.54
  -6  -7   8    6.55    1.44
   5   7  -8    0.80    0.77
   5   7  -8    1.58    0.70
  -5  -7   8    1.42    0.71
  -5  -7   8    2.48    0.88
   4   7  -8    1.17    0.58
   4   7  -8    2.52    0.85
   4   7  -8    2.08    0.75
  -4  -7   8    0.35    0.69
   3   7  -8    0.88    0.50
   3   7  -8   -0.16    0.35
   3   7  -8    0.92    0.63
  -3  -7   8    1.55    0.72
   2   7  -8   11.03    0.99
   2   7  -8    8.75    1.31
   2   7  -8   10.71    1.41
  -2  -7   8    8.33    1.28
  -2  -7   8   11.17    0.84
   1   7  -8    0.49    0.45
   1   7  -8    0.55    0.26
   1   7  -8    0.71    0.54
   1   7  -8    0.55    0.22
  -1  -7   8    1.02    0.51
  -1  -7   8    0.33    0.31
  -1  -7   8    0.78    0.24
   0   7  -8    2.02    0.69
   0   7  -8    3.85    0.77
   0   7  -8    3.67    0.85
   0  -7   8    4.99    0.91
   0  -7   8    4.31    0.81
  -1   7  -8    0.38    0.46
  -1   7  -8    0.85    0.51
   1  -7   8    0.41    0.36
   1  -7   8    1.83    0.66
  -2   7  -8    1.33    0.56
  -2   7  -8    0.76    0.49
  -2   7  -8    1.15    0.24
  -2   7  -8    0.88    0.64
  -2   7  -8    1.01    0.26
   2  -7   8    0.80    0.49
   2  -7   8    1.42    0.73
  -3   7  -8    3.02    0.53
  -3   7  -8    5.02    1.08
  -3   7  -8    4.41    0.97
   3  -7   8    1.22    0.75
   3  -7   8    2.89    0.79
  -4   7  -8    0.40    0.48
  -4   7  -8   -0.26    0.36
  -4   7  -8    0.15    0.64
   4  -7   8   -0.61    0.37
   4  -7   8    0.52    0.63
  -5   7  -8    1.07    0.93
  -5   7  -8    0.96    0.65
  -5   7  -8    1.84    0.76
   5  -7   8    1.16    0.89
   5  -7   8    2.01    0.85
  -6   7  -8   -0.14    0.93
  -6   7  -8   -1.52    0.56
  -6   7  -8    0.21    0.62
   6  -7   8    0.52    0.80
   6  -7   8    1.08    0.73
   6   6  -8   -0.35    0.64
  -6  -6   8    0.87    0.65
  -6  -6   8    0.11    0.64
   5   6  -8    1.06    0.72
   5   6  -8    1.23    0.63
  -5  -6   8    1.01    0.71
   4   6  -8   -0.33    0.40
   4   6  -8   -0.36    0.44
  -4  -6   8    0.03    0.49
   3   6  -8    7.00    1.06
   3   6  -8    7.97    1.28
   3   6  -8    6.75    1.17
  -3  -6   8    8.06    1.23
  -3  -6   8   10.67    1.07
   2   6  -8    0.27    0.31
   2   6  -8    0.12    0.29
   2   6  -8    0.42    0.39
   2   6  -8   -0.27    0.39
  -2  -6   8    0.47    0.45
  -2  -6   8    0.52    0.35
  -2  -6   8   -0.06    0.16
   1   6  -8   -0.09    0.14
   1   6  -8    0.74    0.43
   1   6  -8    1.25    0.58
   1   6  -8    0.38    0.23
  -1  -6   8    0.16    0.20
  -1  -6   8    0.72    0.50
  -1  -6   8    0.15    0.25
   0   6  -8    7.56    1.01
   0   6  -8    6.85    0.52
   0   6  -8    7.35    1.09
   0   6  -8    5.86    1.06
   0   6  -8    7.91    0.51
   0  -6   8    7.58    0.39
   0  -6   8    7.20    1.03
  -1   6  -8    1.70    0.58
  -1   6  -8    0.84    0.47
  -1   6  -8    1.10    0.23
  -1   6  -8    1.02    0.23
   1  -6   8    0.27    0.48
   1  -6   8    1.24    0.15
   1  -6   8    0.62    0.35
  -2   6  -8   -0.47    0.29
  -2   6  -8   -0.17    0.24
  -2   6  -8    0.09    0.34
  -2   6  -8   -0.08    0.21
   2  -6   8   -0.05    0.28
   2  -6   8   -0.41    0.40
  -3   6  -8    4.59    0.71
  -3   6  -8    4.02    0.93
  -3   6  -8    4.02    0.80
  -3   6  -8    6.02    1.23
   3  -6   8    1.98    0.80
   3  -6   8    4.01    0.92
  -4   6  -8    0.45    0.50
  -4   6  -8    0.30    0.42
  -4   6  -8    1.53    0.70
   4  -6   8   -0.22    0.61
   4  -6   8   -0.21    0.47
  -5   6  -8    0.53    0.60
  -5   6  -8   -0.44    0.36
  -5   6  -8    0.35    0.74
   5  -6   8    0.85    0.59
   5  -6   8    0.87    0.72
  -6   6  -8   -0.33    0.77
  -6   6  -8   -0.29    0.55
  -6   6  -8    0.45    0.74
   6  -6   8    0.11    0.66
   6  -6   8    1.60    1.03
   6   5  -8    0.85    0.78
  -6  -5   8    1.96    0.83
   5   5  -8   -0.21    0.47
   5   5  -8   -0.15    0.64
  -5  -5   8    0.06    0.55
  -5  -5   8    0.22    0.64
   4   5  -8    4.29    0.99
   4   5  -8    4.87    1.03
  -4  -5   8    5.99    1.09
  -4  -5   8    3.79    0.94
   3   5  -8    0.92    0.63
   3   5  -8    3.63    0.83
   3   5  -8    3.27    0.69
   3   5  -8    3.13    0.76
  -3  -5   8    2.36    0.67
  -3  -5   8    3.19    0.83
   2   5  -8    9.18    1.32
   2   5  -8   10.60    1.09
   2   5  -8   11.01    1.05
   2   5  -8   10.86    0.98
  -2  -5   8   11.47    1.03
  -2  -5   8   12.53    0.84
  -2  -5   8   11.32    1.20
   1   5  -8    0.45    0.34
   1   5  -8    0.22    0.29
   1   5  -8    0.23    0.45
   1   5  -8    0.54    0.43
  -1  -5   8    1.02    0.40
  -1  -5   8    1.05    0.48
  -1  -5   8    0.90    0.30
   0   5  -8    0.48    0.31
   0   5  -8    0.74    0.29
   0   5  -8    1.36    0.43
   0   5  -8   -0.01    0.44
   0   5  -8    0.07    0.16
   0  -5   8    0.45    0.36
   0  -5   8    0.72    0.29
   0  -5   8    0.66    0.23
  -1   5  -8    5.48    0.95
  -1   5  -8    6.11    0.99
  -1   5  -8    5.01    0.60
   1  -5   8    6.39    1.08
   1  -5   8    6.04    0.78
   1  -5   8    5.99    0.52
  -2   5  -8    0.22    0.36
  -2   5  -8    0.22    0.29
  -2   5  -8   -0.11    0.25
  -2   5  -8    0.05    0.27
   2  -5   8   -0.09    0.21
   2  -5   8    0.25    0.48
   2  -5   8    0.08    0.34
  -3   5  -8    5.04    0.83
  -3   5  -8    5.45    1.08
  -3   5  -8    7.65    1.03
   3  -5   8    7.68    1.39
   3  -5   8    6.47    1.07
  -4   5  -8    0.80    0.54
  -4   5  -8   -0.56    0.44
   4  -5   8    0.72    0.49
   4  -5   8    0.13    0.38
  -5   5  -8    0.26    0.63
  -5   5  -8    0.46    0.60
   5  -5   8   -0.01    0.49
   5  -5   8   -0.43    0.47
  -6   5  -8   -0.69    0.79
  -6   5  -8   -0.65    0.49
   6  -5   8   -0.05    0.76
   6  -5   8   -0.21    0.79
   7   4  -8   -0.28    0.63
   7   4  -8   -0.37    0.93
  -7  -4   8    0.42    0.67
   6   4  -8   -0.12    0.47
   6   4  -8    0.89    0.73
   6   4  -8    0.29    0.81
  -6  -4   8    0.78    0.65
  -6  -4   8    0.40    0.83
   5   4  -8    3.27    0.85
   5   4  -8    2.27    0.81
   5   4  -8    0.88    0.66
  -5  -4   8    1.48    0.79
  -5  -4   8    2.72    0.80
   4   4  -8   -0.08    0.47
   4   4  -8    0.22    0.46
  -4  -4   8   -0.26    0.37
  -4  -4   8    0.60    0.55
   3   4  -8    7.09    1.14
   3   4  -8    6.20    1.14
   3   4  -8    7.34    1.03
  -3  -4   8    7.91    1.10
  -3  -4   8    6.50    1.07
   2   4  -8    1.52    0.48
   2   4  -8    1.46    0.47
   2   4  -8    3.37    0.76
   2   4  -8    2.01    0.52
  -2  -4   8    2.03    0.45
  -2  -4   8    1.84    0.59
  -2  -4   8    1.61    0.46
  -2  -4   8    1.11    0.39
   1   4  -8    0.09    0.22
   1   4  -8   -0.07    0.22
   1   4  -8   -0.30    0.30
   1   4  -8   -0.03    0.28
  -1  -4   8   -0.07    0.20
  -1  -4   8    0.11    0.24
   0   4  -8    0.21    0.23
   0   4  -8    0.17    0.22
   0   4  -8    0.22    0.38
   0   4  -8    0.76    0.30
   0   4  -8    0.30    0.36
   0  -4   8    0.09    0.18
   0  -4   8    0.34    0.22
   0  -4   8   -0.20    0.26
  -1   4  -8    3.89    0.59
  -1   4  -8    3.92    0.61
  -1   4  -8    3.32    0.72
  -1   4  -8    2.54    0.71
   1  -4   8    3.43    0.55
   1  -4   8    2.51    0.70
  -2   4  -8    0.12    0.29
  -2   4  -8    0.75    0.43
  -2   4  -8    0.29    0.38
  -2   4  -8   -0.29    0.36
   2  -4   8    0.27    0.50
   2  -4   8    0.40    0.30
   2  -4   8    0.08    0.32
  -3   4  -8    3.03    0.86
  -3   4  -8    1.45    0.46
  -3   4  -8    2.20    0.61
   3  -4   8    2.82    0.69
   3  -4   8    0.77    0.56
  -4   4  -8    0.61    0.66
  -4   4  -8    0.85    0.61
   4  -4   8    0.19    0.60
   4  -4   8    0.12    0.45
  -5   4  -8    0.61    0.68
  -5   4  -8    0.00    0.55
   5  -4   8    0.17    0.59
   5  -4   8    1.09    0.82
  -6   4  -8    1.61    0.98
  -6   4  -8   -0.94    0.88
   6  -4   8   -0.23    0.85
   6  -4   8   -0.20    0.77
   7   3  -8    5.87    1.56
   7   3  -8   10.23    1.65
  -7  -3   8    8.58    1.82
  -7  -3   8   11.16    1.79
   6   3  -8    2.14    0.75
   6   3  -8    0.46    0.73
   6   3  -8    1.86    0.71
  -6  -3   8    2.75    0.82
  -6  -3   8    1.36    0.92
   5   3  -8   11.80    1.48
   5   3  -8    8.92    1.35
   5   3  -8   10.23    1.60
  -5  -3   8   12.13    1.68
  -5  -3   8   10.88    1.49
   4   3  -8    2.02    0.70
   4   3  -8    0.68    0.59
   4   3  -8    1.22    0.44
  -4  -3   8    0.26    0.44
  -4  -3   8   -0.43    0.44
   3   3  -8    0.58    0.51
   3   3  -8    0.05    0.14
   3   3  -8   -0.17    0.40
  -3  -3   8   -0.14    0.30
  -3  -3   8    0.07    0.20
  -3  -3   8    0.16    0.35
   2   3  -8    2.79    0.63
   2   3  -8    2.88    0.73
   2   3  -8    3.11    0.58
   2   3  -8    2.72    0.65
   2   3  -8    3.61    0.56
   2   3  -8    1.55    0.52
  -2  -3   8    2.06    0.57
  -2  -3   8    3.41    0.44
  -2  -3   8    2.82    0.54
  -2  -3   8    2.48    0.61
   1   3  -8    1.05    0.44
   1   3  -8    0.57    0.37
   1   3  -8    0.10    0.30
   1   3  -8    0.52    0.28
   1   3  -8    0.75    0.39
  -1  -3   8    0.66    0.17
  -1  -3   8    0.55    0.32
  -1  -3   8    0.68    0.38
  -1  -3   8    0.76    0.17
   0   3  -8    9.95    0.88
   0   3  -8   10.36    1.26
   0   3  -8    7.92    1.08
   0   3  -8    9.08    0.87
   0  -3   8    8.45    0.58
   0  -3   8    9.02    0.82
   0  -3   8    9.47    1.04
  -1   3  -8    3.71    0.81
  -1   3  -8    2.90    0.69
  -1   3  -8    2.54    0.58
  -1   3  -8    1.93    0.50
   1  -3   8    3.53    0.61
   1  -3   8    2.98    0.79
   1  -3   8    3.41    0.49
  -2   3  -8    6.90    1.00
  -2   3  -8    5.80    0.88
  -2   3  -8    5.46    1.04
  -2   3  -8    6.37    0.94
   2  -3   8    7.11    0.89
   2  -3   8    5.14    1.04
   2  -3   8    7.49    0.94
  -3   3  -8    5.85    1.03
  -3   3  -8    4.26    0.99
  -3   3  -8    5.59    0.87
   3  -3   8    4.65    0.92
   3  -3   8    5.32    1.22
  -4   3  -8    0.10    0.47
  -4   3  -8    0.59    0.47
   4  -3   8    0.04    0.44
   4  -3   8    0.02    0.55
  -5   3  -8    0.35    0.75
   5  -3   8   -0.41    0.54
   5  -3   8    0.43    0.72
   7   2  -8   -0.57    0.69
   7   2  -8   -0.14    0.63
  -7  -2   8    0.96    0.75
  -7  -2   8   -0.80    0.80
   6   2  -8    0.42    0.60
   6   2  -8   -0.44    0.59
   6   2  -8   -0.34    0.50
  -6  -2   8    0.23    0.61
  -6  -2   8    0.12    0.61
   5   2  -8   -0.62    0.37
   5   2  -8    0.44    0.55
   5   2  -8    0.40    0.67
  -5  -2   8    0.44    0.42
  -5  -2   8   -0.54    0.59
   4   2  -8    4.40    0.73
   4   2  -8    4.58    0.99
  -4  -2   8    5.10    0.98
  -4  -2   8    4.59    1.00
   3   2  -8    6.65    1.08
   3   2  -8    6.79    0.65
  -3  -2   8    5.06    0.92
  -3  -2   8    8.02    1.14
  -3  -2   8    5.06    0.63
  -3  -2   8    6.11    0.66
   2   2  -8   31.23    2.17
   2   2  -8   38.38    2.13
   2   2  -8   37.59    2.25
   2   2  -8   31.28    1.82
  -2  -2   8   36.63    1.43
  -2  -2   8   35.03    2.03
  -2  -2   8   34.08    2.15
  -2  -2   8   32.84    2.10
   1   2  -8    9.73    1.01
   1   2  -8   10.88    0.80
   1   2  -8    9.76    1.00
   1   2  -8   10.93    1.01
  -1  -2   8    9.46    1.05
  -1  -2   8   10.75    0.97
   0   2  -8    2.44    0.57
   0   2  -8    3.49    0.71
   0   2  -8    2.10    0.53
   0  -2   8    2.20    0.22
   0  -2   8    2.39    0.68
   0  -2   8    1.97    0.51
  -1   2  -8    2.90    0.77
  -1   2  -8    2.42    0.62
  -1   2  -8    2.96    0.63
  -1   2  -8    3.69    0.51
  -1   2  -8    3.20    0.68
   1  -2   8    3.12    0.49
   1  -2   8    2.10    0.73
   1  -2   8    2.48    0.44
   1  -2   8    3.11    0.62
  -2   2  -8   31.24    2.00
  -2   2  -8   28.44    2.10
  -2   2  -8   33.52    2.14
   2  -2   8   28.72    1.78
   2  -2   8   29.93    1.96
   2  -2   8   31.37    2.42
  -3   2  -8    2.64    0.82
  -3   2  -8    4.17    0.70
   3  -2   8    3.87    0.88
   3  -2   8    2.64    0.74
   3  -2   8    2.13    0.82
  -4   2  -8    0.76    0.60
   4  -2   8    1.77    0.86
   4  -2   8    1.43    0.81
  -5   2  -8    0.30    0.67
   5  -2   8    1.28    0.83
   5  -2   8    0.06    0.69
   7   1  -8   -0.19    0.68
   7   1  -8    1.76    1.08
  -7  -1   8    0.15    0.92
  -7  -1   8    2.51    0.86
   6   1  -8   -0.88    0.46
   6   1  -8    0.35    0.74
  -6  -1   8    0.12    0.52
  -6  -1   8   -0.51    0.74
   5   1  -8    4.68    0.89
   5   1  -8    2.95    1.05
  -5  -1   8    5.50    1.21
  -5  -1   8    3.61    0.89
   4   1  -8    0.41    0.38
   4   1  -8    0.39    0.47
  -4  -1   8   -0.16    0.33
  -4  -1   8    1.30    0.66
   3   1  -8   12.08    1.35
   3   1  -8   13.51    0.87
  -3  -1   8   14.38    0.86
  -3  -1   8   13.73    1.14
  -3  -1   8   13.98    1.39
  -3  -1   8   13.28    1.27
   2   1  -8    4.13    0.56
   2   1  -8    5.47    0.87
   2   1  -8    4.61    0.87
  -2  -1   8    4.85    0.86
  -2  -1   8    6.86    1.01
   1   1  -8    2.49    0.36
   1   1  -8    2.33    0.59
   1   1  -8    2.22    0.61
  -1  -1   8    2.07    0.54
  -1  -1   8    2.33    0.73
   0   1  -8    3.23    0.68
   0   1  -8    4.12    0.81
   0  -1   8    3.73    0.69
   0  -1   8    5.13    1.00
  -1   1  -8    6.67    1.02
  -1   1  -8    5.00    0.87
  -1   1  -8    5.81    0.56
   1  -1   8    5.77    0.93
   1  -1   8    6.39    0.63
   1  -1   8    5.77    1.17
   1  -1   8    7.26    0.55
  -2   1  -8   20.54    1.55
   2  -1   8   18.13    1.37
   2  -1   8   17.85    1.53
   2  -1   8   15.84    1.78
  -3   1  -8   26.49    2.23
  -3   1  -8   27.55    1.81
   3  -1   8   26.33    2.41
   3  -1   8   26.27    2.06
   3  -1   8   28.60    1.98
  -4   1  -8    1.85    0.86
   4  -1   8    2.85    1.11
   4  -1   8    2.12    1.03
  -5   1  -8    0.34    0.86
   5  -1   8   -0.41    0.71
   5  -1   8    1.00    0.91
   7   0  -8    1.55    0.87
   7   0  -8   -1.24    0.45
  -7   0   8    0.31    0.58
  -7   0   8    0.31    0.88
   6   0  -8    2.91    1.16
   6   0  -8    1.67    0.69
  -6   0   8    1.86    0.97
  -6   0   8    3.05    0.80
   5   0  -8    3.43    0.75
   5   0  -8    3.53    1.15
  -5   0   8    5.27    1.21
  -5   0   8    4.02    0.87
   4   0  -8    5.61    0.76
   4   0  -8    3.90    1.07
  -4   0   8    5.50    1.06
  -4   0   8    3.99    0.85
   3   0  -8   10.69    1.53
   3   0  -8    9.27    0.67
  -3   0   8    9.36    1.01
  -3   0   8    8.38    1.28
  -3   0   8   10.34    1.06
   2   0  -8    0.18    0.20
   2   0  -8    0.20    0.32
   2   0  -8    0.57    0.49
  -2   0   8    0.05    0.40
  -2   0   8    0.22    0.41
   1   0  -8    0.99    0.41
   1   0  -8    0.45    0.44
  -1   0   8   -0.50    0.41
  -1   0   8    0.79    0.41
   0   0  -8    8.97    1.20
   0   0  -8    9.10    0.48
   0   0  -8    8.96    1.14
   0   0   8    9.78    1.40
  -1   0  -8   18.22    1.62
  -1   0  -8   17.17    1.58
   1   0   8   18.69    1.54
   1   0   8   15.96    1.76
  -2   0  -8    3.65    0.89
  -2   0  -8    4.16    0.91
   2   0   8    3.65    0.75
   2   0   8    3.22    0.84
   2   0   8    4.43    1.11
  -3   0  -8    3.75    0.87
  -3   0  -8    2.86    0.90
   3   0   8    2.73    0.82
   3   0   8    2.20    0.79
   3   0   8    2.24    0.94
  -4   0  -8    0.75    0.73
   4   0   8    1.01    0.93
   4   0   8    1.78    0.90
  -5   0  -8    0.07    0.87
   5   0   8    0.57    1.07
   5   0   8   -0.48    0.78
   7  -1  -8    0.62    0.87
  -7   1   8   -0.43    0.93
   6  -1  -8   -0.04    0.54
   6  -1  -8    0.95    0.85
  -6   1   8    0.12    0.46
  -6   1   8    1.59    0.95
   5  -1  -8   -0.20    0.52
   5  -1  -8   -0.54    0.34
  -5   1   8    0.47    0.72
  -5   1   8   -0.35    0.39
   4  -1  -8   10.00    0.87
   4  -1  -8    8.94    1.51
  -4   1   8    9.46    1.49
  -4   1   8   10.17    1.24
   3  -1  -8    0.12    0.57
   3  -1  -8   -0.27    0.16
  -3   1   8   -0.34    0.44
  -3   1   8    0.19    0.34
  -3   1   8   -0.03    0.48
   2  -1  -8    0.64    0.20
   2  -1  -8    0.78    0.41
   2  -1  -8   -0.34    0.47
  -2   1   8    0.26    0.45
  -2   1   8    0.27    0.52
   1  -1  -8   -0.11    0.38
   1  -1  -8    0.15    0.36
   1  -1  -8    0.41    0.49
  -1   1   8   -0.13    0.31
  -1   1   8    1.04    0.68
   0  -1  -8    7.25    1.19
   0  -1  -8    9.48    1.17
   0  -1  -8    8.74    1.32
   0   1   8    7.20    1.32
  -1  -1  -8    7.87    1.23
  -1  -1  -8    4.40    0.98
   1   1   8    5.47    0.97
   1   1   8    2.62    1.06
  -2  -1  -8    6.78    1.29
  -2  -1  -8    8.26    1.36
   2   1   8    8.54    1.62
   2   1   8   12.68    1.62
  -3  -1  -8    1.22    0.65
  -3  -1  -8    0.19    0.72
   3   1   8    0.85    0.63
   3   1   8    1.04    0.78
   3   1   8    2.11    0.85
  -4  -1  -8    0.36    0.73
   4   1   8   -0.16    0.80
   4   1   8   -0.05    0.63
   7  -2  -8    1.28    1.17
  -7   2   8    1.49    1.14
   6  -2  -8   -0.19    0.94
  -6   2   8    0.23    0.77
   5  -2  -8    0.70    0.76
  -5   2   8   -0.06    0.39
  -5   2   8    0.47    0.63
   4  -2  -8    9.13    1.55
  -4   2   8   10.85    1.62
  -4   2   8    9.41    1.17
   3  -2  -8    1.33    0.37
   3  -2  -8    1.28    0.63
  -3   2   8    4.23    1.00
  -3   2   8    1.85    0.55
  -3   2   8    4.03    1.01
   2  -2  -8    0.22    0.42
   2  -2  -8    0.09    0.31
   2  -2  -8    0.73    0.65
  -2   2   8    0.67    0.46
  -2   2   8    0.79    0.67
   1  -2  -8    1.41    0.46
   1  -2  -8    1.01    0.63
   1  -2  -8    1.65    0.66
  -1   2   8    0.92    0.72
  -1   2   8    1.81    0.64
   0  -2  -8   -0.07    0.45
   0  -2  -8    0.32    0.49
   0   2   8    2.01    0.91
  -1  -2  -8    0.00    0.44
  -1  -2  -8   -0.81    0.44
   1   2   8    0.20    0.42
   1   2   8    0.67    0.68
  -2  -2  -8   -0.32    0.46
  -2  -2  -8   -0.01    0.44
   2   2   8   -0.35    0.78
   2   2   8    0.17    0.61
  -3  -2  -8    1.54    0.69
  -3  -2  -8    1.76    0.92
   3   2   8    2.18    0.83
   3   2   8    0.64    0.86
  -4  -2  -8    0.58    0.91
   4   2   8    1.07    1.10
   7  -3  -8   -0.35    0.79
  -7   3   8    0.06    0.93
   6  -3  -8    1.71    0.96
  -6   3   8    1.99    0.97
   5  -3  -8    0.87    0.79
  -5   3   8   -0.63    0.66
   4  -3  -8    0.29    0.71
  -4   3   8   -0.21    0.60
  -4   3   8    0.36    0.33
   3  -3  -8   -0.18    0.57
   3  -3  -8   -0.20    0.50
  -3   3   8    1.10    0.74
  -3   3   8   -0.02    0.42
   2  -3  -8    0.14    0.44
   2  -3  -8    0.32    0.59
   2  -3  -8    0.12    0.28
  -2   3   8   -0.10    0.32
  -2   3   8   -0.67    0.46
   1  -3  -8    0.22    0.36
   1  -3  -8    0.17    0.38
   1  -3  -8    0.55    0.55
  -1   3   8   -0.48    0.51
  -1   3   8    0.39    0.37
   0  -3  -8    8.72    1.44
   0  -3  -8    7.28    1.37
   0   3   8   10.49    1.70
  -1  -3  -8    0.29    0.64
  -1  -3  -8    0.49    0.58
   1   3   8    0.38    0.59
   1   3   8    1.00    0.86
  -2  -3  -8    2.21    0.89
  -2  -3  -8    3.84    1.15
   2   3   8    1.84    0.91
   2   3   8    4.47    1.14
  -3  -3  -8    3.03    0.92
  -3  -3  -8    1.84    1.00
   3   3   8    4.23    1.43
   3   3   8    4.94    1.30
   6  -4  -8   -0.57    0.94
  -6   4   8    0.57    0.89
   5  -4  -8    0.10    0.78
  -5   4   8   -0.34    0.70
   4  -4  -8    2.14    1.02
  -4   4   8    1.00    0.66
   3  -4  -8    0.15    0.49
   3  -4  -8   -0.49    0.48
  -3   4   8   -0.30    0.55
  -3   4   8   -0.47    0.53
   2  -4  -8    1.66    0.88
   2  -4  -8    0.03    0.65
  -2   4   8    1.09    0.87
  -2   4   8    1.06    0.78
   1  -4  -8    0.93    0.70
   1  -4  -8    0.46    0.52
  -1   4   8    0.74    0.64
  -1   4   8   -0.43    0.43
   0  -4  -8   -0.55    0.54
   0  -4  -8    0.68    0.71
   0   4   8    0.00    0.55
  -1  -4  -8    1.24    0.92
  -1  -4  -8    0.28    0.60
   1   4   8   -0.18    0.49
   1   4   8   -1.26    0.40
  -2  -4  -8    0.51    0.67
  -2  -4  -8    0.77    0.86
   2   4   8   -0.42    0.86
   2   4   8   -0.17    0.69
  -3  -4  -8    0.65    0.80
  -3  -4  -8    0.53    1.01
   3   4   8   -0.28    0.75
   3   4   8   -0.67    0.89
   6  -5  -8   -0.33    0.97
  -6   5   8    0.41    0.90
   5  -5  -8    1.06    0.96
  -5   5   8    2.75    1.13
   4  -5  -8    0.07    0.77
   4  -5  -8    0.91    0.73
  -4   5   8   -0.52    0.42
   3  -5  -8    1.29    0.89
   3  -5  -8   -0.17    0.72
  -3   5   8   -0.19    0.65
   2  -5  -8    0.28    0.55
   2  -5  -8    0.26    0.67
  -2   5   8   -0.22    0.47
  -2   5   8    0.05    0.75
   1  -5  -8   -0.25    0.56
   1  -5  -8    0.61    0.71
  -1   5   8   -0.24    0.70
  -1   5   8   -0.45    0.56
   0  -5  -8    0.03    0.69
   0  -5  -8    0.84    0.81
   0   5   8    0.02    0.65
  -1  -5  -8   -0.25    0.58
  -1  -5  -8    0.41    0.75
   1   5   8    0.78    0.92
   1   5   8    0.09    0.81
  -2  -5  -8    0.73    0.85
  -2  -5  -8    0.47    0.84
   2   5   8    0.92    0.93
   2   5   8   -0.37    0.93
   5  -6  -8    0.21    1.00
  -5   6   8    0.31    0.81
   4  -6  -8   -0.29    0.86
   4  -6  -8    0.14    0.84
  -4   6   8   -0.65    0.73
   3  -6  -8    0.65    0.69
   3  -6  -8   -0.15    0.73
  -3   6   8   -0.15    0.50
   2  -6  -8    0.24    0.82
   2  -6  -8    0.97    0.87
  -2   6   8    1.21    0.96
  -2   6   8    2.44    0.96
   1  -6  -8   -0.85    0.38
   1  -6  -8   -0.23    0.49
  -1   6   8   -0.44    0.80
  -1   6   8   -0.27    0.45
   0  -6  -8    0.36    0.57
   0  -6  -8   -0.18    0.80
   0   6   8    0.54    0.66
  -1  -6  -8   -0.23    0.89
  -1  -6  -8    0.23    0.72
   1   6   8    0.85    1.06
   1   6   8    0.54    0.88
   4  -7  -8   -0.45    0.89
   4  -7  -8   -0.40    0.71
  -4   7   8    0.42    0.87
   3  -7  -8   -0.54    0.83
   3  -7  -8    0.26    0.94
  -3   7   8    0.59    0.81
   2  -7  -8    6.18    1.48
   2  -7  -8    5.80    1.59
  -2   7   8    3.50    1.16
  -2   7   8    3.22    1.27
   1  -7  -8   -0.65    0.86
   1  -7  -8   -0.71    0.89
  -1   7   8    0.23    0.83
  -1   7   8    0.10    0.72
   0  -7  -8    1.31    1.07
   0  -7  -8   -0.03    0.88
   0   7   8    1.36    1.04
   0   7   8   -0.22    0.94
   0  14  -9    0.18    0.52
   0 -14   9    0.23    0.85
  -1  14  -9    0.13    0.63
   1 -14   9   -0.42    0.69
  -2  14  -9    2.56    0.99
   2 -14   9    2.91    1.11
   2 -14   9    1.09    0.86
   2  13  -9    0.63    0.84
  -2 -13   9    0.20    0.74
  -2 -13   9    0.28    0.88
   1  13  -9    1.42    0.90
  -1 -13   9    0.84    0.81
  -1 -13   9    1.15    0.80
   0  13  -9    0.78    0.66
   0 -13   9    0.59    0.63
   0 -13   9    0.06    0.71
  -1  13  -9    0.34    0.61
   1 -13   9    0.94    0.80
  -2  13  -9    0.40    0.70
   2 -13   9    0.28    0.64
   2 -13   9   -0.25    0.59
  -3  13  -9    1.25    0.82
   3 -13   9    1.03    0.73
   3  12  -9    0.32    0.57
   3  12  -9    0.27    0.71
  -3 -12   9   -0.01    0.70
  -3 -12   9   -0.46    0.75
   2  12  -9   -0.06    0.38
   2  12  -9    0.14    0.69
  -2 -12   9    0.17    0.66
  -2 -12   9    0.15    0.81
   1  12  -9   -0.46    0.43
  -1 -12   9    0.94    0.83
  -1 -12   9    0.36    0.66
   0  12  -9   -0.22    0.47
   0 -12   9    0.12    0.50
   0 -12   9   -0.03    0.58
  -1  12  -9    0.08    0.51
  -1  12  -9    0.25    0.51
   1 -12   9    0.35    0.60
   1 -12   9    0.39    0.52
  -2  12  -9    1.18    0.76
   2 -12   9    0.59    0.71
   2 -12   9    1.02    0.69
   2 -12   9    2.06    0.74
  -3  12  -9   -0.60    0.59
   3 -12   9    1.33    0.71
   3 -12   9    1.60    0.89
  -4  12  -9    1.28    0.95
  -4  12  -9    2.15    0.97
   4 -12   9    2.25    1.08
   4 -12   9    0.29    0.64
   4  11  -9    0.04    0.53
   4  11  -9   -0.19    0.60
  -4 -11   9    0.58    0.87
  -4 -11   9   -0.75    0.57
   3  11  -9   -0.31    0.49
   3  11  -9   -0.25    0.52
  -3 -11   9    0.09    0.76
  -3 -11   9    0.15    0.70
   2  11  -9    0.15    0.63
   2  11  -9    0.83    0.47
  -2 -11   9    1.38    0.71
  -2 -11   9   -0.27    0.64
   1  11  -9    0.35    0.45
  -1 -11   9    0.28    0.55
  -1 -11   9    0.01    0.63
   0  11  -9    0.29    0.47
   0 -11   9    0.38    0.58
   0 -11   9    0.10    0.57
  -1  11  -9    1.77    0.75
  -1  11  -9    4.22    1.07
   1 -11   9    4.34    1.01
   1 -11   9    1.97    0.77
   1 -11   9    2.94    0.93
  -2  11  -9    0.64    0.50
   2 -11   9    0.83    0.62
   2 -11   9    1.15    0.57
   2 -11   9    0.13    0.61
   2 -11   9    1.13    0.64
  -3  11  -9    0.39    0.59
  -3  11  -9   -0.05    0.63
   3 -11   9    0.93    0.74
   3 -11   9    1.08    0.65
  -4  11  -9    1.21    0.71
  -4  11  -9    0.50    0.56
   4 -11   9    0.50    0.69
   4 -11   9    0.54    0.82
   4  10  -9    5.58    1.35
   4  10  -9    5.42    1.11
  -4 -10   9    3.41    1.17
  -4 -10   9    4.70    1.25
   3  10  -9    0.37    0.44
   3  10  -9    0.36    0.65
   3  10  -9   -0.20    0.41
  -3 -10   9   -0.78    0.59
  -3 -10   9    0.84    0.71
   2  10  -9    5.90    1.26
   2  10  -9    5.71    0.80
   2  10  -9    6.26    1.37
  -2 -10   9    4.42    1.15
  -2 -10   9    5.24    1.28
   1  10  -9    0.75    0.25
   1  10  -9    1.38    0.71
   1  10  -9    1.46    0.63
  -1 -10   9    0.46    0.67
  -1 -10   9    1.31    0.52
  -1 -10   9    0.24    0.52
   0  10  -9    1.43    0.83
   0  10  -9    0.07    0.43
   0 -10   9    0.65    0.59
   0 -10   9    1.09    0.55
   0 -10   9   -0.04    0.50
  -1  10  -9   14.32    1.77
  -1  10  -9   14.90    1.79
   1 -10   9   13.81    1.42
   1 -10   9   15.04    1.62
   1 -10   9   18.31    1.62
   1 -10   9   10.14    1.49
  -2  10  -9   -0.13    0.54
  -2  10  -9   -0.26    0.52
   2 -10   9    0.18    0.42
   2 -10   9   -0.07    0.57
   2 -10   9    0.44    0.49
  -3  10  -9   -0.18    0.54
  -3  10  -9    0.47    0.51
   3 -10   9   -0.69    0.52
   3 -10   9    0.21    0.52
  -4  10  -9    2.74    0.94
  -4  10  -9    2.36    1.07
   4 -10   9    2.48    1.13
   4 -10   9    1.25    0.79
  -5  10  -9   -0.39    0.46
  -5  10  -9    0.05    0.83
   5 -10   9    1.24    0.87
   5 -10   9    0.14    0.70
   5   9  -9    0.17    0.61
   5   9  -9    2.26    1.04
  -5  -9   9    1.56    0.97
  -5  -9   9    1.37    0.99
   4   9  -9    0.67    0.56
   4   9  -9   -0.28    0.66
   4   9  -9    0.49    0.52
  -4  -9   9   -0.25    0.51
  -4  -9   9    0.11    0.65
   3   9  -9    0.87    0.69
   3   9  -9    1.05    0.57
   3   9  -9    1.63    0.69
  -3  -9   9    1.23    0.75
  -3  -9   9    2.20    0.78
   2   9  -9   -0.18    0.44
   2   9  -9    0.92    0.61
   2   9  -9   -0.37    0.26
  -2  -9   9   -0.34    0.40
   1   9  -9    9.85    1.49
   1   9  -9    9.31    0.63
   1   9  -9    8.82    1.35
  -1  -9   9    8.35    1.34
  -1  -9   9    8.78    1.14
   0   9  -9   16.90    1.63
   0   9  -9   19.22    1.87
   0  -9   9   19.24    1.71
   0  -9   9   19.88    1.71
  -1   9  -9   15.07    1.86
  -1   9  -9   15.19    1.85
   1  -9   9   15.40    1.61
   1  -9   9   15.72    1.49
   1  -9   9   14.28    1.44
  -2   9  -9    1.37    0.71
  -2   9  -9    1.81    0.81
   2  -9   9    2.48    0.72
   2  -9   9    3.44    1.06
   2  -9   9    1.99    0.69
  -3   9  -9    0.82    0.55
  -3   9  -9   -0.86    0.61
   3  -9   9    0.28    0.70
   3  -9   9   -0.22    0.46
  -4   9  -9    0.36    0.39
  -4   9  -9   -0.84    0.40
  -4   9  -9    0.24    0.79
   4  -9   9    0.03    0.49
   4  -9   9    1.05    0.87
  -5   9  -9    0.84    0.65
  -5   9  -9    1.12    0.60
  -5   9  -9   -0.23    0.75
   5  -9   9    0.25    0.68
   5  -9   9    2.30    1.19
   5   8  -9    0.79    0.61
   5   8  -9    1.39    0.85
   5   8  -9    0.70    0.72
  -5  -8   9    0.14    0.63
  -5  -8   9    1.98    0.95
   4   8  -9    0.36    0.45
   4   8  -9    0.45    0.53
   4   8  -9    0.27    0.67
  -4  -8   9    1.08    0.77
   3   8  -9   -0.03    0.42
   3   8  -9   -0.42    0.39
   3   8  -9   -0.31    0.49
  -3  -8   9    0.46    0.61
   2   8  -9    2.68    0.86
   2   8  -9    3.02    0.59
   2   8  -9    1.45    0.65
  -2  -8   9    2.72    0.87
   1   8  -9   12.30    0.80
   1   8  -9   12.36    1.63
   1   8  -9   10.14    1.44
  -1  -8   9    9.74    1.37
  -1  -8   9   14.05    1.24
   0   8  -9   48.65    3.08
   0   8  -9   48.77    3.03
   0   8  -9   43.77    2.74
   0  -8   9   47.77    2.89
   0  -8   9   44.41    2.81
  -1   8  -9    1.45    0.62
  -1   8  -9    3.34    0.90
   1  -8   9    2.49    0.80
   1  -8   9    2.57    0.72
  -2   8  -9    1.18    0.58
  -2   8  -9    0.55    0.49
  -2   8  -9    0.83    0.59
   2  -8   9    0.90    0.72
   2  -8   9    1.64    0.59
  -3   8  -9    0.65    0.82
  -3   8  -9    0.14    0.46
  -3   8  -9    1.76    0.38
   3  -8   9    1.41    0.63
   3  -8   9    0.84    0.66
  -4   8  -9    0.79    0.82
  -4   8  -9    0.86    0.59
  -4   8  -9    0.57    0.44
   4  -8   9    0.05    0.52
   4  -8   9    1.74    0.93
  -5   8  -9    1.39    0.63
  -5   8  -9    1.48    0.99
  -5   8  -9    1.07    0.69
   5  -8   9    1.91    1.01
   5  -8   9    0.72    0.87
   6   7  -9    0.88    0.93
  -6  -7   9    0.70    0.93
  -6  -7   9    0.90    0.76
   5   7  -9    0.18    0.66
   5   7  -9    0.31    0.71
  -5  -7   9    0.21    0.66
   4   7  -9   -0.21    0.37
   4   7  -9    0.54    0.57
   4   7  -9    0.46    0.66
  -4  -7   9   -0.03    0.49
   3   7  -9   13.30    1.68
   3   7  -9   13.21    1.66
   3   7  -9   11.34    1.21
  -3  -7   9    5.58    1.20
   2   7  -9   20.17    1.88
   2   7  -9   18.80    1.66
   2   7  -9   21.84    1.49
  -2  -7   9   20.91    1.84
  -2  -7   9   20.50    1.28
   1   7  -9    0.25    0.50
   1   7  -9   -0.30    0.31
   1   7  -9    0.03    0.25
  -1  -7   9    0.55    0.32
  -1  -7   9    0.71    0.52
   0   7  -9    1.32    0.64
   0   7  -9    0.95    0.52
   0   7  -9    1.17    0.46
   0   7  -9    2.41    0.21
   0   7  -9    2.29    0.22
   0  -7   9    2.13    0.63
  -1   7  -9   -0.03    0.43
  -1   7  -9    0.84    0.53
   1  -7   9    0.80    0.43
   1  -7   9    1.35    0.65
  -2   7  -9    0.10    0.48
  -2   7  -9    0.05    0.47
  -2   7  -9    0.66    0.24
   2  -7   9   -0.47    0.50
   2  -7   9    0.48    0.41
  -3   7  -9    3.99    1.02
  -3   7  -9    2.91    0.55
  -3   7  -9    1.10    0.53
  -3   7  -9    3.19    0.87
   3  -7   9    3.74    0.89
   3  -7   9    2.21    0.93
  -4   7  -9    2.98    0.67
  -4   7  -9    2.97    1.00
  -4   7  -9    3.34    0.94
   4  -7   9    3.14    1.16
   4  -7   9    3.99    0.97
  -5   7  -9    0.72    0.80
  -5   7  -9   -0.10    0.53
  -5   7  -9    0.11    0.54
   5  -7   9    0.15    0.68
   5  -7   9    0.61    0.66
   6   6  -9   -0.24    0.73
  -6  -6   9    0.95    0.83
   5   6  -9    0.99    0.71
   5   6  -9    0.19    0.61
  -5  -6   9   -0.22    0.58
   4   6  -9    0.10    0.59
   4   6  -9   -0.53    0.47
   4   6  -9   -0.12    0.45
  -4  -6   9    0.24    0.42
   3   6  -9   -0.23    0.49
   3   6  -9   -0.06    0.41
   3   6  -9    0.46    0.44
  -3  -6   9    0.06    0.45
   2   6  -9    0.35    0.35
   2   6  -9    0.47    0.38
   2   6  -9    1.05    0.66
  -2  -6   9    1.63    0.69
  -2  -6   9    0.90    0.32
   1   6  -9    1.45    0.65
   1   6  -9    1.31    0.63
   1   6  -9    2.05    0.45
   1   6  -9    1.78    0.54
  -1  -6   9    2.32    0.45
  -1  -6   9    2.18    0.56
  -1  -6   9    0.63    0.56
   0   6  -9    1.40    0.58
   0   6  -9    1.22    0.30
   0   6  -9    1.51    0.35
   0   6  -9    1.87    0.57
   0   6  -9    1.47    0.62
   0  -6   9    1.89    0.58
   0  -6   9    1.57    0.44
  -1   6  -9   -0.42    0.37
  -1   6  -9    0.57    0.26
  -1   6  -9    0.05    0.21
  -1   6  -9   -0.16    0.45
   1  -6   9    0.45    0.49
   1  -6   9    0.50    0.37
  -2   6  -9   -0.34    0.23
  -2   6  -9   -0.59    0.31
  -2   6  -9   -0.03    0.40
   2  -6   9    0.21    0.51
   2  -6   9   -0.30    0.24
  -3   6  -9    0.37    0.44
  -3   6  -9    0.73    0.50
  -3   6  -9    0.30    0.33
   3  -6   9   -0.42    0.38
   3  -6   9    0.13    0.41
  -4   6  -9    1.37    0.76
  -4   6  -9    1.49    0.58
   4  -6   9    2.85    1.06
   4  -6   9    1.55    0.64
  -5   6  -9    0.54    0.64
  -5   6  -9    0.09    0.62
   5  -6   9    0.45    0.71
   5  -6   9    0.82    0.68
   6   5  -9    0.01    0.82
   6   5  -9    0.08    0.74
  -6  -5   9    0.17    0.64
   5   5  -9    1.32    0.86
   5   5  -9    3.11    0.95
  -5  -5   9    2.39    0.97
   4   5  -9    0.86    0.61
   4   5  -9    0.55    0.55
  -4  -5   9    0.29    0.50
   3   5  -9    2.01    0.69
   3   5  -9    1.73    0.77
   3   5  -9    2.25    0.71
  -3  -5   9    1.88    0.65
  -3  -5   9    1.25    0.68
   2   5  -9    0.07    0.33
   2   5  -9    1.10    0.40
   2   5  -9    0.93    0.46
   2   5  -9    0.63    0.49
  -2  -5   9    0.88    0.46
  -2  -5   9    0.66    0.36
  -2  -5   9    0.55    0.34
   1   5  -9    0.35    0.29
   1   5  -9    0.25    0.45
   1   5  -9    0.09    0.29
   1   5  -9    0.47    0.32
   1   5  -9   -0.17    0.45
  -1  -5   9    0.92    0.34
  -1  -5   9    0.17    0.34
   0   5  -9    0.56    0.29
   0   5  -9    0.24    0.32
   0   5  -9    0.53    0.28
   0   5  -9    0.22    0.46
   0   5  -9    1.03    0.49
   0  -5   9    1.02    0.32
   0  -5   9    0.63    0.27
   0  -5   9    0.72    0.46
  -1   5  -9    0.62    0.34
  -1   5  -9   -0.40    0.19
  -1   5  -9   -0.02    0.46
  -1   5  -9    0.43    0.29
   1  -5   9    0.32    0.55
   1  -5   9    0.52    0.30
  -2   5  -9    5.95    0.78
  -2   5  -9    6.22    1.03
  -2   5  -9    3.70    0.91
   2  -5   9    6.69    0.95
   2  -5   9    3.94    0.99
  -3   5  -9    1.57    0.64
  -3   5  -9    0.43    0.40
  -3   5  -9   -0.09    0.39
   3  -5   9    0.42    0.65
   3  -5   9    0.16    0.37
  -4   5  -9    1.68    0.66
  -4   5  -9    1.79    0.63
   4  -5   9    2.34    1.08
   4  -5   9    2.92    0.87
  -5   5  -9   -0.25    0.57
  -5   5  -9    0.62    0.66
   5  -5   9    0.25    0.73
   5  -5   9   -0.28    0.59
   7   4  -9    0.91    1.07
   6   4  -9    0.25    0.86
   6   4  -9    0.18    0.72
  -6  -4   9    1.14    0.75
   5   4  -9    1.55    0.83
   5   4  -9    0.48    0.56
  -5  -4   9    1.69    0.85
  -5  -4   9    0.87    0.63
   4   4  -9    2.48    0.87
   4   4  -9    3.79    0.92
  -4  -4   9    2.86    0.89
  -4  -4   9    2.47    0.76
   3   4  -9    0.96    0.53
   3   4  -9    0.63    0.41
   3   4  -9    1.58    0.75
  -3  -4   9    1.29    0.55
  -3  -4   9    1.45    0.34
  -3  -4   9    2.15    0.70
   2   4  -9    9.80    1.41
   2   4  -9    6.49    1.01
   2   4  -9   10.94    1.04
   2   4  -9   10.44    0.98
  -2  -4   9    8.29    0.84
  -2  -4   9    8.37    0.69
  -2  -4   9    9.65    1.29
  -2  -4   9    8.46    1.07
   1   4  -9   29.32    2.12
   1   4  -9   35.79    1.97
   1   4  -9   34.36    1.92
   1   4  -9   32.82    2.32
   1   4  -9   30.94    1.96
  -1  -4   9   36.55    2.15
  -1  -4   9   34.85    1.93
  -1  -4   9   32.54    1.53
  -1  -4   9   33.27    1.54
   0   4  -9    0.90    0.40
   0   4  -9   -0.60    0.31
   0   4  -9    0.30    0.26
   0   4  -9    1.04    0.50
   0   4  -9    0.24    0.30
   0  -4   9    0.83    0.33
   0  -4   9    0.51    0.24
   0  -4   9    0.81    0.50
  -1   4  -9   10.57    1.38
  -1   4  -9   13.92    1.13
  -1   4  -9   11.29    1.02
  -1   4  -9   12.32    1.48
   1  -4   9   11.91    0.91
   1  -4   9   13.03    1.43
  -2   4  -9    2.26    0.76
  -2   4  -9    1.09    0.51
  -2   4  -9    1.61    0.53
   2  -4   9    0.88    0.42
   2  -4   9    1.24    0.78
  -3   4  -9    8.65    1.16
  -3   4  -9    9.74    1.45
  -3   4  -9   10.71    1.28
   3  -4   9    6.54    1.04
   3  -4   9    8.34    1.54
  -4   4  -9    0.06    0.37
  -4   4  -9   -0.01    0.47
   4  -4   9    0.84    0.64
   4  -4   9   -0.59    0.66
  -5   4  -9    0.15    0.60
  -5   4  -9    0.98    0.71
   5  -4   9    0.25    0.82
   5  -4   9    0.66    0.83
   7   3  -9   -0.13    0.59
   7   3  -9   -0.96    0.76
  -7  -3   9    1.08    0.75
   6   3  -9    0.42    0.68
   6   3  -9    0.54    0.53
   6   3  -9    0.69    0.77
  -6  -3   9   -0.35    0.69
  -6  -3   9    0.34    0.53
   5   3  -9    0.98    0.63
   5   3  -9   -0.12    0.58
   5   3  -9    0.01    0.48
  -5  -3   9    0.35    0.67
  -5  -3   9    0.41    0.47
   4   3  -9    0.43    0.60
   4   3  -9    0.71    0.61
  -4  -3   9    0.52    0.47
  -4  -3   9   -0.05    0.48
   3   3  -9    2.25    0.74
   3   3  -9    3.33    0.92
  -3  -3   9    3.68    0.79
  -3  -3   9    2.78    0.53
  -3  -3   9    2.83    0.76
   2   3  -9   19.34    1.61
   2   3  -9   20.12    1.39
   2   3  -9   22.41    1.66
   2   3  -9   17.08    1.64
  -2  -3   9   19.25    1.52
  -2  -3   9   20.24    1.65
  -2  -3   9   20.94    0.98
  -2  -3   9   21.43    1.50
   1   3  -9    1.59    0.68
   1   3  -9    2.37    0.62
   1   3  -9    1.07    0.46
   1   3  -9    1.36    0.36
   1   3  -9    1.47    0.47
  -1  -3   9    1.86    0.61
  -1  -3   9    2.13    0.53
   0   3  -9    0.89    0.47
   0   3  -9    2.09    0.57
   0   3  -9    0.03    0.46
   0   3  -9    1.58    0.50
   0  -3   9    1.57    0.44
   0  -3   9    1.38    0.24
   0  -3   9    0.79    0.48
  -1   3  -9    0.36    0.46
  -1   3  -9    0.65    0.40
  -1   3  -9    1.60    0.60
   1  -3   9    1.38    0.35
   1  -3   9    1.01    0.64
  -2   3  -9    0.04    0.34
  -2   3  -9    0.33    0.44
  -2   3  -9   -0.15    0.35
   2  -3   9    0.11    0.39
   2  -3   9   -0.01    0.56
  -3   3  -9    0.18    0.34
  -3   3  -9    0.71    0.57
  -3   3  -9    0.58    0.62
   3  -3   9    0.07    0.65
   3  -3   9    0.30    0.47
  -4   3  -9   -0.51    0.53
  -4   3  -9   -0.15    0.51
   4  -3   9    0.07    0.62
   4  -3   9    0.00    0.60
  -5   3  -9   -0.32    0.54
  -5   3  -9   -0.01    0.70
   5  -3   9    0.27    0.81
   5  -3   9    0.88    0.92
   7   2  -9   -0.72    0.79
  -7  -2   9    0.01    0.57
  -7  -2   9   -0.02    1.05
   6   2  -9    0.64    0.74
   6   2  -9    0.78    0.60
   6   2  -9    1.04    0.87
  -6  -2   9    0.94    0.68
  -6  -2   9    0.73    0.97
   5   2  -9    1.30    0.54
   5   2  -9    1.13    0.79
  -5  -2   9    1.39    0.64
  -5  -2   9    1.60    0.80
   4   2  -9    7.75    1.34
  -4  -2   9   10.65    1.48
  -4  -2   9   11.35    1.44
   3   2  -9    0.79    0.58
  -3  -2   9    0.99    0.56
  -3  -2   9    0.99    0.43
  -3  -2   9    1.66    0.64
   2   2  -9    2.60    0.76
   2   2  -9    3.95    0.76
   2   2  -9    2.63    0.50
  -2  -2   9    2.81    0.71
  -2  -2   9    3.38    0.81
   1   2  -9    0.45    0.41
   1   2  -9    0.72    0.47
   1   2  -9    0.75    0.43
   1   2  -9    0.40    0.21
  -1  -2   9    1.37    0.65
  -1  -2   9    0.27    0.31
   0   2  -9    0.49    0.48
   0   2  -9   -0.13    0.31
   0   2  -9    1.42    0.56
   0  -2   9    0.50    0.60
   0  -2   9    0.59    0.41
  -1   2  -9   -0.20    0.34
  -1   2  -9    0.01    0.44
  -1   2  -9    0.02    0.46
   1  -2   9    0.26    0.32
   1  -2   9   -0.42    0.52
   1  -2   9   -0.11    0.30
  -2   2  -9    0.31    0.40
  -2   2  -9    0.57    0.52
  -2   2  -9    0.51    0.52
   2  -2   9    0.92    0.54
   2  -2   9    0.45    0.68
   2  -2   9   -0.28    0.40
  -3   2  -9    1.52    0.67
  -3   2  -9    0.71    0.47
  -3   2  -9    0.51    0.50
   3  -2   9   -0.18    0.56
   3  -2   9    0.27    0.56
  -4   2  -9    0.80    0.66
   4  -2   9   -0.53    0.55
   4  -2   9   -0.02    0.69
  -5   2  -9   -0.26    0.80
   5  -2   9   -0.18    0.94
   5  -2   9   -1.59    0.70
   7   1  -9   -0.23    0.89
  -7  -1   9    0.02    0.88
  -7  -1   9    0.60    0.54
   6   1  -9   -0.12    0.65
  -6  -1   9   -0.26    0.70
  -6  -1   9    0.51    0.56
   5   1  -9    1.62    0.82
  -5  -1   9    0.93    0.78
  -5  -1   9    1.46    0.67
   4   1  -9    7.34    1.31
  -4  -1   9   10.57    1.36
  -4  -1   9    9.17    1.43
   3   1  -9    6.31    1.15
  -3  -1   9    7.51    1.07
  -3  -1   9    8.83    1.30
  -3  -1   9    9.30    1.24
   2   1  -9   13.37    1.20
   2   1  -9   14.48    1.42
   2   1  -9   12.65    0.92
  -2  -1   9   11.89    1.26
  -2  -1   9   12.63    1.25
   1   1  -9   -0.02    0.39
   1   1  -9    0.10    0.34
  -1  -1   9    0.61    0.36
  -1  -1   9    0.39    0.51
   0   1  -9    7.25    1.14
   0   1  -9    6.04    1.02
   0  -1   9   10.98    1.49
   0  -1   9    9.11    1.18
  -1   1  -9   47.68    2.81
  -1   1  -9   41.31    2.72
   1  -1   9   45.80    3.17
   1  -1   9   45.13    2.67
  -2   1  -9    7.64    1.31
  -2   1  -9    7.72    1.16
  -2   1  -9    7.24    1.20
   2  -1   9    8.77    1.05
   2  -1   9    9.64    1.64
   2  -1   9    9.58    1.33
  -3   1  -9    0.01    0.52
   3  -1   9   -0.71    0.49
   3  -1   9   -0.42    0.44
  -4   1  -9   -0.77    0.50
   4  -1   9   -0.55    0.50
   7   0  -9    1.13    1.10
  -7   0   9    0.23    1.10
   6   0  -9    1.53    0.84
  -6   0   9    1.82    1.04
  -6   0   9    2.47    0.82
   5   0  -9    1.40    0.91
  -5   0   9    1.62    0.68
  -5   0   9    2.65    0.95
   4   0  -9    0.06    0.55
  -4   0   9    0.64    0.47
  -4   0   9    1.63    0.70
   3   0  -9    0.76    0.56
  -3   0   9    0.62    0.40
  -3   0   9    0.87    0.54
  -3   0   9    0.04    0.51
   2   0  -9    0.32    0.47
   2   0  -9    0.86    0.41
   2   0  -9    1.15    0.29
  -2   0   9    0.88    0.56
  -2   0   9    1.24    0.63
   1   0  -9   12.03    1.16
   1   0  -9   13.32    1.61
  -1   0   9   14.74    1.39
  -1   0   9   11.17    1.57
   0   0  -9   19.18    1.76
   0   0  -9   23.40    1.75
   0   0   9   25.66    1.88
   0   0   9   20.36    1.94
  -1   0  -9   10.41    1.40
  -1   0  -9    9.72    1.44
   1   0   9   10.90    1.69
   1   0   9   13.03    1.34
  -2   0  -9    0.02    0.52
   2   0   9    1.00    0.70
   2   0   9    1.00    0.91
  -3   0  -9    1.06    0.77
   3   0   9    0.23    0.77
  -4   0  -9   -0.30    0.71
   4   0   9    0.67    0.99
   7  -1  -9    1.04    1.18
  -7   1   9   -0.04    1.02
   6  -1  -9   -0.30    0.75
  -6   1   9    0.10    0.56
  -6   1   9    0.37    0.91
   5  -1  -9   -0.52    0.66
  -5   1   9   -0.37    0.65
  -5   1   9   -0.40    0.40
   4  -1  -9    0.37    0.68
  -4   1   9   -0.11    0.38
  -4   1   9    0.10    0.60
   3  -1  -9    3.20    0.62
   3  -1  -9    3.05    0.90
  -3   1   9    3.14    0.71
  -3   1   9    2.80    0.87
  -3   1   9    3.23    0.94
   2  -1  -9    0.41    0.34
   2  -1  -9    0.59    0.60
  -2   1   9   -0.46    0.43
  -2   1   9   -0.20    0.43
   1  -1  -9    3.07    0.91
   1  -1  -9    5.46    0.86
  -1   1   9    4.81    0.99
  -1   1   9    2.85    0.94
   0  -1  -9   38.05    2.76
   0  -1  -9   33.68    2.59
   0  -1  -9   38.07    2.39
   0   1   9   39.91    2.91
  -1  -1  -9    2.52    0.84
  -1  -1  -9    1.72    0.75
   1   1   9    1.54    0.77
   1   1   9    1.56    0.93
  -2  -1  -9    0.08    0.61
  -2  -1  -9   -0.10    0.54
   2   1   9    0.50    0.62
   2   1   9   -0.04    0.56
  -3  -1  -9    2.21    0.82
  -3  -1  -9    0.42    0.72
   3   1   9    1.35    0.96
  -4  -1  -9    0.83    1.04
   4   1   9    2.18    1.18
   6  -2  -9   -0.26    0.90
  -6   2   9    0.44    0.83
   5  -2  -9    0.05    0.74
  -5   2   9    0.02    0.43
  -5   2   9    0.30    0.66
   4  -2  -9    0.55    0.67
  -4   2   9    0.50    0.42
  -4   2   9    0.36    0.53
   3  -2  -9    5.92    1.28
  -3   2   9    9.09    1.43
  -3   2   9    9.80    1.56
   2  -2  -9   10.07    1.00
   2  -2  -9    9.60    1.56
   2  -2  -9   10.15    1.57
  -2   2   9    9.63    1.54
  -2   2   9   12.05    1.61
   1  -2  -9    4.43    1.08
   1  -2  -9    2.70    0.91
   1  -2  -9    5.23    0.91
  -1   2   9    6.33    1.24
  -1   2   9    5.38    1.30
   0  -2  -9    0.70    0.60
   0  -2  -9   -0.01    0.42
   0  -2  -9    0.04    0.41
   0   2   9    0.01    0.59
  -1  -2  -9    0.82    0.64
  -1  -2  -9    0.35    0.48
   1   2   9   -0.13    0.55
   1   2   9   -1.14    0.60
  -2  -2  -9    0.37    0.68
  -2  -2  -9    1.68    0.84
   2   2   9    2.64    1.18
   2   2   9    1.44    0.93
  -3  -2  -9    0.88    0.63
  -3  -2  -9   -0.61    0.70
   3   2   9   -0.65    0.86
   6  -3  -9   -0.15    0.62
  -6   3   9    1.34    0.98
   5  -3  -9   -0.34    0.74
  -5   3   9    0.20    0.82
   4  -3  -9    1.00    0.89
  -4   3   9    0.37    0.66
   3  -3  -9    0.37    0.75
  -3   3   9    0.41    0.58
  -3   3   9    0.49    0.52
   2  -3  -9    0.75    0.70
   2  -3  -9    0.50    0.68
  -2   3   9   -0.26    0.48
  -2   3   9    1.98    0.89
   1  -3  -9   -0.53    0.52
   1  -3  -9    0.40    0.45
   1  -3  -9    0.27    0.55
  -1   3   9    0.48    0.61
  -1   3   9    0.23    0.75
   0  -3  -9    2.19    0.89
   0  -3  -9    3.50    1.02
   0   3   9    3.31    1.19
  -1  -3  -9   -0.89    0.51
  -1  -3  -9    0.10    0.51
   1   3   9   -0.47    0.43
   1   3   9    0.02    0.90
  -2  -3  -9    0.08    0.72
  -2  -3  -9   -0.19    0.49
   2   3   9   -0.36    0.68
   2   3   9   -0.53    0.81
  -3  -3  -9    0.57    1.08
   3   3   9    1.61    1.06
   3   3   9   -0.09    1.00
   6  -4  -9    0.12    1.06
  -6   4   9    2.64    1.13
   5  -4  -9    1.77    1.20
  -5   4   9    2.16    1.08
   4  -4  -9    4.19    1.26
  -4   4   9    6.60    1.50
   3  -4  -9    0.04    0.53
   3  -4  -9    0.12    0.55
  -3   4   9   -0.23    0.70
  -3   4   9   -0.16    0.69
[truncated: 75,164 more chars]
