# Supplementary material for: Crystal structure and Hirshfeld surface analysis of the hydrated 2:1 adduct of piperazine-1,4-diium 3,5-di­nitro-2-oxidobenzoate and piperazine
Source: Acta Crystallogr E Crystallogr Commun. 2022 Jan 14;78(Pt 2):198–202. doi: 10.1107/S2056989022000226 (PMC8819449; doi:10.1107/S2056989022000226)
Supplement: Supplementary file 2 [file e-78-00198-Isup3.hkl]

data_I                                                                          
_shelx_title ' PDNS-CORRECTED in P-1'                                           
_shelx_refln_list_code          4                                               
_shelx_F_calc_maximum      138.01                                               
_exptl_crystal_F_000       396.00                                               
_reflns_d_resolution_high  0.8129                                               
                                                                                
loop_                                                                           
 _space_group_symop_operation_xyz                                               
 'x, y, z'                                                                      
 '-x, -y, -z'                                                                   
                                                                                
_cell_length_a     6.6211                                                       
_cell_length_b    11.8906                                                       
_cell_length_c    12.3887                                                       
_cell_angle_alpha 116.320                                                       
_cell_angle_beta   98.878                                                       
_cell_angle_gamma  98.390                                                       
                                                                                
_shelx_F_squared_multiplier     1.000                                           
                                                                                
loop_                                                                           
 _refln_index_h                                                                 
 _refln_index_k                                                                 
 _refln_index_l                                                                 
 _refln_F_squared_calc                                                          
 _refln_F_squared_meas                                                          
 _refln_F_squared_sigma                                                         
 _refln_observed_status                                                         
   1   0   0        129.39        149.84         3.16 o                         
   2   0   0        167.66        188.44         4.42 o                         
   3   0   0        987.82        924.47        17.02 o                         
   4   0   0         95.37         84.42         4.58 o                         
   5   0   0        109.16        110.04         5.88 o                         
   6   0   0          0.04          2.26         3.14 o                         
   7   0   0         51.95         41.24        14.94 o                         
  -7   1   0         20.08         10.88         7.63 o                         
  -6   1   0         30.95         34.81         4.85 o                         
  -5   1   0        233.37        244.68         7.02 o                         
  -4   1   0          6.73          3.39         1.66 o                         
  -3   1   0         98.78         92.93         5.18 o                         
  -2   1   0       1547.76       1599.73        22.28 o                         
  -1   1   0          4.28         15.88         0.91 o                         
   0   1   0         25.97         33.39         1.51 o                         
   1   1   0        111.22         84.08         1.75 o                         
   2   1   0          0.68         -0.27         0.97 o                         
   3   1   0        344.18        352.82         8.09 o                         
   4   1   0         38.04         42.28         3.64 o                         
   5   1   0         82.63         94.29         5.92 o                         
   6   1   0         96.26        110.53         9.84 o                         
   7   1   0         69.33         85.42        11.33 o                         
  -8   2   0         29.41         39.44        15.68 o                         
  -7   2   0         16.80         23.24         5.41 o                         
  -6   2   0         11.11         10.44         3.63 o                         
  -5   2   0        106.56        111.42         5.86 o                         
  -4   2   0          5.59          6.01         1.91 o                         
  -3   2   0        101.74         91.44         3.87 o                         
  -2   2   0       1447.72       1378.80        18.40 o                         
  -1   2   0       3407.80       3368.53        42.74 o                         
   0   2   0       2464.41       2215.96        24.96 o                         
   1   2   0          0.73          0.39         0.78 o                         
   2   2   0         82.81         79.76         3.21 o                         
   3   2   0        592.12        632.25        13.13 o                         
   4   2   0        233.18        245.77         7.87 o                         
   5   2   0         90.49         83.57         6.74 o                         
   6   2   0          2.78         -1.69         4.62 o                         
   7   2   0         42.86         28.27         9.21 o                         
  -8   3   0          0.60          2.89        12.69 o                         
  -7   3   0         33.25         28.77         5.94 o                         
  -6   3   0         31.00         26.33         4.68 o                         
  -5   3   0         50.57         51.65         5.82 o                         
  -4   3   0        394.21        382.33        11.22 o                         
  -3   3   0         48.99         45.37         2.70 o                         
  -2   3   0       2807.02       2669.01        33.54 o                         
  -1   3   0       3849.54       3799.79        55.14 o                         
   0   3   0          2.39          2.18         0.74 o                         
   1   3   0         10.98          7.24         1.28 o                         
   2   3   0        353.93        318.35         7.63 o                         
   3   3   0        158.37        167.82         6.20 o                         
   4   3   0          3.52          0.50         2.70 o                         
   5   3   0         23.69         15.16         3.92 o                         
   6   3   0         19.11         12.45         6.00 o                         
   7   3   0         28.30         23.57         8.56 o                         
  -8   4   0          2.26          6.08         8.40 o                         
  -7   4   0          2.67          3.25         3.90 o                         
  -6   4   0         82.97         71.31         6.63 o                         
  -5   4   0         83.51         76.14         7.32 o                         
  -4   4   0         43.42         56.88         5.26 o                         
  -3   4   0         45.23         50.73         4.20 o                         
  -2   4   0        182.21        186.61         5.27 o                         
  -1   4   0       4380.95       4402.94        56.35 o                         
   0   4   0       1049.77       1004.63        16.71 o                         
   1   4   0        229.44        217.84         6.73 o                         
   2   4   0          7.34          6.92         2.57 o                         
   3   4   0         20.71         19.73         3.17 o                         
   4   4   0         31.68         29.34         4.71 o                         
   5   4   0          4.20          0.76         3.27 o                         
   6   4   0         51.78         51.53         9.70 o                         
  -7   5   0          7.30          8.74         5.45 o                         
  -6   5   0        139.00        128.64         9.49 o                         
  -5   5   0          0.03         -2.35         2.35 o                         
  -4   5   0         78.75         82.15         4.27 o                         
  -3   5   0         42.99         40.06         2.44 o                         
  -2   5   0         46.72         43.77         3.40 o                         
  -1   5   0        333.98        325.94         9.39 o                         
   0   5   0          3.38          6.95         1.58 o                         
   1   5   0        820.50        803.42        17.46 o                         
   2   5   0         71.44         73.76         6.07 o                         
   3   5   0         38.22         41.92         5.58 o                         
   4   5   0          3.17         -3.26         3.26 o                         
   5   5   0         89.93        102.52         8.67 o                         
   6   5   0         10.50          3.74         7.18 o                         
  -7   6   0          3.17         -1.55         8.02 o                         
  -6   6   0         19.12         18.52         5.78 o                         
  -5   6   0          0.35         -1.75         2.32 o                         
  -4   6   0        100.80        105.82         5.32 o                         
  -3   6   0        333.00        340.20        11.48 o                         
  -2   6   0         33.23         25.50         4.63 o                         
  -1   6   0        301.76        296.69         7.88 o                         
   0   6   0         17.32         18.59         2.95 o                         
   1   6   0         87.29         93.14         5.90 o                         
   2   6   0         20.18         13.47         3.86 o                         
   3   6   0         14.34         14.01         6.21 o                         
   4   6   0         86.91         73.07         8.04 o                         
   5   6   0          2.90          6.14         5.58 o                         
   6   6   0          0.80          5.51         9.49 o                         
  -7   7   0          6.12          9.91         7.74 o                         
  -6   7   0          1.26          3.56         6.04 o                         
  -5   7   0        120.57        118.80        11.79 o                         
  -4   7   0          3.16         -0.96         2.92 o                         
  -3   7   0         12.29         12.31         3.98 o                         
  -2   7   0        503.96        516.28        15.45 o                         
  -1   7   0         23.00         18.44         2.73 o                         
   0   7   0         43.95         42.27         4.42 o                         
   1   7   0        198.35        197.83         7.18 o                         
   2   7   0        378.52        406.95        14.38 o                         
   3   7   0         12.64          9.27         3.96 o                         
   4   7   0          8.85          2.95         4.91 o                         
   5   7   0          0.06         -1.47         6.14 o                         
  -7   8   0          6.59         21.59         8.96 o                         
  -6   8   0         19.05         18.17         6.88 o                         
  -5   8   0        252.11        249.25        20.89 o                         
  -4   8   0          5.48          1.64         3.91 o                         
  -3   8   0         28.23         26.47         4.93 o                         
  -2   8   0          4.95          9.03         4.29 o                         
  -1   8   0          8.36         10.13         2.58 o                         
   0   8   0        571.24        563.25        18.58 o                         
   1   8   0        118.55        116.82         6.38 o                         
   2   8   0        238.25        245.83        10.99 o                         
   3   8   0         32.60         17.66         5.83 o                         
   4   8   0          0.01         -4.18         4.19 o                         
  -7   9   0         21.53         22.34        15.81 o                         
  -6   9   0          4.65          4.06         7.19 o                         
  -5   9   0          0.03         -1.83         4.43 o                         
  -4   9   0         42.54         33.20         7.14 o                         
  -3   9   0          2.46          1.23         3.37 o                         
  -2   9   0        161.52        188.74        13.43 o                         
  -1   9   0         16.56         16.60         5.33 o                         
   0   9   0        911.94        973.48        24.17 o                         
   1   9   0         30.84         31.35         5.24 o                         
   2   9   0          3.65          8.08         3.75 o                         
   3   9   0          4.35          2.11         4.04 o                         
   4   9   0         10.55         10.33         6.43 o                         
  -6  10   0          0.05         -0.99         7.08 o                         
  -5  10   0          6.78          3.27         9.19 o                         
  -4  10   0          4.36          6.44         5.45 o                         
  -3  10   0         12.30         23.24         7.28 o                         
  -2  10   0        119.78        126.06        15.33 o                         
  -1  10   0        151.38        133.82        16.69 o                         
   0  10   0         70.94         82.48         7.04 o                         
   1  10   0         52.58         59.66         7.82 o                         
   2  10   0          1.30          2.65         5.67 o                         
   3  10   0         69.60         77.83         8.84 o                         
  -5  11   0          6.00          3.31         6.89 o                         
  -4  11   0         10.90         17.24         6.17 o                         
  -3  11   0         16.00          7.25         4.55 o                         
  -2  11   0          5.21          0.28         4.44 o                         
  -1  11   0          1.56          1.20         4.83 o                         
   0  11   0         17.30         22.33         9.19 o                         
   1  11   0          0.13         -5.27         5.27 o                         
   2  11   0          6.77         -4.35         6.95 o                         
  -4  12   0          2.23          2.97         5.46 o                         
  -3  12   0          0.13          4.16         5.17 o                         
  -2  12   0         14.27         10.61         6.45 o                         
  -1  12   0          1.08          5.82         7.85 o                         
   0  12   0          0.05        -12.55        12.55 o                         
   1  12   0          4.50        -11.94        11.94 o                         
  -2  13   0          1.02          6.92         6.62 o                         
   0 -13   1          7.63         -1.20        12.72 o                         
   1 -13   1          2.70         -1.48         8.27 o                         
   2 -13   1          2.55         17.47         6.57 o                         
   3 -13   1          1.16          1.84         5.46 o                         
  -1 -12   1         32.44         25.75        10.65 o                         
   0 -12   1         12.46          7.26         8.68 o                         
   1 -12   1          6.07          7.46         8.53 o                         
   2 -12   1          0.23          0.98         5.16 o                         
   3 -12   1          7.13          9.51         5.42 o                         
   4 -12   1          1.39          4.95         5.25 o                         
   5 -12   1          5.85         11.49         8.23 o                         
  -3 -11   1         22.86         31.46         9.06 o                         
  -2 -11   1          2.10          5.26         5.87 o                         
  -1 -11   1         25.67         31.01         6.60 o                         
   0 -11   1        251.84        256.51        16.16 o                         
   1 -11   1          2.27          2.74         4.64 o                         
   2 -11   1         23.20         21.41         6.47 o                         
   3 -11   1          4.09          2.82         4.29 o                         
   4 -11   1          0.01          2.11         4.22 o                         
   5 -11   1          2.39          6.12         5.44 o                         
   6 -11   1          0.83          1.31         7.00 o                         
  -3 -10   1         17.51         15.24         6.53 o                         
  -2 -10   1          2.06          1.92         5.01 o                         
  -1 -10   1          1.46          4.40         4.28 o                         
   0 -10   1        106.63         88.46         7.25 o                         
   1 -10   1         24.57         34.86         8.86 o                         
   2 -10   1          3.59          4.05         4.10 o                         
   3 -10   1         18.72         14.45         7.12 o                         
   4 -10   1         49.89         40.36        10.67 o                         
   5 -10   1          4.17          5.95         5.65 o                         
   6 -10   1         17.37         17.66         7.84 o                         
  -4  -9   1          0.27         -1.46         5.43 o                         
  -3  -9   1         45.22         44.46         6.13 o                         
  -2  -9   1         24.53         20.02         4.78 o                         
  -1  -9   1        161.38        172.45         8.35 o                         
   0  -9   1        270.55        275.40         9.67 o                         
   1  -9   1         38.46         28.58         3.58 o                         
   2  -9   1          1.49          0.90         2.93 o                         
   3  -9   1         77.40         69.17         6.74 o                         
   4  -9   1          0.61          1.66         3.78 o                         
   5  -9   1          0.04          3.49         4.97 o                         
   6  -9   1          8.89          6.79         6.50 o                         
   7  -9   1          3.07         -4.22         8.02 o                         
  -5  -8   1          2.40          2.42         6.65 o                         
  -4  -8   1          1.11         -1.72         4.16 o                         
  -3  -8   1          0.03          3.53         3.64 o                         
  -2  -8   1       1267.01       1295.44        28.57 o                         
  -1  -8   1        209.81        210.63        10.03 o                         
   0  -8   1        145.42        149.95         9.11 o                         
   1  -8   1          1.00          2.27         1.65 o                         
   2  -8   1          3.51          2.84         3.92 o                         
   3  -8   1        100.48        108.42         7.03 o                         
   4  -8   1          2.14         -1.13         3.00 o                         
   5  -8   1         45.13         34.14         7.72 o                         
   6  -8   1          0.19          1.09         6.06 o                         
   7  -8   1          0.01         -3.26         7.19 o                         
  -5  -7   1          4.18          7.66         6.16 o                         
  -4  -7   1        349.22        388.38        15.86 o                         
  -3  -7   1        172.32        171.48         9.41 o                         
  -2  -7   1          9.50          7.22         3.00 o                         
  -1  -7   1        491.88        503.04        12.77 o                         
   0  -7   1        234.13        225.26         7.09 o                         
   1  -7   1         96.06        113.29         5.18 o                         
   2  -7   1        108.70        126.49         4.55 o                         
   3  -7   1        563.21        602.63        14.60 o                         
   4  -7   1         99.28         81.52         5.76 o                         
   5  -7   1          0.41          4.23         3.23 o                         
   6  -7   1         21.54         21.98         7.39 o                         
   7  -7   1          5.18          2.03         6.96 o                         
  -6  -6   1         21.94         10.77         9.61 o                         
  -5  -6   1          2.39          6.36         5.16 o                         
  -4  -6   1        162.91        173.36        12.68 o                         
  -3  -6   1        183.77        198.90        13.45 o                         
  -2  -6   1         85.67         88.53         6.11 o                         
  -1  -6   1         17.14         12.99         3.17 o                         
   0  -6   1        247.61        250.73         7.93 o                         
   1  -6   1        243.75        277.36         7.08 o                         
   2  -6   1        139.88        147.32         4.45 o                         
   3  -6   1         51.70         51.03         2.99 o                         
   4  -6   1         38.30         38.63         3.11 o                         
   5  -6   1        154.69        158.31        13.65 o                         
   6  -6   1         23.79         17.37         6.10 o                         
   7  -6   1         64.32         70.32         9.65 o                         
  -6  -5   1         35.85         46.77         9.22 o                         
  -5  -5   1         30.62         26.48         6.16 o                         
  -4  -5   1        177.65        183.67        12.11 o                         
  -3  -5   1        114.64        106.16         7.58 o                         
  -2  -5   1        165.43        171.59         7.72 o                         
  -1  -5   1        745.12        754.09        14.42 o                         
   0  -5   1          0.13          2.44         1.21 o                         
   1  -5   1        108.47        119.21         3.93 o                         
   2  -5   1          4.64          5.16         1.23 o                         
   3  -5   1         22.40         17.38         2.01 o                         
   4  -5   1          4.71          3.14         1.63 o                         
   5  -5   1          0.54         -2.41         2.78 o                         
   6  -5   1         38.72         27.43         4.74 o                         
   7  -5   1         24.38         24.60         6.64 o                         
  -7  -4   1         12.09          8.67        10.42 o                         
  -6  -4   1          0.56          4.25         6.07 o                         
  -5  -4   1          5.46          6.81         3.79 o                         
  -4  -4   1          1.21          3.53         3.50 o                         
  -3  -4   1        448.01        422.75        11.01 o                         
  -2  -4   1        471.08        455.31        10.00 o                         
  -1  -4   1        542.83        569.10         8.98 o                         
   0  -4   1        946.15        945.39        12.26 o                         
   1  -4   1        304.35        314.21         6.16 o                         
   2  -4   1       2509.11       2424.45        32.34 o                         
   3  -4   1          1.91         -0.01         1.04 o                         
   4  -4   1        251.02        261.81         9.67 o                         
   5  -4   1         72.93         81.33        10.61 o                         
   6  -4   1         17.10         11.88         3.61 o                         
   7  -4   1         13.09          7.88         4.14 o                         
  -7  -3   1          9.37          8.03         8.22 o                         
  -6  -3   1          0.48         -0.88         5.16 o                         
  -5  -3   1         21.10         21.94         4.40 o                         
  -4  -3   1        229.25        229.12         7.26 o                         
  -3  -3   1        164.12        189.18         5.86 o                         
  -2  -3   1        260.11        258.37         6.12 o                         
  -1  -3   1         13.38         13.59         1.11 o                         
   0  -3   1       3083.07       2817.57        31.47 o                         
   1  -3   1       2342.27       2203.16        27.28 o                         
   2  -3   1        306.71        289.68         5.20 o                         
   3  -3   1        344.48        341.77         7.54 o                         
   4  -3   1         67.82         56.98         5.33 o                         
   5  -3   1         62.82         53.37         6.52 o                         
   6  -3   1          6.47         17.61         3.84 o                         
   7  -3   1          5.25          4.86         4.13 o                         
  -7  -2   1          0.53         -0.35         5.84 o                         
  -6  -2   1          2.39         -3.11         3.11 o                         
  -5  -2   1        449.04        504.87        13.02 o                         
  -4  -2   1         13.01         10.41         2.46 o                         
  -3  -2   1        151.16        144.09         5.77 o                         
  -2  -2   1        382.94        369.93         6.72 o                         
  -1  -2   1       1099.69        983.41        11.24 o                         
   0  -2   1       3744.24       3856.65        39.83 o                         
   1  -2   1        111.29         96.55         2.14 o                         
   2  -2   1        483.85        462.40         7.01 o                         
   3  -2   1        126.63        127.36         5.11 o                         
   4  -2   1        224.24        216.63         8.24 o                         
   5  -2   1          3.77          5.93         2.96 o                         
   6  -2   1         61.98         62.09         7.95 o                         
   7  -2   1          0.15          1.22         5.82 o                         
  -7  -1   1         31.46         30.77         8.69 o                         
  -6  -1   1         11.17         10.35         4.22 o                         
  -5  -1   1          0.28         -1.98         1.98 o                         
  -4  -1   1         58.25         55.30         6.09 o                         
  -3  -1   1        368.85        349.42         8.34 o                         
  -2  -1   1        650.52        614.12         9.24 o                         
  -1  -1   1        185.01        186.36         3.08 o                         
   0  -1   1        105.23         95.29         4.69 o                         
   1  -1   1        179.89        151.60         2.83 o                         
   2  -1   1          1.16         -0.11         0.82 o                         
   3  -1   1        241.08        226.14         5.37 o                         
   4  -1   1        225.92        236.46         8.84 o                         
   5  -1   1         27.69         21.46         4.37 o                         
   6  -1   1         55.44         57.85         6.45 o                         
   7  -1   1         26.03         23.11         6.64 o                         
  -7   0   1         43.46         34.58         8.33 o                         
  -6   0   1         37.86         36.11         5.19 o                         
  -5   0   1        416.20        433.72        10.10 o                         
  -4   0   1        197.39        203.31         8.94 o                         
  -3   0   1        110.98        111.33         5.78 o                         
  -2   0   1      10546.57      11092.78       146.68 o                         
  -1   0   1        134.80        159.24         3.65 o                         
   0   0   1       2698.53       2671.14        79.46 o                         
   1   0   1       1957.55       1909.04        20.11 o                         
   2   0   1        847.81        815.13        10.66 o                         
   3   0   1        373.38        354.44         8.69 o                         
   4   0   1         42.10         46.20         3.70 o                         
   5   0   1         23.46         28.49         3.60 o                         
   6   0   1          2.38          3.93         4.53 o                         
   7   0   1         38.01         36.03         7.01 o                         
  -8   1   1          0.05         -0.94         7.04 o                         
  -7   1   1          1.70          0.36         6.13 o                         
  -6   1   1          0.81         -0.16         3.08 o                         
  -5   1   1         31.09         34.71         3.97 o                         
  -4   1   1         44.08         47.46         4.83 o                         
  -3   1   1        196.17        182.64         6.05 o                         
  -2   1   1      19046.45      21618.95       266.50 o                         
  -1   1   1       1335.61       1329.06        17.95 o                         
   0   1   1        570.74        486.39         6.67 o                         
   1   1   1       2625.57       2449.56        26.92 o                         
   2   1   1       1264.97       1235.23        16.40 o                         
   3   1   1        157.29        156.86         6.23 o                         
   4   1   1         84.65         89.87         5.07 o                         
   5   1   1         53.51         51.58         4.56 o                         
   6   1   1          4.36          5.96         4.24 o                         
   7   1   1          2.39         -1.75         6.38 o                         
  -8   2   1         10.94         -1.91         6.82 o                         
  -7   2   1          3.89          6.11         3.92 o                         
  -6   2   1          0.67         -0.36         3.38 o                         
  -5   2   1          7.61          6.63         2.37 o                         
  -4   2   1        607.40        616.28        16.04 o                         
  -3   2   1        364.95        400.69         9.78 o                         
  -2   2   1         60.85         60.84         3.07 o                         
  -1   2   1         15.38         20.32         1.68 o                         
   0   2   1        375.80        347.49         5.31 o                         
   1   2   1        749.54        697.70        10.00 o                         
   2   2   1        670.58        690.14        11.84 o                         
   3   2   1        360.46        392.20         9.44 o                         
   4   2   1         12.09         15.31         3.41 o                         
   5   2   1          0.85          1.95         3.19 o                         
   6   2   1         39.21         38.99        12.20 o                         
   7   2   1          1.16          2.19         6.87 o                         
  -8   3   1          0.38         -6.20         9.18 o                         
  -7   3   1          1.66          5.44         3.82 o                         
  -6   3   1         91.54         95.50         8.45 o                         
  -5   3   1          5.75          8.33         2.66 o                         
  -4   3   1         38.61         37.44         5.22 o                         
  -3   3   1        109.90        105.13         4.08 o                         
  -2   3   1          2.59          3.86         1.17 o                         
  -1   3   1        967.24        943.79        16.19 o                         
   0   3   1        202.31        172.96         3.70 o                         
   1   3   1          0.84         -0.48         1.34 o                         
   2   3   1        280.53        312.19         7.80 o                         
   3   3   1         57.84         56.87         4.74 o                         
   4   3   1          0.05         -2.63         2.63 o                         
   5   3   1         93.09        101.77        12.84 o                         
   6   3   1         19.09         14.72         6.49 o                         
  -8   4   1          0.01         -3.76         7.68 o                         
  -7   4   1          9.12         11.53         5.53 o                         
  -6   4   1          4.90          3.79         3.92 o                         
  -5   4   1          1.54          2.56         3.29 o                         
  -4   4   1        127.82        117.84         4.26 o                         
  -3   4   1        289.37        296.07        11.12 o                         
  -2   4   1         65.81         62.03         3.25 o                         
  -1   4   1        102.48        108.92         4.11 o                         
   0   4   1        304.52        315.48         6.68 o                         
   1   4   1        124.78        116.24         5.61 o                         
   2   4   1        209.01        195.36         6.31 o                         
   3   4   1         20.69         21.36         3.11 o                         
   4   4   1         76.94         82.49         7.28 o                         
   5   4   1          0.04         -3.30         3.30 o                         
   6   4   1         25.57          7.55         8.83 o                         
  -7   5   1          5.42          0.40         6.17 o                         
  -6   5   1         10.92          5.98         6.23 o                         
  -5   5   1         29.97         30.21         4.31 o                         
  -4   5   1        139.18        146.89         6.50 o                         
  -3   5   1        588.94        563.06        17.49 o                         
  -2   5   1         64.81         60.83         6.07 o                         
  -1   5   1        185.24        186.69         6.16 o                         
   0   5   1        124.95        128.25         5.11 o                         
   1   5   1         51.06         50.54         4.36 o                         
   2   5   1         66.86         62.89         6.00 o                         
   3   5   1         18.77         20.34         4.48 o                         
   4   5   1        221.60        232.88        14.22 o                         
   5   5   1          0.02         -4.53         4.53 o                         
   6   5   1          2.52          0.69         6.82 o                         
  -7   6   1          0.67          0.54         6.11 o                         
  -6   6   1         24.38          7.37         7.61 o                         
  -5   6   1          1.02          0.75         3.89 o                         
  -4   6   1          0.21          0.75         3.17 o                         
  -3   6   1         29.32         29.60         4.76 o                         
  -2   6   1         67.15         67.13         5.41 o                         
  -1   6   1         48.32         54.63         5.38 o                         
   0   6   1          7.47          4.12         2.15 o                         
   1   6   1         24.38         17.57         3.50 o                         
   2   6   1         70.83         82.07         9.22 o                         
   3   6   1          0.65         -2.95         3.20 o                         
   4   6   1         37.90         18.32         7.84 o                         
   5   6   1         14.53          9.03         5.61 o                         
  -7   7   1         27.09         30.53         9.55 o                         
  -6   7   1          2.59         -2.76         5.25 o                         
  -5   7   1         13.98         17.66         6.40 o                         
  -4   7   1         27.77         25.92         7.02 o                         
  -3   7   1         13.42          8.67         4.93 o                         
  -2   7   1         40.91         35.32         4.67 o                         
  -1   7   1         61.04         53.14         6.81 o                         
   0   7   1        162.19        153.39         9.21 o                         
   1   7   1         32.25         20.50         3.91 o                         
   2   7   1        305.46        289.46        11.31 o                         
   3   7   1         50.63         59.53         8.37 o                         
   4   7   1         47.27         40.55        10.09 o                         
   5   7   1          3.61          0.47         5.86 o                         
  -7   8   1         24.68         -0.60         8.16 o                         
  -6   8   1          4.49          1.77         6.74 o                         
  -5   8   1         70.33         64.73         8.26 o                         
  -4   8   1        123.88        139.99        12.04 o                         
  -3   8   1         76.05         92.47         9.01 o                         
  -2   8   1        223.83        219.42        14.42 o                         
  -1   8   1        109.39        119.01        14.33 o                         
   0   8   1        201.65        197.37         9.56 o                         
   1   8   1         14.15         14.76         3.67 o                         
   2   8   1         40.21         26.16         4.96 o                         
   3   8   1         44.01         44.80         6.78 o                         
   4   8   1          9.11         -4.40         5.07 o                         
  -6   9   1          1.70         10.03         8.52 o                         
  -5   9   1          6.50          5.39         5.07 o                         
  -4   9   1          4.41          4.95         4.98 o                         
  -3   9   1          1.99          5.84         4.02 o                         
  -2   9   1         84.92        115.96        16.04 o                         
  -1   9   1         57.71         43.96        11.37 o                         
   0   9   1        345.02        355.18        13.23 o                         
   1   9   1         22.86         22.46         4.27 o                         
   2   9   1          4.89          5.51         4.82 o                         
   3   9   1         76.53         68.97         8.64 o                         
  -6  10   1          9.17          6.04        17.27 o                         
  -5  10   1          0.02          1.65         5.52 o                         
  -4  10   1         44.89         69.14        10.07 o                         
  -3  10   1         56.25         67.11        14.98 o                         
  -2  10   1        625.90        650.42        33.69 o                         
  -1  10   1         37.92         51.04         9.76 o                         
   0  10   1          0.13         -0.87         4.21 o                         
   1  10   1         93.43        126.23        11.00 o                         
   2  10   1          2.30         -0.90         5.42 o                         
   3  10   1         38.33         46.30        10.26 o                         
  -5  11   1          6.36          4.50         8.29 o                         
  -4  11   1         26.38         28.14        13.79 o                         
  -3  11   1          0.78          3.21         5.63 o                         
  -2  11   1          0.88          5.15         7.03 o                         
  -1  11   1         46.49         46.10        11.67 o                         
   0  11   1          2.96         -2.92        12.03 o                         
   1  11   1          1.07          5.84        11.77 o                         
  -4  12   1          3.07         14.98         8.45 o                         
  -3  12   1         13.87          9.44         9.24 o                         
  -2  12   1         26.59         31.31         8.21 o                         
  -1  12   1          0.87         -2.24         8.61 o                         
   0  12   1          7.95         16.67        17.70 o                         
  -1 -13   2         13.54         14.05         8.08 o                         
   0 -13   2          4.59          1.33         8.75 o                         
   1 -13   2          0.01          2.21         9.71 o                         
   2 -13   2          0.00          5.14         5.38 o                         
   3 -13   2          2.05          2.02         5.21 o                         
   4 -13   2         17.11         23.04         9.33 o                         
  -2 -12   2          1.70          0.93         7.26 o                         
  -1 -12   2          4.28          0.69         5.79 o                         
   0 -12   2          1.00         -1.89         6.38 o                         
   1 -12   2          9.55          5.12         5.56 o                         
   2 -12   2         26.56         13.61         9.92 o                         
   3 -12   2         21.15         37.87         8.87 o                         
   4 -12   2         15.23         17.01         5.71 o                         
   5 -12   2          8.75          5.94         7.92 o                         
  -3 -11   2          5.09         11.60         7.28 o                         
  -2 -11   2         36.74         36.44        11.83 o                         
  -1 -11   2          6.61          5.11         5.15 o                         
   0 -11   2          2.52         -1.02         3.08 o                         
   1 -11   2        101.84        113.48        11.27 o                         
   2 -11   2          2.57          9.30         4.97 o                         
   3 -11   2         17.03         16.50         5.21 o                         
   4 -11   2         34.29         52.15         8.14 o                         
   5 -11   2          0.13          2.30         5.39 o                         
   6 -11   2          1.20         -3.45         7.23 o                         
  -4 -10   2          0.17         -1.43         6.01 o                         
  -3 -10   2          0.08         -4.83         4.83 o                         
  -2 -10   2         37.84         52.96         8.04 o                         
  -1 -10   2          5.13          1.71         3.77 o                         
   0 -10   2         17.35         15.46         5.93 o                         
   1 -10   2          6.24          4.88         2.96 o                         
   2 -10   2          2.00          3.33         3.88 o                         
   3 -10   2         49.52         53.32         6.80 o                         
   4 -10   2          9.21         10.63         4.67 o                         
   5 -10   2          0.23         -4.69         4.69 o                         
   6 -10   2          0.06         -6.22         6.22 o                         
  -4  -9   2          6.72          1.44         5.83 o                         
  -3  -9   2          0.89          3.30         4.10 o                         
  -2  -9   2        150.12        161.56        14.54 o                         
  -1  -9   2          6.54          3.12         2.63 o                         
   0  -9   2          0.12          1.38         2.24 o                         
   1  -9   2         57.79         58.56         5.61 o                         
   2  -9   2         45.85         46.94         4.14 o                         
   3  -9   2          0.30         -3.38         3.38 o                         
   4  -9   2          0.35         -0.71         3.43 o                         
   5  -9   2         22.59         11.67         6.29 o                         
   6  -9   2          5.16          8.63         7.04 o                         
   7  -9   2          0.08          8.24         7.92 o                         
  -5  -8   2         19.18         26.49        12.15 o                         
  -4  -8   2         86.98         69.37         8.33 o                         
  -3  -8   2        163.83        152.53         9.46 o                         
  -2  -8   2        707.25        763.88        21.34 o                         
  -1  -8   2          0.94         -0.80         1.89 o                         
   0  -8   2         78.24         84.47         6.21 o                         
   1  -8   2          4.59          3.83         1.87 o                         
   2  -8   2        330.71        350.49        12.51 o                         
   3  -8   2          0.60          0.79         1.69 o                         
   4  -8   2          1.03          2.74         2.84 o                         
   5  -8   2          0.14         -3.14         5.09 o                         
   6  -8   2          0.31         -0.01         5.96 o                         
   7  -8   2          2.07         -6.99         6.99 o                         
  -6  -7   2         11.93         11.45        10.21 o                         
  -5  -7   2          0.12          3.80         5.99 o                         
  -4  -7   2        157.50        187.20        11.75 o                         
  -3  -7   2         74.97         84.52         6.81 o                         
  -2  -7   2        359.79        361.87        12.82 o                         
  -1  -7   2        420.04        413.93        11.65 o                         
   0  -7   2         66.42         75.35         4.39 o                         
   1  -7   2        324.56        389.78         9.29 o                         
   2  -7   2        562.25        568.56        12.06 o                         
   3  -7   2        515.12        557.73        11.42 o                         
   4  -7   2         80.55         97.60         6.35 o                         
   5  -7   2         31.02         41.48         8.35 o                         
   6  -7   2          0.83         -4.85         4.85 o                         
   7  -7   2          9.11         12.78         6.02 o                         
  -6  -6   2         69.85         85.78        13.59 o                         
  -5  -6   2        116.17        128.89        12.46 o                         
  -4  -6   2        269.33        307.68        12.83 o                         
  -3  -6   2        283.19        274.67        11.25 o                         
  -2  -6   2        116.09        117.48         7.05 o                         
  -1  -6   2          0.20          0.41         1.73 o                         
   0  -6   2         89.56        101.59         4.11 o                         
   1  -6   2       1159.37       1171.65        19.96 o                         
   2  -6   2         84.34         83.40         3.67 o                         
   3  -6   2        449.53        452.79        10.62 o                         
   4  -6   2        320.58        352.39         8.88 o                         
   5  -6   2          8.96          7.93         3.59 o                         
   6  -6   2         26.81         35.30         5.62 o                         
   7  -6   2         12.64         16.08         5.87 o                         
  -6  -5   2         10.08          7.73         6.40 o                         
  -5  -5   2          0.02          2.83         3.73 o                         
  -4  -5   2        136.15        136.92         8.13 o                         
  -3  -5   2          3.23          1.67         2.33 o                         
  -2  -5   2          2.37          1.16         1.83 o                         
  -1  -5   2          2.95          1.23         1.97 o                         
   0  -5   2          2.65          3.51         1.13 o                         
   1  -5   2        289.78        266.06         5.28 o                         
   2  -5   2        106.66        100.26         3.53 o                         
   3  -5   2          0.00          0.29         1.25 o                         
   4  -5   2        396.44        431.38        10.99 o                         
   5  -5   2         58.26         61.99         6.30 o                         
   6  -5   2         32.94         23.49         5.26 o                         
   7  -5   2          0.12          9.23         6.07 o                         
  -7  -4   2          9.74         10.25         8.01 o                         
  -6  -4   2         10.74          5.82         6.75 o                         
  -5  -4   2          0.14         -2.29         3.01 o                         
  -4  -4   2        251.12        253.22        10.65 o                         
  -3  -4   2          6.15          5.10         1.76 o                         
  -2  -4   2        216.70        233.04         5.40 o                         
  -1  -4   2        665.99        611.01         8.79 o                         
   0  -4   2        268.45        303.63         4.97 o                         
   1  -4   2        736.22        714.13        11.97 o                         
   2  -4   2          9.00          8.14         1.32 o                         
   3  -4   2        331.54        323.90         8.35 o                         
   4  -4   2         24.78         27.22         4.76 o                         
   5  -4   2        126.71        128.57        10.36 o                         
   6  -4   2         16.48         20.77         5.19 o                         
   7  -4   2          6.17          5.31         5.67 o                         
  -7  -3   2         24.12         37.83         9.11 o                         
  -6  -3   2         14.17         11.43         6.00 o                         
  -5  -3   2         21.06         20.72         5.24 o                         
  -4  -3   2        142.61        147.39         7.27 o                         
  -3  -3   2          7.44          5.96         1.81 o                         
  -2  -3   2       2018.96       1926.62        26.50 o                         
  -1  -3   2        146.56        167.07         3.46 o                         
   0  -3   2        676.62        632.53         8.23 o                         
   1  -3   2        705.90        646.60         8.91 o                         
   2  -3   2        645.37        655.25        10.04 o                         
   3  -3   2       2029.86       2106.61        41.66 o                         
   4  -3   2        166.39        162.38         6.63 o                         
   5  -3   2          4.29          4.32         2.97 o                         
   6  -3   2         14.33         21.90         4.84 o                         
   7  -3   2          0.64         -2.63         5.30 o                         
  -7  -2   2         11.26         11.09         7.96 o                         
  -6  -2   2          0.93         -2.20         5.09 o                         
  -5  -2   2         13.33         16.14         3.56 o                         
  -4  -2   2        391.04        399.21        11.29 o                         
  -3  -2   2         25.58         30.85         3.00 o                         
  -2  -2   2        543.83        502.86         8.09 o                         
  -1  -2   2       1111.98       1065.87        15.13 o                         
   0  -2   2       1439.53       1290.11        16.14 o                         
   1  -2   2         39.60         28.22         1.44 o                         
   2  -2   2        430.90        399.39         6.87 o                         
   3  -2   2       1615.26       1591.19        25.19 o                         
   4  -2   2        379.22        392.34        10.07 o                         
   5  -2   2          2.36          5.74         3.28 o                         
   6  -2   2          0.94          3.54         3.63 o                         
   7  -2   2          8.59          9.14         5.28 o                         
  -7  -1   2         13.70          9.34         7.05 o                         
  -6  -1   2         30.46         31.33         5.08 o                         
  -5  -1   2         15.72         18.12         2.94 o                         
  -4  -1   2         57.44         64.60         4.54 o                         
  -3  -1   2         26.30         25.63         2.67 o                         
  -2  -1   2       4984.46       5047.60        65.01 o                         
  -1  -1   2       3976.91       3967.61        47.72 o                         
   0  -1   2         59.40         78.32         2.14 o                         
   1  -1   2       6621.20       6550.29        65.64 o                         
   2  -1   2        275.71        286.06         4.46 o                         
   3  -1   2        282.37        309.06         7.39 o                         
   4  -1   2         78.81         73.88         6.35 o                         
   5  -1   2          1.02         -2.02         2.89 o                         
   6  -1   2          9.21         10.04         4.13 o                         
   7  -1   2         22.32         30.74         7.79 o                         
  -8   0   2          0.17          3.89        11.62 o                         
  -7   0   2         41.28         38.06         8.71 o                         
  -6   0   2         22.57         24.78         4.99 o                         
  -5   0   2        606.24        628.98        22.75 o                         
  -4   0   2        376.90        383.47        12.54 o                         
  -3   0   2          3.01         -2.02         2.02 o                         
  -2   0   2       3189.36       3160.71        45.65 o                         
  -1   0   2        318.83        319.06         4.92 o                         
   0   0   2       3285.04       3107.02        35.73 o                         
   1   0   2        347.28        315.19         4.91 o                         
   2   0   2        624.51        603.27         8.41 o                         
   3   0   2         56.13         44.93         2.96 o                         
   4   0   2        112.83        118.06         5.61 o                         
   5   0   2        242.07        272.59        10.93 o                         
   6   0   2         31.94         34.91         6.07 o                         
   7   0   2          0.01         -6.13         6.46 o                         
  -8   1   2          0.16          5.10         6.69 o                         
  -7   1   2         58.34         46.11         7.13 o                         
  -6   1   2          0.00         -0.21         3.17 o                         
  -5   1   2          6.53          8.78         2.91 o                         
  -4   1   2        674.80        689.11        17.71 o                         
  -3   1   2        626.72        659.66        14.30 o                         
  -2   1   2       8964.63       9408.91       117.85 o                         
  -1   1   2        816.92        745.33        11.55 o                         
   0   1   2        217.76        192.59         3.60 o                         
   1   1   2       1207.69       1167.54        15.04 o                         
   2   1   2       1527.85       1498.68        23.36 o                         
   3   1   2        141.84        146.97         6.62 o                         
   4   1   2         76.13         80.62         5.12 o                         
   5   1   2          4.75          2.13         3.50 o                         
   6   1   2          0.85          1.07         4.52 o                         
   7   1   2          1.73         -2.82         7.27 o                         
  -8   2   2          0.00         -0.61         6.29 o                         
  -7   2   2          4.32          2.74         6.85 o                         
  -6   2   2         12.79          3.93         5.05 o                         
  -5   2   2        102.05        102.02         8.91 o                         
  -4   2   2       2698.69       2778.56        53.00 o                         
  -3   2   2       1191.18       1228.51        23.02 o                         
  -2   2   2        250.38        221.53         5.23 o                         
  -1   2   2        728.11        698.42        13.35 o                         
   0   2   2         28.33         27.95         1.76 o                         
   1   2   2        814.51        777.80        12.39 o                         
   2   2   2        627.28        634.18        13.15 o                         
   3   2   2        556.86        585.38        15.21 o                         
   4   2   2          2.49          2.57         2.97 o                         
   5   2   2         19.01         13.26         3.93 o                         
   6   2   2         12.63          9.58         6.22 o                         
  -8   3   2          3.73          8.06         7.40 o                         
  -7   3   2         17.00         15.41         5.13 o                         
  -6   3   2        192.78        211.88        12.97 o                         
  -5   3   2          2.68          2.71         3.22 o                         
  -4   3   2         83.32         81.88         7.41 o                         
  -3   3   2        591.01        554.90        12.28 o                         
  -2   3   2         31.65         30.92         2.51 o                         
  -1   3   2        578.25        576.44        11.59 o                         
   0   3   2          1.36          1.83         1.12 o                         
   1   3   2       1380.64       1373.58        29.06 o                         
   2   3   2        127.67        127.26         5.37 o                         
   3   3   2          3.71          5.42         2.99 o                         
   4   3   2         89.62        114.28         8.13 o                         
   5   3   2          1.30         -3.26         3.26 o                         
   6   3   2         21.54         19.32         7.14 o                         
  -8   4   2          3.71          0.22         6.69 o                         
  -7   4   2          1.91          2.80         5.66 o                         
  -6   4   2          0.47          1.12         4.14 o                         
  -5   4   2         79.85         91.39         7.16 o                         
  -4   4   2         65.04         72.13         4.70 o                         
  -3   4   2         58.98         56.68         4.31 o                         
  -2   4   2          0.90          1.25         1.40 o                         
  -1   4   2        422.14        392.00         9.72 o                         
   0   4   2         47.56         52.29         3.48 o                         
   1   4   2        112.87        118.17         6.05 o                         
   2   4   2         12.87         11.39         3.19 o                         
   3   4   2        317.96        360.31        13.64 o                         
   4   4   2         39.10         34.44         5.56 o                         
   5   4   2        154.68        162.09        11.26 o                         
   6   4   2          2.25          8.32         7.56 o                         
  -7   5   2          5.61          8.38         6.74 o                         
  -6   5   2         27.32         21.62         9.86 o                         
  -5   5   2         93.94        100.05        14.31 o                         
  -4   5   2         72.98         60.64         6.70 o                         
  -3   5   2         86.84         65.61        10.03 o                         
  -2   5   2        146.34        143.10         7.35 o                         
  -1   5   2         55.83         58.11         5.47 o                         
   0   5   2        158.34        148.99         6.35 o                         
   1   5   2          7.62          5.20         2.65 o                         
   2   5   2         61.45         53.72         6.04 o                         
   3   5   2         34.27         29.53         5.68 o                         
   4   5   2         38.04         23.17         9.25 o                         
   5   5   2          7.65         -5.42         5.48 o                         
  -7   6   2          3.85         15.09         9.52 o                         
  -6   6   2          0.33          5.20         5.82 o                         
  -5   6   2         98.00         99.77         9.52 o                         
  -4   6   2         86.50         92.13        14.82 o                         
  -3   6   2         42.14         35.81         5.37 o                         
  -2   6   2         33.49         37.23         4.84 o                         
  -1   6   2          0.08         -0.35         2.79 o                         
   0   6   2         88.59         91.47         5.94 o                         
   1   6   2         29.18         26.47         4.70 o                         
   2   6   2        217.84        232.94        10.33 o                         
   3   6   2          3.03         -3.32         3.62 o                         
   4   6   2         47.88         38.53         6.96 o                         
   5   6   2          0.81         -2.05         6.22 o                         
  -7   7   2         10.96          2.55         8.13 o                         
  -6   7   2         54.09         54.32        10.57 o                         
  -5   7   2         29.63         21.68         5.75 o                         
  -4   7   2          6.02          8.27         4.13 o                         
  -3   7   2          0.97         -0.56         3.23 o                         
  -2   7   2        319.22        304.08        15.24 o                         
  -1   7   2         15.42         14.59         4.28 o                         
   0   7   2         15.88         13.89         3.20 o                         
   1   7   2        129.23        136.66        10.21 o                         
   2   7   2         17.14         15.94         4.16 o                         
   3   7   2         75.75         90.07        10.27 o                         
   4   7   2         30.93         25.75         7.09 o                         
  -7   8   2         38.82         48.26        19.94 o                         
  -6   8   2          3.62         13.78         7.89 o                         
  -5   8   2         35.41         35.73         7.08 o                         
  -4   8   2         14.28         17.32         5.07 o                         
  -3   8   2          0.53          1.46         3.69 o                         
  -2   8   2          0.06         -1.32         4.28 o                         
  -1   8   2         46.25         57.71         8.66 o                         
   0   8   2        388.91        396.16        12.86 o                         
   1   8   2         10.25          9.54         3.77 o                         
   2   8   2         24.65         17.34         4.68 o                         
   3   8   2          5.90          3.96         4.78 o                         
   4   8   2         47.54         49.02         8.74 o                         
  -6   9   2         34.08         23.66        10.66 o                         
  -5   9   2         51.74         60.48        10.18 o                         
  -4   9   2          1.14          6.76         5.07 o                         
  -3   9   2        196.98        198.26        13.85 o                         
  -2   9   2        280.22        286.78        17.12 o                         
  -1   9   2         21.64         26.69         7.17 o                         
   0   9   2          0.00          4.87         5.98 o                         
   1   9   2          0.25         -0.39         3.73 o                         
   2   9   2          9.22          7.80         5.15 o                         
   3   9   2          3.54         13.34         6.73 o                         
  -5  10   2          1.89         -2.34         5.81 o                         
  -4  10   2        119.16        127.49        13.70 o                         
  -3  10   2          6.60          6.24         7.89 o                         
  -2  10   2        343.99        361.81        53.39 o                         
  -1  10   2         10.47         11.08         6.79 o                         
   0  10   2          7.68          1.89         5.90 o                         
   1  10   2         15.15         18.57        10.07 o                         
   2  10   2         33.74         42.48         8.89 o                         
  -5  11   2          0.31          8.43         7.96 o                         
  -4  11   2        137.83        132.00        15.00 o                         
  -3  11   2          0.37          1.71         5.84 o                         
  -2  11   2          0.38         11.40         9.62 o                         
  -1  11   2         11.84         11.40         8.63 o                         
   0  11   2         20.28         18.74        14.44 o                         
   1  11   2         61.39         92.90        18.35 o                         
  -3  12   2          0.11         10.66         9.11 o                         
  -2  12   2         12.98          7.16        10.63 o                         
   1 -14   3         29.76         21.05         9.46 o                         
   2 -14   3         12.01          9.98         6.22 o                         
  -1 -13   3         35.73         35.98         9.18 o                         
   0 -13   3          2.65         17.85        11.69 o                         
   1 -13   3          4.53          3.06         7.22 o                         
   2 -13   3          6.65          9.18         6.02 o                         
   3 -13   3          6.29         10.13         5.29 o                         
   4 -13   3         25.77         26.87         8.23 o                         
  -2 -12   3          0.04         -1.45         5.87 o                         
  -1 -12   3          0.53         -0.76         5.79 o                         
   0 -12   3          0.00          2.77         6.94 o                         
   1 -12   3         29.43         38.35         7.69 o                         
   2 -12   3         12.13         11.60         5.35 o                         
   3 -12   3         34.12         25.25         8.37 o                         
   4 -12   3          0.44          0.53         4.49 o                         
   5 -12   3          4.83          8.92         7.30 o                         
  -3 -11   3          6.61          9.75         6.30 o                         
  -2 -11   3          4.63          4.64         5.34 o                         
  -1 -11   3         13.34          6.65         5.10 o                         
   0 -11   3         26.05         18.17         4.40 o                         
   1 -11   3         54.64         57.10         7.17 o                         
   2 -11   3         91.55         95.42        10.02 o                         
   3 -11   3          3.77          8.11         4.62 o                         
   4 -11   3          3.49          6.81         4.43 o                         
   5 -11   3          0.00          4.54         5.95 o                         
   6 -11   3         13.27         13.03        10.32 o                         
  -4 -10   3          2.18         11.08         6.59 o                         
  -3 -10   3         19.93         20.38         6.85 o                         
  -2 -10   3         85.64         99.39        11.74 o                         
  -1 -10   3         39.99         37.93         5.04 o                         
   0 -10   3          2.00         -0.62         2.59 o                         
   1 -10   3         69.32         77.24         6.49 o                         
   2 -10   3          1.30          5.51         4.07 o                         
   3 -10   3          0.02          2.18         3.52 o                         
   4 -10   3         15.52         22.64         5.00 o                         
   5 -10   3          3.72          7.03         5.04 o                         
   6 -10   3         37.96         51.86        10.32 o                         
  -5  -9   3          5.57          3.55         6.43 o                         
  -4  -9   3          0.51         -3.19         5.21 o                         
  -3  -9   3          3.16          6.56         4.86 o                         
  -2  -9   3         23.80         18.27         6.43 o                         
  -1  -9   3          6.51          1.93         2.15 o                         
   0  -9   3          9.66          7.93         2.33 o                         
   1  -9   3         23.62         26.65         3.11 o                         
   2  -9   3          6.99          7.98         2.41 o                         
   3  -9   3         37.59         47.96         6.27 o                         
   4  -9   3         12.95         11.29         4.26 o                         
   5  -9   3         51.13         34.07         7.55 o                         
   6  -9   3          5.47          3.71         5.88 o                         
   7  -9   3          1.25          8.71         9.84 o                         
  -5  -8   3          1.03         -6.40         6.40 o                         
  -4  -8   3        176.38        210.23        13.83 o                         
  -3  -8   3          0.24          0.01         3.44 o                         
  -2  -8   3         10.24          7.11         3.48 o                         
  -1  -8   3        144.24        149.84         6.59 o                         
   0  -8   3         59.88         59.64         4.14 o                         
   1  -8   3         77.43         72.67         4.66 o                         
   2  -8   3         17.71         23.28         2.69 o                         
   3  -8   3          0.07         -1.65         1.65 o                         
   4  -8   3          0.78         -0.82         2.54 o                         
   5  -8   3          1.83         -1.44         3.53 o                         
   6  -8   3          2.46         -1.70         5.35 o                         
   7  -8   3          0.71          8.71         6.43 o                         
  -6  -7   3         25.46         16.85        14.95 o                         
  -5  -7   3         45.00         46.50         9.85 o                         
  -4  -7   3        735.85        823.90        25.69 o                         
  -3  -7   3        125.17        123.75         9.04 o                         
  -2  -7   3          1.25         -2.00         2.15 o                         
  -1  -7   3         36.35         33.66         3.22 o                         
   0  -7   3         97.79        102.29         4.69 o                         
   1  -7   3        421.93        439.96         9.75 o                         
   2  -7   3        133.27        135.08         5.07 o                         
   3  -7   3         94.20         90.76         4.45 o                         
   4  -7   3          0.66          6.06         2.33 o                         
   5  -7   3         81.52         88.63         8.55 o                         
   6  -7   3         43.74         34.87         5.96 o                         
   7  -7   3          0.28         12.72         9.38 o                         
  -6  -6   3        209.90        241.51        16.47 o                         
  -5  -6   3         75.56         65.95         8.85 o                         
  -4  -6   3         32.97         43.95         9.00 o                         
  -3  -6   3         11.70         13.81         3.35 o                         
  -2  -6   3         12.29         10.04         2.56 o                         
  -1  -6   3        644.98        676.12        12.85 o                         
   0  -6   3       2395.25       2385.20        34.46 o                         
   1  -6   3       1260.82       1315.86        21.64 o                         
   2  -6   3         17.62         18.76         2.23 o                         
   3  -6   3         43.68         52.64         4.33 o                         
   4  -6   3         72.38         68.09         4.53 o                         
   5  -6   3         11.26         11.86         4.11 o                         
   6  -6   3         64.83         74.14         7.87 o                         
   7  -6   3          0.76          8.26         5.45 o                         
  -7  -5   3          9.15         12.59        11.22 o                         
  -6  -5   3         79.08         85.55         9.50 o                         
  -5  -5   3         11.48          8.14         4.19 o                         
  -4  -5   3          0.36          2.38         2.58 o                         
  -3  -5   3          1.38          1.63         1.40 o                         
  -2  -5   3         46.71         53.06         3.25 o                         
  -1  -5   3        887.48        934.11        14.65 o                         
   0  -5   3        741.74        744.98        12.37 o                         
   1  -5   3          0.29          1.27         0.88 o                         
   2  -5   3        331.90        299.79         7.36 o                         
   3  -5   3         94.38         89.45         4.40 o                         
   4  -5   3        340.35        340.85        10.89 o                         
   5  -5   3         11.25         10.76         3.71 o                         
   6  -5   3        123.18        138.19        10.42 o                         
   7  -5   3          9.33         14.82         5.55 o                         
  -7  -4   3          9.79         15.88         8.19 o                         
  -6  -4   3         62.02         75.77        10.85 o                         
  -5  -4   3         47.61         59.04         6.76 o                         
  -4  -4   3          1.84          1.83         2.37 o                         
  -3  -4   3        526.66        540.85        11.23 o                         
  -2  -4   3       1384.82       1480.78        21.90 o                         
  -1  -4   3         60.86         55.07         2.34 o                         
   0  -4   3         91.44         90.60         2.19 o                         
   1  -4   3        733.29        665.31         9.95 o                         
   2  -4   3         49.89         48.47         2.71 o                         
   3  -4   3        262.26        257.56         9.79 o                         
   4  -4   3         24.82         25.36         3.35 o                         
   5  -4   3          8.10         10.08         4.13 o                         
   6  -4   3          2.53         -3.76         3.84 o                         
   7  -4   3          8.40         15.17         6.66 o                         
  -7  -3   3          1.98         -5.77         5.77 o                         
  -6  -3   3         86.95         85.00        10.70 o                         
  -5  -3   3          5.77          6.37         2.75 o                         
  -4  -3   3        350.58        360.85         9.88 o                         
  -3  -3   3        145.14        144.58        10.89 o                         
  -2  -3   3        190.38        199.25         5.13 o                         
  -1  -3   3        135.71        145.76         3.78 o                         
   0  -3   3          0.87          2.85         0.59 o                         
   1  -3   3         86.93         74.33         2.24 o                         
   2  -3   3        604.73        581.13        10.13 o                         
   3  -3   3         54.32         54.16         3.90 o                         
   4  -3   3        171.53        188.51         7.83 o                         
   5  -3   3        113.81        111.11        13.62 o                         
   6  -3   3          8.66         11.94         6.81 o                         
   7  -3   3         46.25         54.88        10.11 o                         
  -7  -2   3          0.67          2.45         6.10 o                         
  -6  -2   3         85.59        103.45         9.05 o                         
  -5  -2   3         17.24         16.64         2.89 o                         
  -4  -2   3          8.69          7.67         2.81 o                         
  -3  -2   3          2.05          3.26         1.47 o                         
  -2  -2   3         48.64         41.99         3.15 o                         
  -1  -2   3       1372.96       1311.94        17.36 o                         
   0  -2   3       1070.25       1046.72        13.16 o                         
   1  -2   3        988.68        957.72        11.71 o                         
   2  -2   3       1275.39       1244.97        18.27 o                         
   3  -2   3        541.18        548.22        12.13 o                         
   4  -2   3         62.04         65.68         9.02 o                         
   5  -2   3         34.57         24.71         4.46 o                         
   6  -2   3         50.32         58.60         7.93 o                         
   7  -2   3          9.27         12.10         6.26 o                         
  -7  -1   3         18.42         14.03         9.68 o                         
  -6  -1   3        176.92        209.16        11.76 o                         
  -5  -1   3         12.79         12.91         4.97 o                         
  -4  -1   3        736.29        759.15        19.22 o                         
  -3  -1   3         29.72         27.87         3.00 o                         
  -2  -1   3         16.00         15.46         1.53 o                         
  -1  -1   3       3760.29       3610.66        41.64 o                         
   0  -1   3        441.07        392.53         5.76 o                         
   1  -1   3       5569.25       5667.34        65.11 o                         
   2  -1   3         41.25         49.75         2.55 o                         
   3  -1   3        238.42        243.70         6.31 o                         
   4  -1   3          0.00          3.09         1.73 o                         
   5  -1   3         52.75         68.38         6.52 o                         
   6  -1   3          4.10          9.05         5.12 o                         
   7  -1   3          1.91         -4.61         4.61 o                         
  -8   0   3          3.17         -7.97         9.48 o                         
  -7   0   3          2.25         -2.22         5.49 o                         
  -6   0   3         25.92         16.05         4.63 o                         
  -5   0   3          0.48          1.08         3.00 o                         
  -4   0   3         10.63          9.81         5.21 o                         
  -3   0   3         95.02        100.39         6.76 o                         
  -2   0   3         23.72         24.29         1.72 o                         
  -1   0   3          2.48          2.45         0.66 o                         
   0   0   3        110.77        118.26         2.64 o                         
   1   0   3       3085.94       3042.76        34.98 o                         
   2   0   3        121.03        120.06         4.08 o                         
   3   0   3        374.32        404.24        10.33 o                         
   4   0   3          5.19          2.16         2.14 o                         
   5   0   3         31.84         20.75         4.29 o                         
   6   0   3          8.64          4.31         5.71 o                         
   7   0   3          2.23         -5.91         5.91 o                         
  -8   1   3          2.19         -0.60         8.56 o                         
  -7   1   3         54.17         44.64         8.91 o                         
  -6   1   3          0.66         -2.02         2.83 o                         
  -5   1   3          2.07          3.90         4.91 o                         
  -4   1   3       1856.53       1881.72        43.43 o                         
  -3   1   3        163.91        163.56         7.96 o                         
  -2   1   3        367.19        365.73         6.65 o                         
  -1   1   3        136.60        142.01         3.71 o                         
   0   1   3        409.42        416.95        10.47 o                         
   1   1   3         12.11         10.20         1.58 o                         
   2   1   3          8.64         11.83         1.94 o                         
   3   1   3         20.14         19.28         2.54 o                         
   4   1   3         36.38         39.15         4.73 o                         
   5   1   3         76.41         67.76         7.74 o                         
   6   1   3          9.09         11.49         5.41 o                         
  -8   2   3         11.39         -1.21         8.32 o                         
  -7   2   3          7.34         -4.21         4.43 o                         
  -6   2   3        541.10        595.52        21.83 o                         
  -5   2   3          0.05         -2.56         3.30 o                         
  -4   2   3       1263.44       1303.05        32.29 o                         
  -3   2   3          7.85          8.54         2.50 o                         
  -2   2   3        196.44        191.70         6.20 o                         
  -1   2   3          9.16          3.22         1.43 o                         
   0   2   3       1317.01       1251.17        19.49 o                         
   1   2   3       2034.79       2121.08        37.45 o                         
   2   2   3         53.07         50.27         5.12 o                         
   3   2   3          0.46          3.08         2.01 o                         
   4   2   3         16.46          8.50         3.75 o                         
   5   2   3         10.25          2.35         4.55 o                         
   6   2   3         34.96         24.36         7.84 o                         
  -8   3   3          2.04          6.01         9.20 o                         
  -7   3   3          0.01         -4.60         6.55 o                         
  -6   3   3        278.45        272.50        14.38 o                         
  -5   3   3        121.62        125.00        10.65 o                         
  -4   3   3         21.44         17.41         3.54 o                         
  -3   3   3          1.24         -1.50         1.61 o                         
  -2   3   3        140.99        147.45         5.71 o                         
  -1   3   3        734.06        721.27        20.77 o                         
   0   3   3       3095.03       3060.12        50.95 o                         
   1   3   3          3.66          6.92         2.39 o                         
   2   3   3         13.70         10.86         3.22 o                         
   3   3   3          1.26          2.66         2.20 o                         
   4   3   3          7.92          9.27         3.81 o                         
   5   3   3          8.93          6.51         4.80 o                         
   6   3   3         41.27         31.59         8.32 o                         
  -8   4   3         52.51         39.73        15.48 o                         
  -7   4   3         29.82          8.56         7.25 o                         
  -6   4   3         43.05         30.21         9.09 o                         
  -5   4   3          8.54          9.34         4.19 o                         
  -4   4   3          0.04         -1.96         1.96 o                         
  -3   4   3         62.91         68.84         4.57 o                         
  -2   4   3         37.48         37.47         5.24 o                         
  -1   4   3        248.57        263.46        11.79 o                         
   0   4   3         68.11         76.22         6.41 o                         
   1   4   3        932.06        964.26        21.99 o                         
   2   4   3        137.69        124.36         8.74 o                         
   3   4   3          2.82          1.00         3.60 o                         
   4   4   3          0.00         -3.08         3.08 o                         
   5   4   3         41.82         27.95         6.98 o                         
  -7   5   3          1.93         -6.43         8.08 o                         
  -6   5   3         25.01         33.47         8.00 o                         
  -5   5   3          8.64         10.54         5.81 o                         
  -4   5   3         72.44         70.19         4.82 o                         
  -3   5   3        284.05        279.22         8.90 o                         
  -2   5   3         76.63         74.15         5.68 o                         
  -1   5   3        413.40        405.83        12.33 o                         
   0   5   3        105.69        109.28         6.93 o                         
   1   5   3          9.82          7.09         2.61 o                         
   2   5   3         68.47         67.83         5.97 o                         
   3   5   3         80.62         73.79         7.75 o                         
   4   5   3         23.47         20.03         5.62 o                         
   5   5   3          1.98          6.09         6.26 o                         
  -7   6   3          1.13          0.76         5.99 o                         
  -6   6   3          9.10          1.21         5.84 o                         
  -5   6   3         14.41          8.68         5.76 o                         
  -4   6   3         11.20          4.30         5.28 o                         
  -3   6   3          0.42         -2.39         2.84 o                         
  -2   6   3          0.07          3.94         3.57 o                         
  -1   6   3         86.44         73.25         9.27 o                         
   0   6   3          2.10          2.27         2.77 o                         
   1   6   3         25.49         21.60         5.43 o                         
   2   6   3          3.31          3.70         3.16 o                         
   3   6   3          0.14         -1.32         3.68 o                         
   4   6   3         16.12         10.45         5.96 o                         
  -7   7   3          3.63          1.21         8.47 o                         
  -6   7   3          3.66         -1.63         5.97 o                         
  -5   7   3         62.52         70.03         8.72 o                         
  -4   7   3         10.78          7.42         4.35 o                         
  -3   7   3         16.53         23.22         4.85 o                         
  -2   7   3         53.43         51.92        14.75 o                         
  -1   7   3        555.34        581.56        25.70 o                         
   0   7   3          1.34         -1.13         2.75 o                         
   1   7   3          7.62          1.17         2.89 o                         
   2   7   3          4.49         -2.22         3.97 o                         
   3   7   3          5.51          2.50         5.02 o                         
   4   7   3          0.15          2.13         5.52 o                         
  -6   8   3          2.74          5.04         7.30 o                         
  -5   8   3          4.35          1.28         4.64 o                         
  -4   8   3         11.81         13.40         5.23 o                         
  -3   8   3          1.64         -2.96         3.73 o                         
  -2   8   3         63.48         78.69        10.47 o                         
  -1   8   3          0.68         -3.52         5.08 o                         
   0   8   3         42.40         33.11         6.99 o                         
   1   8   3         82.38         72.81         9.48 o                         
   2   8   3         35.07         43.19         7.50 o                         
   3   8   3          0.22          7.28         6.49 o                         
  -6   9   3          5.62         12.73         8.56 o                         
  -5   9   3         33.96         20.57         9.06 o                         
  -4   9   3         52.44         60.11         8.76 o                         
  -3   9   3         55.03         41.49         7.41 o                         
  -2   9   3          4.70          6.05         6.31 o                         
  -1   9   3         11.74         14.33         6.85 o                         
   0   9   3          0.07         -2.13         4.41 o                         
   1   9   3          1.96         -4.03         4.93 o                         
   2   9   3         38.18         49.99         8.04 o                         
  -5  10   3          2.09          6.20         6.80 o                         
  -4  10   3        137.53        114.61        22.84 o                         
  -3  10   3          0.48          2.98         5.31 o                         
  -2  10   3         71.68         80.45        23.98 o                         
  -1  10   3          9.86         12.44         7.83 o                         
   0  10   3          0.00          2.25         9.18 o                         
   1  10   3          1.32          3.41         7.67 o                         
  -4  11   3        152.87        177.86        17.72 o                         
  -3  11   3          0.05          9.85         7.10 o                         
  -2  11   3         24.76         22.98        11.06 o                         
  -1  11   3         26.28         17.62        11.45 o                         
   0  11   3         10.19         -2.41        11.17 o                         
   0 -14   4          4.78          6.46         6.61 o                         
   1 -14   4          0.43         17.59         8.81 o                         
   2 -14   4          0.06         -2.03         5.44 o                         
   3 -14   4          0.33          9.30         6.09 o                         
  -2 -13   4          3.34          7.25        10.66 o                         
  -1 -13   4         20.85         23.10        10.44 o                         
   0 -13   4         12.17         19.03         9.37 o                         
   1 -13   4          6.96          3.78         4.95 o                         
   2 -13   4         94.12         93.99        10.94 o                         
   3 -13   4          9.36         18.33         5.56 o                         
   4 -13   4         32.19         29.34         7.90 o                         
  -3 -12   4          2.26         -2.40         6.55 o                         
  -2 -12   4          9.28          3.28         4.75 o                         
  -1 -12   4         29.03         18.33         5.86 o                         
   0 -12   4          4.07         -0.09         4.14 o                         
   1 -12   4         36.07         36.27         6.13 o                         
   2 -12   4         15.47         11.75         4.95 o                         
   3 -12   4         25.25         17.01         5.35 o                         
   4 -12   4          0.05         -0.31         4.71 o                         
   5 -12   4          0.69          0.10         6.84 o                         
  -4 -11   4          8.97          6.77         7.30 o                         
  -3 -11   4          3.34          3.81         5.67 o                         
  -2 -11   4          9.25          4.17         4.72 o                         
  -1 -11   4          0.00         -3.65         3.65 o                         
   0 -11   4         55.71         53.56         6.44 o                         
   1 -11   4         12.67          4.25         4.34 o                         
   2 -11   4          1.05         -1.85         4.67 o                         
   3 -11   4         21.16         15.94         4.89 o                         
   4 -11   4          0.55         -1.95         3.99 o                         
   5 -11   4         79.51         91.00        12.57 o                         
   6 -11   4         40.64         45.79        12.54 o                         
  -4 -10   4          6.05         -0.82         5.66 o                         
  -3 -10   4          7.81          6.44         5.30 o                         
  -2 -10   4          8.28          5.40         4.24 o                         
  -1 -10   4          5.07          6.95         3.12 o                         
   0 -10   4         90.73         95.06         7.09 o                         
   1 -10   4          4.17          3.55         3.10 o                         
   2 -10   4        291.24        313.51        12.00 o                         
   3 -10   4         13.35         13.78         4.25 o                         
   4 -10   4         41.69         52.19         6.59 o                         
   5 -10   4         20.63         14.27         9.08 o                         
   6 -10   4         72.80         67.75        22.86 o                         
  -5  -9   4          7.32         14.51         7.44 o                         
  -4  -9   4         85.83         81.21        10.01 o                         
  -3  -9   4         20.50         16.93         5.63 o                         
  -2  -9   4          2.90          0.08         3.79 o                         
  -1  -9   4          1.13          3.92         2.46 o                         
   0  -9   4        112.61        124.04         6.06 o                         
   1  -9   4        174.85        203.66         6.84 o                         
   2  -9   4          1.82          6.79         2.29 o                         
   3  -9   4         47.79         50.95         4.98 o                         
   4  -9   4         40.48         31.65         4.81 o                         
   5  -9   4          0.11          1.24         3.96 o                         
   6  -9   4         10.63         12.26         7.03 o                         
  -5  -8   4         17.62         17.83        10.44 o                         
  -4  -8   4         49.92         30.98         6.45 o                         
  -3  -8   4        290.79        322.11        17.73 o                         
  -2  -8   4         40.37         32.78         5.89 o                         
  -1  -8   4         38.40         35.85         3.53 o                         
   0  -8   4        429.55        427.13        10.15 o                         
   1  -8   4         18.16         11.77         2.47 o                         
   2  -8   4          1.63          0.72         1.70 o                         
   3  -8   4        109.73        108.30         5.27 o                         
   4  -8   4          5.12          1.03         2.78 o                         
   5  -8   4         42.94         50.90         9.26 o                         
   6  -8   4         23.74         31.34         6.95 o                         
   7  -8   4         22.47         23.13         8.21 o                         
  -6  -7   4         47.89         45.35        14.05 o                         
  -5  -7   4         34.08         23.44         6.14 o                         
  -4  -7   4          5.77          0.18         4.45 o                         
  -3  -7   4         37.52         42.83         5.79 o                         
  -2  -7   4         62.77         53.69         4.97 o                         
  -1  -7   4        171.59        169.58         6.09 o                         
   0  -7   4          1.94          1.05         1.34 o                         
   1  -7   4        288.92        274.14         6.72 o                         
   2  -7   4          4.36          1.32         1.36 o                         
   3  -7   4         38.09         37.19         3.32 o                         
   4  -7   4        242.78        254.59         9.72 o                         
   5  -7   4          9.20          5.06         3.56 o                         
   6  -7   4         12.05          7.33         4.56 o                         
   7  -7   4          2.71          8.35         6.37 o                         
  -6  -6   4        261.45        310.99        25.17 o                         
  -5  -6   4         81.24         69.04         9.78 o                         
  -4  -6   4        217.48        245.74        13.25 o                         
  -3  -6   4          0.68         -0.11         1.75 o                         
  -2  -6   4          7.97          8.87         1.97 o                         
  -1  -6   4       1968.47       2152.76        32.27 o                         
   0  -6   4          0.57          1.32         1.01 o                         
   1  -6   4        453.40        472.29         8.35 o                         
   2  -6   4          4.08          3.03         1.31 o                         
   3  -6   4         11.01          4.43         2.91 o                         
   4  -6   4          5.03          5.28         2.66 o                         
   5  -6   4         41.20         42.40         5.99 o                         
   6  -6   4          0.37          5.77         4.27 o                         
   7  -6   4          0.17         -0.64         5.06 o                         
  -7  -5   4          1.88          4.64         7.56 o                         
  -6  -5   4          6.81          3.50         4.12 o                         
  -5  -5   4         13.25         14.09         4.33 o                         
  -4  -5   4         58.63         45.67         5.61 o                         
  -3  -5   4        162.44        170.07         5.90 o                         
  -2  -5   4        938.42        899.90        15.08 o                         
  -1  -5   4         52.56         57.33         3.49 o                         
   0  -5   4         82.34         77.83         2.59 o                         
   1  -5   4         22.74         24.28         2.37 o                         
   2  -5   4          1.97          0.04         1.20 o                         
   3  -5   4        248.17        251.90         6.89 o                         
   4  -5   4        674.41        728.74        16.77 o                         
   5  -5   4         47.20         41.52         5.61 o                         
   6  -5   4         40.83         42.35         6.41 o                         
   7  -5   4          0.01          3.82         5.14 o                         
  -7  -4   4         49.16         55.14         9.99 o                         
  -6  -4   4          0.07         -3.88         3.88 o                         
  -5  -4   4          7.15          3.20         3.60 o                         
  -4  -4   4        337.16        309.11        12.38 o                         
  -3  -4   4         17.50         18.86         3.42 o                         
  -2  -4   4        212.32        223.77         6.62 o                         
  -1  -4   4       3983.92       3963.91        54.33 o                         
   0  -4   4         10.84          7.25         1.13 o                         
   1  -4   4          8.05          8.81         1.52 o                         
   2  -4   4       1422.76       1444.70        22.76 o                         
   3  -4   4          0.00         -0.66         1.23 o                         
   4  -4   4          0.08         -0.27         2.38 o                         
   5  -4   4         14.61         16.04         4.81 o                         
   6  -4   4         20.20         20.33         6.73 o                         
   7  -4   4         20.76         18.71         6.56 o                         
  -7  -3   4         37.98         46.36         9.95 o                         
  -6  -3   4         12.44          6.57         7.63 o                         
  -5  -3   4         76.38         74.29         6.93 o                         
  -4  -3   4        179.07        194.51         6.92 o                         
  -3  -3   4        179.07        186.99         7.88 o                         
  -2  -3   4       1052.19       1087.18        23.14 o                         
  -1  -3   4         22.77         21.08         1.61 o                         
   0  -3   4        903.19        860.30        11.59 o                         
   1  -3   4        213.31        193.46         4.23 o                         
   2  -3   4        821.97        859.69        13.21 o                         
   3  -3   4       1096.39       1153.47        19.43 o                         
   4  -3   4         19.80         19.41         3.87 o                         
   5  -3   4        141.30        142.83         9.98 o                         
   6  -3   4         27.95         30.04         7.42 o                         
   7  -3   4         62.30         37.42         9.73 o                         
  -7  -2   4          1.97         -5.65         5.65 o                         
  -6  -2   4          4.46         -2.85         4.71 o                         
  -5  -2   4          0.57         -1.98         2.11 o                         
  -4  -2   4        280.41        279.65         8.64 o                         
  -3  -2   4         63.65         77.70         5.48 o                         
  -2  -2   4       2505.90       2537.49        39.21 o                         
  -1  -2   4        496.82        458.14         6.82 o                         
   0  -2   4          9.32          5.73         0.87 o                         
   1  -2   4          0.80          0.51         0.73 o                         
   2  -2   4        178.71        178.05         5.12 o                         
   3  -2   4        120.76        115.45         4.50 o                         
   4  -2   4         74.58         77.87         7.18 o                         
   5  -2   4        180.32        194.14        11.48 o                         
   6  -2   4        129.58        131.64        10.40 o                         
   7  -2   4          0.81          7.36         8.09 o                         
  -7  -1   4         21.29         13.48         9.20 o                         
  -6  -1   4          4.18          8.87         5.95 o                         
  -5  -1   4         40.29         39.26         6.55 o                         
  -4  -1   4         70.92         75.17         5.26 o                         
  -3  -1   4        803.18        740.90        17.25 o                         
  -2  -1   4        327.34        348.85         7.24 o                         
  -1  -1   4        108.04         86.34         2.90 o                         
   0  -1   4        512.66        492.36         7.62 o                         
   1  -1   4        145.24        135.40         3.82 o                         
   2  -1   4        199.89        188.89         5.40 o                         
   3  -1   4         77.10         91.70         3.90 o                         
   4  -1   4         87.68         85.91         8.66 o                         
   5  -1   4          8.98         11.15         4.41 o                         
   6  -1   4         50.07         42.49         8.51 o                         
   7  -1   4          3.07         -7.02         7.02 o                         
  -8   0   4         14.61         10.93         7.35 o                         
  -7   0   4          8.61         -4.44         5.01 o                         
  -6   0   4         31.85         19.57         6.29 o                         
  -5   0   4          3.05          1.26         3.60 o                         
  -4   0   4        160.03        183.01         8.13 o                         
  -3   0   4          0.01         -0.06         1.74 o                         
  -2   0   4       2405.82       2470.15        33.36 o                         
  -1   0   4         22.67         22.57         1.70 o                         
   0   0   4         13.95         20.18         1.69 o                         
   1   0   4          5.74          2.39         1.23 o                         
   2   0   4         94.13        104.78         5.87 o                         
   3   0   4         13.13         11.74         2.12 o                         
   4   0   4         11.86         18.18         4.07 o                         
   5   0   4          2.65          0.69         3.93 o                         
   6   0   4          7.14          8.73         5.61 o                         
  -8   1   4         11.89         11.06         8.22 o                         
  -7   1   4         10.89          2.03         5.32 o                         
  -6   1   4         69.19         64.34         6.88 o                         
  -5   1   4        116.13        119.67         9.62 o                         
  -4   1   4         59.12         73.53         6.72 o                         
  -3   1   4        106.30        118.18         4.52 o                         
  -2   1   4          0.71          0.45         1.17 o                         
  -1   1   4        975.93        961.23        15.97 o                         
   0   1   4        279.05        283.47         7.83 o                         
   1   1   4         92.84         83.07         6.42 o                         
   2   1   4         74.89         72.43         7.66 o                         
   3   1   4         37.13         40.29         4.61 o                         
   4   1   4          3.05          1.44         3.12 o                         
   5   1   4          0.08          4.70         4.75 o                         
   6   1   4          2.02         -3.65         5.38 o                         
  -8   2   4          6.07         -6.70         9.36 o                         
  -7   2   4          0.81         -4.37         4.37 o                         
  -6   2   4        164.04        151.35        12.06 o                         
  -5   2   4         27.04         33.75         5.29 o                         
  -4   2   4       1318.75       1388.29        28.93 o                         
  -3   2   4          0.39         -2.06         2.06 o                         
  -2   2   4        180.00        174.23         5.72 o                         
  -1   2   4         40.01         47.05         5.02 o                         
   0   2   4        741.83        764.84        18.11 o                         
   1   2   4         10.44         18.77         3.86 o                         
   2   2   4         16.33          9.26         2.71 o                         
   3   2   4         84.23         86.24         6.86 o                         
   4   2   4          5.71          2.88         3.95 o                         
   5   2   4          0.01         -4.52         4.52 o                         
   6   2   4          5.82          0.90         6.01 o                         
  -8   3   4         86.41         75.99        19.50 o                         
  -7   3   4          0.00         -0.98         6.08 o                         
  -6   3   4        384.61        401.75        22.95 o                         
  -5   3   4          7.24          6.47         4.58 o                         
  -4   3   4         31.90         29.40         4.88 o                         
  -3   3   4         32.01         35.49         6.01 o                         
  -2   3   4         32.60         37.42         4.46 o                         
  -1   3   4        582.15        585.74        14.81 o                         
   0   3   4        129.36        133.59         8.10 o                         
   1   3   4         82.76         87.71         5.50 o                         
   2   3   4         15.21         18.91         3.95 o                         
   3   3   4        127.78        148.39        12.01 o                         
   4   3   4        130.22        131.30         9.50 o                         
   5   3   4          1.09          3.14         5.62 o                         
  -7   4   4         49.55         19.73         8.48 o                         
  -6   4   4         10.95         25.78         6.95 o                         
  -5   4   4         33.43         30.21         5.20 o                         
  -4   4   4         54.85         63.90         5.46 o                         
  -3   4   4         15.21         13.45         2.89 o                         
  -2   4   4        464.02        448.54        14.53 o                         
  -1   4   4        667.89        723.73        18.00 o                         
   0   4   4         10.77          2.62         3.21 o                         
   1   4   4          8.99         12.95         3.02 o                         
   2   4   4          0.08         -2.62         3.21 o                         
   3   4   4          5.63          0.07         4.03 o                         
   4   4   4         33.55         35.16         6.81 o                         
   5   4   4          4.00          1.32         6.84 o                         
  -7   5   4          5.70         13.76         7.30 o                         
  -6   5   4         19.48         16.24         9.62 o                         
  -5   5   4         29.43         32.77         7.35 o                         
  -4   5   4          5.02          4.33         2.36 o                         
  -3   5   4         59.47         63.06         5.07 o                         
  -2   5   4         43.12         48.84         4.33 o                         
  -1   5   4        144.22        146.56         9.79 o                         
   0   5   4          1.49          1.14         3.53 o                         
   1   5   4         14.71         13.12         4.27 o                         
   2   5   4         15.03          8.89         3.38 o                         
   3   5   4        160.76        158.89        12.72 o                         
   4   5   4         47.66         33.75         6.87 o                         
   5   5   4          0.82         -6.06         6.06 o                         
  -7   6   4          3.38         -1.17         6.21 o                         
  -6   6   4         22.04         11.57         7.10 o                         
  -5   6   4          0.55         -0.91         5.73 o                         
  -4   6   4         11.64         13.27         4.89 o                         
  -3   6   4         96.74         94.51         8.89 o                         
  -2   6   4         40.20         21.72        13.89 o                         
  -1   6   4        139.21        137.05        11.19 o                         
   0   6   4         61.71         69.99         8.09 o                         
   1   6   4         54.74         53.39         7.82 o                         
   2   6   4          1.29         -3.72         3.92 o                         
   3   6   4          4.05          2.40         5.34 o                         
   4   6   4          0.48          0.27         5.05 o                         
  -7   7   4          5.41         18.81        13.41 o                         
  -6   7   4          8.68          3.17         6.56 o                         
  -5   7   4          6.01          0.59         4.57 o                         
  -4   7   4          0.23         -4.06         4.06 o                         
  -3   7   4          0.01          2.71         3.80 o                         
  -2   7   4         49.69         52.62         9.03 o                         
  -1   7   4         31.71         35.87         9.29 o                         
   0   7   4          8.88          5.31         4.91 o                         
   1   7   4         68.84         50.75         7.86 o                         
   2   7   4         20.91         14.62         6.05 o                         
   3   7   4         22.21         32.17         7.36 o                         
  -6   8   4          4.10         11.21         9.11 o                         
  -5   8   4         11.46         16.13         6.19 o                         
  -4   8   4         87.59        103.98        10.62 o                         
  -3   8   4         51.85         59.77         8.02 o                         
  -2   8   4         57.58         51.44        10.10 o                         
  -1   8   4          0.39         -2.20         4.55 o                         
   0   8   4         18.85         24.63         6.89 o                         
   1   8   4         32.26         37.56         7.97 o                         
   2   8   4         12.93         15.07         7.14 o                         
   3   8   4          1.60          6.88         7.50 o                         
  -5   9   4         20.88         21.82         7.88 o                         
  -4   9   4          7.32         11.47         5.85 o                         
  -3   9   4         23.24         26.27         6.90 o                         
  -2   9   4         27.14         24.79         7.93 o                         
  -1   9   4         14.76          5.52         7.33 o                         
   0   9   4          0.03         -2.26         6.16 o                         
   1   9   4         32.77         51.20        11.03 o                         
   2   9   4         34.60         30.51         9.66 o                         
  -4  10   4         41.50         26.34         8.58 o                         
  -3  10   4          0.00          3.97         9.36 o                         
  -2  10   4          9.58          2.56         6.64 o                         
  -1  10   4          2.75         17.34         8.67 o                         
   0  10   4         19.68         32.33        13.37 o                         
   0 -14   5          9.46          4.66         6.72 o                         
   1 -14   5         21.87         29.60        18.22 o                         
   2 -14   5          4.79          7.21         5.74 o                         
   3 -14   5          2.39          3.48         7.78 o                         
  -2 -13   5          1.73         -5.61         5.61 o                         
  -1 -13   5          3.55          3.28         6.50 o                         
   0 -13   5          0.27         -0.05         6.80 o                         
   1 -13   5         10.56         13.54         4.47 o                         
   2 -13   5         52.29         39.68         7.55 o                         
   3 -13   5          3.22          4.12         4.54 o                         
   4 -13   5         22.46          8.21         6.84 o                         
  -3 -12   5        104.39        129.20        12.74 o                         
  -2 -12   5          0.01         -3.15         4.52 o                         
  -1 -12   5          4.38          1.50         4.60 o                         
   0 -12   5         22.68         13.77         4.76 o                         
   1 -12   5         26.78         19.58         4.63 o                         
   2 -12   5         52.23         36.58         6.60 o                         
   3 -12   5          1.44          3.61         3.91 o                         
   4 -12   5          3.11         -1.88         4.76 o                         
   5 -12   5          0.01          2.11         7.01 o                         
  -4 -11   5          0.92         -2.75         6.40 o                         
  -3 -11   5          7.83          8.97         5.37 o                         
  -2 -11   5          0.60          3.83         4.85 o                         
  -1 -11   5          0.25         -2.73         2.73 o                         
   0 -11   5         55.69         44.62         5.92 o                         
   1 -11   5         33.97         25.07         4.35 o                         
   2 -11   5          2.48          1.68         3.44 o                         
   3 -11   5          0.11         -1.50         3.56 o                         
   4 -11   5         34.63         19.95         6.66 o                         
   5 -11   5        169.79        161.18        14.82 o                         
   6 -11   5         41.09         39.06        10.36 o                         
  -4 -10   5         43.87         35.07        10.64 o                         
  -3 -10   5          0.05          4.11         4.93 o                         
  -2 -10   5         74.80         66.67        10.20 o                         
  -1 -10   5         45.94         32.00         7.65 o                         
   0 -10   5        409.83        439.27        13.97 o                         
   1 -10   5         39.28         44.01         5.71 o                         
   2 -10   5          0.28         -1.00         2.52 o                         
   3 -10   5          2.53          4.95         3.65 o                         
   4 -10   5         28.61         28.79         5.51 o                         
   5 -10   5          0.31          4.41         4.58 o                         
   6 -10   5         80.24         86.50        10.86 o                         
  -5  -9   5         16.14         16.83         7.32 o                         
  -4  -9   5         10.51         10.66         5.41 o                         
  -3  -9   5         16.06         17.16         5.69 o                         
  -2  -9   5         74.63         75.55         8.02 o                         
  -1  -9   5          7.22          3.60         2.76 o                         
   0  -9   5          6.24          4.54         2.16 o                         
   1  -9   5        104.33        102.54         5.21 o                         
   2  -9   5        167.99        178.92         8.34 o                         
   3  -9   5         76.74         60.56         7.43 o                         
   4  -9   5         52.39         58.51         7.18 o                         
   5  -9   5          0.96          2.86         4.63 o                         
   6  -9   5          0.00          4.05         6.16 o                         
  -6  -8   5          2.03         -6.42         6.42 o                         
  -5  -8   5         35.67         32.25         8.90 o                         
  -4  -8   5         96.92        102.00        18.59 o                         
  -3  -8   5         67.91         65.38         8.24 o                         
  -2  -8   5         10.50          8.28         3.20 o                         
  -1  -8   5          0.00          0.57         1.94 o                         
   0  -8   5          1.04          1.17         1.39 o                         
   1  -8   5         13.66         12.18         1.67 o                         
   2  -8   5         45.80         49.04         3.24 o                         
   3  -8   5         11.03          7.86         3.29 o                         
   4  -8   5        335.20        352.56        17.08 o                         
   5  -8   5         16.81         17.60         5.94 o                         
   6  -8   5         11.21          9.00         4.98 o                         
  -6  -7   5         17.37         16.28         8.68 o                         
  -5  -7   5          7.32          8.23         5.42 o                         
  -4  -7   5          5.94         -0.69         4.12 o                         
  -3  -7   5         70.67         73.08         7.24 o                         
  -2  -7   5        302.47        320.26        10.80 o                         
  -1  -7   5        568.13        566.49        12.62 o                         
   0  -7   5         10.33          8.20         1.32 o                         
   1  -7   5         24.59         28.17         3.31 o                         
   2  -7   5        170.94        186.43         6.48 o                         
   3  -7   5         30.22         28.80         2.96 o                         
   4  -7   5         58.41         57.88         6.37 o                         
   5  -7   5          0.33          3.02         3.91 o                         
   6  -7   5          0.02          0.67         4.42 o                         
   7  -7   5          0.12         11.46         7.18 o                         
  -6  -6   5        207.43        216.77        23.53 o                         
  -5  -6   5         57.99         61.44         8.52 o                         
  -4  -6   5          7.64          4.92         3.56 o                         
  -3  -6   5         78.91         90.39         4.88 o                         
  -2  -6   5         24.17         24.51         2.81 o                         
  -1  -6   5        614.94        650.58        14.18 o                         
   0  -6   5          0.03         -0.43         1.26 o                         
   1  -6   5         21.69         16.45         2.96 o                         
   2  -6   5          3.17          0.59         1.23 o                         
   3  -6   5          9.01          8.50         1.98 o                         
   4  -6   5          0.03         -2.38         2.38 o                         
   5  -6   5          0.76         -3.70         3.70 o                         
   6  -6   5          0.04          4.84         4.22 o                         
   7  -6   5         11.68          7.85         5.48 o                         
  -7  -5   5         21.91         23.55         8.93 o                         
  -6  -5   5          1.75         -3.83         4.85 o                         
  -5  -5   5         31.27         27.23         7.62 o                         
  -4  -5   5          3.10          3.99         4.12 o                         
  -3  -5   5        793.85        913.27        33.14 o                         
  -2  -5   5          9.39          9.19         1.76 o                         
  -1  -5   5         44.72         41.62         3.15 o                         
   0  -5   5        109.70        110.50         5.74 o                         
   1  -5   5        537.50        521.00        13.87 o                         
   2  -5   5          2.33          1.10         1.36 o                         
   3  -5   5          5.97          5.80         1.80 o                         
   4  -5   5         27.95         24.54         4.14 o                         
   5  -5   5          0.00          5.80         3.70 o                         
   6  -5   5         19.48         19.86         6.22 o                         
   7  -5   5          1.79          4.51         5.27 o                         
  -7  -4   5          1.27         -6.56         6.56 o                         
  -6  -4   5          6.67          7.63         4.76 o                         
  -5  -4   5          6.57          4.28         3.80 o                         
  -4  -4   5         95.83         89.65         7.27 o                         
  -3  -4   5        308.88        309.72        16.37 o                         
  -2  -4   5         40.60         44.14         2.14 o                         
  -1  -4   5          8.68          5.38         1.29 o                         
   0  -4   5          1.61          1.24         0.72 o                         
   1  -4   5         12.60         11.65         1.25 o                         
   2  -4   5        609.63        614.46        11.93 o                         
   3  -4   5        176.07        180.59         5.89 o                         
   4  -4   5        218.38        242.86         8.89 o                         
   5  -4   5         25.39         15.99         5.45 o                         
   6  -4   5         23.69         18.60         6.28 o                         
   7  -4   5         23.24          1.97         7.50 o                         
  -7  -3   5          1.07         -6.18         7.57 o                         
  -6  -3   5         38.00         42.73         8.07 o                         
  -5  -3   5        183.17        189.39        10.77 o                         
  -4  -3   5        113.44        128.09         8.48 o                         
  -3  -3   5        498.67        491.30        14.67 o                         
  -2  -3   5        249.70        241.29         6.28 o                         
  -1  -3   5          4.76          4.11         1.23 o                         
   0  -3   5       1348.49       1367.39        20.58 o                         
   1  -3   5        917.45        894.07        13.83 o                         
   2  -3   5         90.58        100.44         4.08 o                         
   3  -3   5        109.03        109.60         5.65 o                         
   4  -3   5         22.19         21.71         4.42 o                         
   5  -3   5         39.43         36.91         5.87 o                         
   6  -3   5          9.85         15.84         6.27 o                         
   7  -3   5         51.59         63.15        12.24 o                         
  -7  -2   5          0.36         -5.34         5.34 o                         
  -6  -2   5          9.78          2.57         5.73 o                         
  -5  -2   5          0.51         -3.30         3.30 o                         
  -4  -2   5          1.08         -2.00         2.95 o                         
  -3  -2   5        133.55        123.12         7.23 o                         
  -2  -2   5        270.31        284.74         8.23 o                         
  -1  -2   5         67.54         60.78         2.80 o                         
   0  -2   5         76.75         61.04         2.35 o                         
   1  -2   5       1197.79       1265.83        20.29 o                         
   2  -2   5        133.63        136.01         7.19 o                         
   3  -2   5         89.73         84.15         4.29 o                         
   4  -2   5         63.66         58.18         6.30 o                         
   5  -2   5         57.35         56.11         6.94 o                         
   6  -2   5        100.84         97.20        13.04 o                         
  -7  -1   5         32.03         20.61         9.90 o                         
  -6  -1   5         27.62         39.51         6.02 o                         
  -5  -1   5         37.50         34.57         5.47 o                         
  -4  -1   5        173.66        179.40         7.81 o                         
  -3  -1   5        210.64        212.97         6.90 o                         
  -2  -1   5         95.85        104.74         3.54 o                         
  -1  -1   5          5.20          1.96         1.16 o                         
   0  -1   5        167.64        163.78         6.25 o                         
   1  -1   5         12.21         11.15         1.94 o                         
   2  -1   5        194.46        201.54         6.07 o                         
   3  -1   5        112.21        120.94         8.96 o                         
   4  -1   5        337.32        368.44        16.06 o                         
   5  -1   5          6.13          3.66         6.70 o                         
   6  -1   5          8.97          9.79         7.40 o                         
  -7   0   5          0.00         -5.61         5.69 o                         
  -6   0   5         27.57         18.59         6.84 o                         
  -5   0   5          6.31          8.39         3.94 o                         
  -4   0   5          3.78          1.48         2.05 o                         
  -3   0   5        210.09        211.08         7.93 o                         
  -2   0   5        397.35        436.43         7.77 o                         
  -1   0   5       1716.13       1691.96        47.55 o                         
   0   0   5        153.52        150.58         5.29 o                         
   1   0   5         65.24         82.37         4.22 o                         
   2   0   5        106.21        121.49         7.29 o                         
   3   0   5        194.60        202.59        10.98 o                         
   4   0   5         39.22         37.11         6.29 o                         
   5   0   5         30.04         20.09         6.24 o                         
   6   0   5          7.77          8.09         6.73 o                         
  -8   1   5          1.01         -8.06        11.81 o                         
  -7   1   5         35.63         23.00        13.82 o                         
  -6   1   5          8.10         10.42         5.07 o                         
  -5   1   5         18.73         25.06         8.08 o                         
  -4   1   5        279.86        284.95         9.77 o                         
  -3   1   5         25.20         34.10         3.90 o                         
  -2   1   5        178.37        175.23         5.94 o                         
  -1   1   5        801.19        788.76        16.09 o                         
   0   1   5         71.26         68.12         4.44 o                         
   1   1   5          5.77         11.12         2.30 o                         
   2   1   5         96.87         92.89         9.12 o                         
   3   1   5        104.69        120.59         8.52 o                         
   4   1   5         19.64         15.73         5.99 o                         
   5   1   5          3.54          3.75         5.50 o                         
   6   1   5          3.42         -5.36         6.78 o                         
  -7   2   5         18.56          2.43         5.86 o                         
  -6   2   5        468.72        455.71        18.62 o                         
  -5   2   5         75.83         70.77         7.67 o                         
  -4   2   5          4.13          1.90         2.54 o                         
  -3   2   5         11.94          6.08         2.82 o                         
  -2   2   5        275.90        274.94         8.08 o                         
  -1   2   5        272.09        278.56        11.72 o                         
   0   2   5         91.99         93.32         6.19 o                         
   1   2   5          3.17         -0.83         2.45 o                         
   2   2   5         56.65         67.87         6.42 o                         
   3   2   5          0.58         -2.83         2.83 o                         
   4   2   5         69.67         90.07        13.15 o                         
   5   2   5         24.20         27.74         8.18 o                         
  -7   3   5          8.83          0.63         7.76 o                         
  -6   3   5         94.66         82.23         8.83 o                         
  -5   3   5         50.37         50.87         7.54 o                         
  -4   3   5          0.94          0.23         2.80 o                         
  -3   3   5         22.15         17.25         3.20 o                         
  -2   3   5        247.03        274.99        11.55 o                         
  -1   3   5          0.02          0.06         2.79 o                         
   0   3   5          0.04          0.72         3.10 o                         
   1   3   5         17.56         21.81         3.13 o                         
   2   3   5        422.25        477.78        18.55 o                         
   3   3   5          9.82         11.38         5.08 o                         
   4   3   5          4.38          4.56         4.62 o                         
   5   3   5          3.97          1.15         6.59 o                         
  -7   4   5         28.64         18.79         9.45 o                         
  -6   4   5         23.01         14.62         9.16 o                         
  -5   4   5          0.02          5.06         4.95 o                         
  -4   4   5          5.49         -0.04         3.63 o                         
  -3   4   5        910.92        918.06        22.23 o                         
  -2   4   5        830.76        847.25        21.31 o                         
  -1   4   5         92.01        109.99        13.46 o                         
   0   4   5         41.84         48.35         6.55 o                         
   1   4   5          8.77          9.11         3.37 o                         
   2   4   5         49.01         79.62        11.17 o                         
   3   4   5          0.31          2.33         4.70 o                         
   4   4   5         23.72         23.81         7.58 o                         
   5   4   5          0.02         -8.68         8.68 o                         
  -7   5   5          5.97          5.54         6.43 o                         
  -6   5   5          0.16          4.19         5.46 o                         
  -5   5   5         19.02          6.13         6.78 o                         
  -4   5   5          0.14          1.29         3.87 o                         
  -3   5   5        115.44        140.03         7.70 o                         
  -2   5   5         32.62         25.07         5.61 o                         
  -1   5   5         13.78         17.90         5.16 o                         
   0   5   5          3.62          1.44         4.71 o                         
   1   5   5         89.73        108.29        10.73 o                         
   2   5   5        272.31        253.17        19.01 o                         
   3   5   5          5.93          5.82         6.02 o                         
   4   5   5         35.42         26.02         7.40 o                         
  -7   6   5          3.47         17.34         8.90 o                         
  -6   6   5          0.05         -2.64         6.04 o                         
  -5   6   5          4.88         -0.33         4.47 o                         
  -4   6   5         52.29         52.98        10.03 o                         
  -3   6   5        101.47         91.82         8.81 o                         
  -2   6   5         86.75        112.27         9.85 o                         
  -1   6   5         80.08         67.97         8.56 o                         
   0   6   5          9.02          9.26         5.05 o                         
   1   6   5          0.06         -2.02         4.69 o                         
   2   6   5         17.64         24.83         7.03 o                         
   3   6   5          2.78         -1.01         5.59 o                         
  -6   7   5          0.84          1.61        10.48 o                         
  -5   7   5          1.58          8.23         5.81 o                         
  -4   7   5         59.20         67.63        11.50 o                         
  -3   7   5         47.00         52.51         7.51 o                         
  -2   7   5          0.77          1.43         5.46 o                         
  -1   7   5         45.42         32.09        11.09 o                         
   0   7   5          0.36         -1.39         4.84 o                         
   1   7   5         27.00         23.08         7.22 o                         
   2   7   5          1.22          2.85         5.61 o                         
   3   7   5          0.30          4.18         8.53 o                         
  -6   8   5          5.26         19.57         9.87 o                         
  -5   8   5          2.46          6.95         5.96 o                         
  -4   8   5         18.51         18.69         6.13 o                         
  -3   8   5         23.80         21.80        11.19 o                         
  -2   8   5         14.20         23.84         8.05 o                         
  -1   8   5          0.48         -1.80         4.96 o                         
   0   8   5         21.83         25.07         8.51 o                         
   1   8   5          0.15         -0.12         6.57 o                         
   2   8   5          0.00         -4.28         7.21 o                         
  -5   9   5          2.05         -1.04         9.40 o                         
  -4   9   5          3.81          5.21         5.72 o                         
  -3   9   5          4.86         -0.67         4.46 o                         
  -2   9   5          4.21          7.65         8.25 o                         
  -1   9   5          5.51         13.96         8.46 o                         
   0   9   5         12.16         -1.11         8.31 o                         
   1   9   5          4.58          3.49         7.66 o                         
  -3  10   5          3.75          7.36        18.30 o                         
  -2  10   5         13.03          4.64        11.00 o                         
  -1  10   5          0.03          0.40         8.59 o                         
  -1 -14   6          0.15          2.06        12.37 o                         
   0 -14   6         27.51         15.00         6.58 o                         
   1 -14   6          0.01          6.67         7.16 o                         
   2 -14   6         13.68         14.87         7.17 o                         
   3 -14   6         13.85         26.10         9.06 o                         
  -2 -13   6          1.52         -0.82         5.74 o                         
  -1 -13   6         17.36         14.88         6.12 o                         
   0 -13   6         24.64         19.63         6.49 o                         
   1 -13   6         20.33         17.57         5.27 o                         
   2 -13   6          3.27          2.01         5.74 o                         
   3 -13   6          1.35         -1.78         6.17 o                         
   4 -13   6          8.66         12.14         8.71 o                         
  -3 -12   6          0.76         -4.69         4.69 o                         
  -2 -12   6         17.35         18.06         6.62 o                         
  -1 -12   6         67.32         71.37         8.39 o                         
   0 -12   6         81.65         66.05        14.75 o                         
   1 -12   6         17.71         11.73         4.35 o                         
   2 -12   6         34.01         27.26         7.32 o                         
   3 -12   6         41.32         44.36         8.90 o                         
   4 -12   6         20.25         36.15        13.58 o                         
   5 -12   6          1.78         -7.93         9.23 o                         
  -4 -11   6          0.56          4.56         6.97 o                         
  -3 -11   6          0.28         -3.86         4.93 o                         
  -2 -11   6         25.33         21.15         5.44 o                         
  -1 -11   6        124.89        117.25         9.92 o                         
   0 -11   6        247.13        221.27        12.63 o                         
   1 -11   6          7.49          2.75         3.03 o                         
   2 -11   6          0.01          2.30         2.79 o                         
   3 -11   6         98.69         98.98         8.21 o                         
   4 -11   6         27.52         28.57        12.71 o                         
   5 -11   6        169.98        199.90        15.73 o                         
  -5 -10   6          3.21         -3.42         6.87 o                         
  -4 -10   6          2.55         -0.77         9.38 o                         
  -3 -10   6          7.50          8.13         5.10 o                         
  -2 -10   6         17.40         20.07         5.51 o                         
  -1 -10   6         41.22         44.54         7.47 o                         
   0 -10   6         56.26         57.91         6.96 o                         
   1 -10   6        127.27        127.54         6.75 o                         
   2 -10   6         24.74         14.84         4.13 o                         
   3 -10   6        145.96        135.68         9.09 o                         
   4 -10   6        233.05        256.58        13.52 o                         
   5 -10   6         14.91         11.11         5.59 o                         
   6 -10   6          9.56         10.59         6.92 o                         
  -5  -9   6         30.18         29.13         7.93 o                         
  -4  -9   6          0.48         -4.00         4.27 o                         
  -3  -9   6        153.59        126.95        11.03 o                         
  -2  -9   6        144.32        132.13        13.41 o                         
  -1  -9   6          0.74          0.44         3.03 o                         
   0  -9   6         12.36         10.45         2.92 o                         
   1  -9   6         25.97         31.18         3.61 o                         
   2  -9   6        118.80        130.61         4.95 o                         
   3  -9   6         14.20         18.73         3.61 o                         
   4  -9   6        248.03        256.52        12.94 o                         
   5  -9   6         10.17         11.13         4.86 o                         
   6  -9   6          0.63          0.10         5.13 o                         
  -6  -8   6          5.41         12.20         7.80 o                         
  -5  -8   6          0.07         -2.56         5.27 o                         
  -4  -8   6          1.98          4.31         4.99 o                         
  -3  -8   6         91.79         71.37         8.22 o                         
  -2  -8   6          9.71         10.12         3.24 o                         
  -1  -8   6         37.01         37.29         3.58 o                         
   0  -8   6         61.25         70.77         4.61 o                         
   1  -8   6          5.25          1.83         3.61 o                         
   2  -8   6        272.60        269.66         9.29 o                         
   3  -8   6          2.03          0.34         2.61 o                         
   4  -8   6          5.50          8.64         3.71 o                         
   5  -8   6          7.62          6.85         4.49 o                         
   6  -8   6          0.28          5.20         4.56 o                         
  -6  -7   6          0.39          2.77         7.21 o                         
  -5  -7   6          0.90          5.61         9.22 o                         
  -4  -7   6         81.14         79.62         8.27 o                         
  -3  -7   6        230.65        262.83        10.36 o                         
  -2  -7   6         46.43         47.42         3.71 o                         
  -1  -7   6        122.78        120.72         5.71 o                         
   0  -7   6        136.16        136.66         5.03 o                         
   1  -7   6        130.36        134.39         8.08 o                         
   2  -7   6         23.79         25.66         2.50 o                         
   3  -7   6         12.15         12.58         2.45 o                         
   4  -7   6          7.49          5.62         3.47 o                         
   5  -7   6         20.85         14.21         5.41 o                         
   6  -7   6          1.84          9.94         4.59 o                         
  -6  -6   6         39.64         24.59        10.25 o                         
  -5  -6   6         16.62          9.40         4.44 o                         
  -4  -6   6         21.19         20.90         4.83 o                         
  -3  -6   6          0.17         -1.13         2.94 o                         
  -2  -6   6         27.61         31.74         3.48 o                         
  -1  -6   6          3.14          2.25         1.49 o                         
   0  -6   6          8.98         13.53         4.20 o                         
   1  -6   6         51.49         48.00         4.49 o                         
   2  -6   6         59.34         53.61         2.97 o                         
   3  -6   6          4.87          3.27         2.17 o                         
   4  -6   6         35.83         37.81         7.36 o                         
   5  -6   6         14.94         10.85         4.33 o                         
   6  -6   6          0.22         -1.41         4.05 o                         
  -7  -5   6          0.01         -8.00         8.00 o                         
  -6  -5   6          8.58         12.74         5.44 o                         
  -5  -5   6          0.13          0.29         3.68 o                         
  -4  -5   6         19.91         24.14         5.63 o                         
  -3  -5   6        141.41        161.42         8.53 o                         
  -2  -5   6         70.31         77.46         4.63 o                         
  -1  -5   6         15.00          9.96         1.74 o                         
   0  -5   6        134.34        124.94         4.18 o                         
   1  -5   6         72.65         57.62         1.94 o                         
   2  -5   6         96.53        114.14         7.38 o                         
   3  -5   6         75.03         85.75         5.30 o                         
   4  -5   6         48.70         41.75         5.85 o                         
   5  -5   6          0.55          4.10         4.15 o                         
   6  -5   6          2.68          6.47         4.69 o                         
  -7  -4   6          0.11         -5.61         5.61 o                         
  -6  -4   6         59.06         52.28         8.68 o                         
  -5  -4   6        295.56        293.41        13.12 o                         
  -4  -4   6         81.54         95.13         7.78 o                         
  -3  -4   6          5.19         -1.30         2.52 o                         
  -2  -4   6        310.42        325.08         8.21 o                         
  -1  -4   6         65.46         51.08         3.06 o                         
   0  -4   6         43.00         41.20         2.67 o                         
   1  -4   6        843.11        852.06        17.03 o                         
   2  -4   6        253.34        266.75         9.30 o                         
   3  -4   6         35.16         39.54         3.22 o                         
   4  -4   6          0.13          3.48         3.10 o                         
   5  -4   6          3.56          2.09         4.12 o                         
   6  -4   6          3.70         10.37         6.36 o                         
  -7  -3   6         35.04         25.32         9.14 o                         
  -6  -3   6          9.15          4.20         4.97 o                         
  -5  -3   6         34.71         42.08         5.98 o                         
  -4  -3   6         51.52         44.85         6.91 o                         
  -3  -3   6        324.58        322.80        12.38 o                         
  -2  -3   6        186.56        192.74         9.61 o                         
  -1  -3   6        488.48        452.48         9.08 o                         
   0  -3   6       3373.41       3499.04        45.67 o                         
   1  -3   6          2.64          3.72         1.47 o                         
   2  -3   6        260.96        290.65         9.58 o                         
   3  -3   6          5.30          2.47         1.80 o                         
   4  -3   6         43.22         38.09         5.67 o                         
   5  -3   6         62.34         46.75         7.70 o                         
   6  -3   6          6.39          4.28         5.69 o                         
  -7  -2   6          2.95         -5.20         5.20 o                         
  -6  -2   6        181.43        202.26        12.47 o                         
  -5  -2   6         72.61         70.14         7.10 o                         
  -4  -2   6         50.12         49.50         5.55 o                         
  -3  -2   6         45.81         48.87         7.52 o                         
  -2  -2   6        124.60        136.74         4.66 o                         
  -1  -2   6         77.77         80.43         3.43 o                         
   0  -2   6        377.89        396.96         7.54 o                         
   1  -2   6         47.98         41.30         2.62 o                         
   2  -2   6        210.92        210.44         7.53 o                         
   3  -2   6        102.61        110.09         7.06 o                         
   4  -2   6         90.30         86.29        13.78 o                         
   5  -2   6        116.41        102.94        12.41 o                         
   6  -2   6         31.76         25.34         9.14 o                         
  -7  -1   6          5.34          4.86         6.22 o                         
  -6  -1   6         15.80          3.64         4.70 o                         
  -5  -1   6         12.47          7.40         4.90 o                         
  -4  -1   6         41.77         62.58         5.43 o                         
  -3  -1   6        260.05        263.04         8.04 o                         
  -2  -1   6        178.73        179.96         5.22 o                         
  -1  -1   6       2215.48       2319.47        39.24 o                         
   0  -1   6        198.48        198.29         7.76 o                         
   1  -1   6         21.10         25.61         2.42 o                         
   2  -1   6        393.53        418.30        11.50 o                         
   3  -1   6        224.43        231.47         9.74 o                         
   4  -1   6        173.99        193.21        13.63 o                         
   5  -1   6         12.04         -0.48         5.61 o                         
   6  -1   6          8.69          1.81         7.46 o                         
  -7   0   6         16.31         10.81         6.78 o                         
  -6   0   6         12.74         12.42         5.43 o                         
  -5   0   6        186.85        185.78        11.86 o                         
  -4   0   6         11.27         16.96         4.24 o                         
  -3   0   6         62.21         60.96         3.91 o                         
  -2   0   6         36.47         28.38         4.04 o                         
  -1   0   6        350.38        350.51         8.99 o                         
   0   0   6         93.84        106.19         5.33 o                         
   1   0   6         79.50         79.52         4.87 o                         
   2   0   6         12.25         15.56         5.17 o                         
   3   0   6         29.09         24.37         3.90 o                         
   4   0   6        144.08        142.62        11.81 o                         
   5   0   6          2.53          3.95         5.46 o                         
   6   0   6         17.82         22.60        10.72 o                         
  -7   1   6          6.79         -0.57         5.32 o                         
  -6   1   6         21.76         25.70         6.38 o                         
  -5   1   6         61.82         54.20         7.06 o                         
  -4   1   6         35.24         35.10         6.14 o                         
  -3   1   6         39.38         40.87         3.91 o                         
  -2   1   6         13.30         27.82         3.47 o                         
  -1   1   6        531.87        546.53        10.94 o                         
   0   1   6         45.47         47.53         4.24 o                         
   1   1   6         26.65         30.96         4.01 o                         
   2   1   6         26.38         27.77         4.67 o                         
   3   1   6          1.39         -3.00         3.00 o                         
   4   1   6          0.75         -3.67         3.67 o                         
   5   1   6          1.27          3.73         6.22 o                         
  -7   2   6          0.20         -2.58         6.08 o                         
  -6   2   6         86.12         77.16         8.84 o                         
  -5   2   6          8.70         10.02         4.24 o                         
  -4   2   6          8.48          7.72         3.11 o                         
  -3   2   6          6.68          8.34         3.24 o                         
  -2   2   6         24.39         31.67         5.60 o                         
  -1   2   6         28.80         27.06         3.47 o                         
   0   2   6          8.33          9.66         3.03 o                         
   1   2   6        563.12        563.07        21.70 o                         
   2   2   6         28.21         28.48         5.61 o                         
   3   2   6         14.17          7.46         3.85 o                         
   4   2   6         11.49          6.56         5.59 o                         
   5   2   6         10.99          7.35         7.31 o                         
  -7   3   6         24.87         21.74         8.12 o                         
  -6   3   6          3.56         -1.68         5.94 o                         
  -5   3   6         89.30        105.76         8.86 o                         
  -4   3   6         14.72         15.38         4.99 o                         
  -3   3   6         70.01         55.57         5.36 o                         
  -2   3   6        188.62        200.43         7.58 o                         
  -1   3   6          4.65          1.45         3.53 o                         
   0   3   6         18.48          8.62         4.17 o                         
   1   3   6          1.11          0.76         4.00 o                         
   2   3   6         20.14         16.61         5.30 o                         
   3   3   6         12.17         -2.40         4.30 o                         
   4   3   6         12.00          5.17         7.30 o                         
   5   3   6          1.28         -1.44         7.32 o                         
  -7   4   6         44.29         29.02        16.50 o                         
  -6   4   6          0.59          2.66         4.77 o                         
  -5   4   6         56.62         60.34         9.51 o                         
  -4   4   6         17.77         16.33         3.82 o                         
  -3   4   6         38.32         44.69         5.83 o                         
  -2   4   6          0.56          3.03         2.52 o                         
  -1   4   6         32.77         32.47         6.26 o                         
   0   4   6         93.44         81.05         8.96 o                         
   1   4   6         16.29          9.06         4.48 o                         
   2   4   6         57.23         42.47         8.49 o                         
   3   4   6          0.58         -4.74         4.74 o                         
   4   4   6         10.23          3.34         9.01 o                         
  -7   5   6         48.25         40.07        13.54 o                         
  -6   5   6          0.08         -5.57         5.57 o                         
  -5   5   6         90.81         91.13        11.47 o                         
  -4   5   6         39.70         37.41         6.30 o                         
  -3   5   6          9.34         15.56         3.55 o                         
  -2   5   6         88.17         86.45         7.59 o                         
  -1   5   6          7.67          1.67         3.80 o                         
   0   5   6          2.58         -0.74         3.96 o                         
   1   5   6          0.01          2.24         4.60 o                         
   2   5   6         69.94         72.39        10.09 o                         
   3   5   6          7.59         -1.65         7.46 o                         
  -6   6   6          3.86         10.62         7.60 o                         
  -5   6   6         70.39         80.92        11.14 o                         
  -4   6   6          6.52          3.50         4.15 o                         
  -3   6   6         31.21         23.95         7.38 o                         
  -2   6   6         14.02         17.30         4.67 o                         
  -1   6   6          3.16          3.61         4.94 o                         
   0   6   6        438.68        419.31        22.68 o                         
   1   6   6          0.70         -2.33         5.27 o                         
   2   6   6          0.55         -2.51         4.99 o                         
   3   6   6          0.05          1.24         6.32 o                         
  -6   7   6         12.90         12.51        12.01 o                         
  -5   7   6          1.11         -0.05         7.25 o                         
  -4   7   6          4.42         11.62         7.74 o                         
  -3   7   6          0.54          1.77         4.69 o                         
  -2   7   6          1.23          7.48         4.58 o                         
  -1   7   6         16.12         16.71         6.34 o                         
   0   7   6          0.16          4.43         6.08 o                         
   1   7   6          0.27         -1.95         5.51 o                         
   2   7   6          5.20          4.80         7.20 o                         
  -5   8   6          1.04          3.65         8.94 o                         
  -4   8   6          0.00         -1.64         7.23 o                         
  -3   8   6          0.00          8.25         7.21 o                         
  -2   8   6          3.77         -2.78         6.27 o                         
  -1   8   6         35.24         20.09         7.43 o                         
   0   8   6          3.10         -7.64         7.64 o                         
   1   8   6          0.05         -6.40         6.40 o                         
  -4   9   6          5.51          4.50         8.95 o                         
  -3   9   6          0.01         -2.53         7.73 o                         
  -2   9   6          3.28         12.33         8.96 o                         
  -1   9   6          3.59         -0.63         8.27 o                         
  -1 -14   7          1.17         -2.24         9.79 o                         
   0 -14   7         29.08         27.99        11.23 o                         
   1 -14   7         25.94         25.93         8.68 o                         
   2 -14   7          2.07          7.94         6.84 o                         
   3 -14   7          0.19          0.66         8.36 o                         
  -2 -13   7         11.68          7.02         6.00 o                         
  -1 -13   7         15.52         23.19         6.73 o                         
   0 -13   7         10.26         -1.10         5.40 o                         
   1 -13   7          0.11          1.08         5.59 o                         
   2 -13   7          0.09          1.59         5.97 o                         
   3 -13   7          4.13          2.45         7.81 o                         
   4 -13   7          3.41          8.40        12.55 o                         
  -3 -12   7          0.21         -5.03         5.03 o                         
  -2 -12   7          0.03         -0.44         4.56 o                         
  -1 -12   7         28.67         23.74         5.85 o                         
   0 -12   7          5.28          1.64         2.92 o                         
   1 -12   7          3.62         -3.79         3.79 o                         
   2 -12   7          2.68          4.56         5.97 o                         
   3 -12   7         42.63         38.67         8.63 o                         
   4 -12   7          0.64         -3.21         5.45 o                         
   5 -12   7          0.56          3.85        10.02 o                         
  -4 -11   7          4.73          7.21         6.52 o                         
  -3 -11   7          0.30          5.83         4.98 o                         
  -2 -11   7        250.75        230.12        18.56 o                         
  -1 -11   7        179.07        192.75        23.87 o                         
   0 -11   7         33.82         29.52         6.06 o                         
   1 -11   7          1.53          1.00         3.81 o                         
   2 -11   7         16.58         22.47         5.29 o                         
   3 -11   7         53.87         47.47         8.25 o                         
   4 -11   7          7.66         16.98        14.58 o                         
   5 -11   7         60.94         44.89         8.42 o                         
  -5 -10   7          2.16          3.82         6.53 o                         
  -4 -10   7         24.20         24.23         7.24 o                         
  -3 -10   7          0.41         -2.18         4.52 o                         
  -2 -10   7         52.04         45.54         6.78 o                         
  -1 -10   7          2.29          0.49         3.38 o                         
   0 -10   7         38.25         44.10         6.48 o                         
   1 -10   7         70.77         60.20         7.14 o                         
   2 -10   7        118.86        117.98         9.74 o                         
   3 -10   7        222.45        252.05        10.01 o                         
   4 -10   7         76.14         86.56         8.67 o                         
   5 -10   7          0.21         -2.70         4.06 o                         
   6 -10   7          3.12         28.87        19.76 o                         
  -5  -9   7          1.64          3.74         7.76 o                         
  -4  -9   7         43.51         45.88         7.87 o                         
  -3  -9   7         38.10         39.33         7.27 o                         
  -2  -9   7        247.39        257.61        23.48 o                         
  -1  -9   7         17.80         13.12         3.83 o                         
   0  -9   7          0.58         -2.76         2.76 o                         
   1  -9   7         64.18         66.16         7.20 o                         
   2  -9   7        775.59        804.66        24.66 o                         
   3  -9   7         30.20         27.83         3.81 o                         
   4  -9   7         42.81         49.86         6.44 o                         
   5  -9   7         36.42         36.75         6.26 o                         
   6  -9   7         10.80          5.74         5.51 o                         
  -6  -8   7         16.07         18.21         9.23 o                         
  -5  -8   7         48.52         45.44         9.90 o                         
  -4  -8   7        133.92        135.98        12.39 o                         
  -3  -8   7         43.44         41.16         5.85 o                         
  -2  -8   7        248.03        264.53        11.39 o                         
  -1  -8   7        155.00        147.04         6.67 o                         
   0  -8   7          1.64          0.01         3.24 o                         
   1  -8   7          5.83          9.93         2.91 o                         
   2  -8   7        121.13        116.27         9.23 o                         
   3  -8   7         65.23         66.56         8.92 o                         
   4  -8   7          3.26          2.85         3.47 o                         
   5  -8   7         57.44         53.65         7.13 o                         
   6  -8   7         14.33         14.47         5.81 o                         
  -6  -7   7          0.72          0.80        10.59 o                         
  -5  -7   7          5.33         -0.44         4.65 o                         
  -4  -7   7          2.02          2.96         3.81 o                         
  -3  -7   7          5.43          0.70         3.14 o                         
  -2  -7   7         20.91         20.22         2.44 o                         
  -1  -7   7          3.09          2.06         1.73 o                         
   0  -7   7          0.05         -0.46         2.71 o                         
   1  -7   7         32.62         30.04         4.03 o                         
   2  -7   7        200.95        223.49         9.92 o                         
   3  -7   7          3.68          2.61         2.47 o                         
   4  -7   7         14.89         16.04         4.45 o                         
   5  -7   7          2.43         -1.35         3.94 o                         
   6  -7   7          2.87         11.73         5.71 o                         
  -6  -6   7          4.50          0.87         6.09 o                         
  -5  -6   7          0.80          7.74         4.29 o                         
  -4  -6   7          5.27         -1.29         3.91 o                         
  -3  -6   7         70.86         65.63         5.61 o                         
  -2  -6   7        116.33        114.92         5.16 o                         
  -1  -6   7        155.93        150.41         6.00 o                         
   0  -6   7          0.02         -0.55         0.81 o                         
   1  -6   7         96.66         91.14         6.80 o                         
   2  -6   7         69.75         61.58         3.44 o                         
   3  -6   7        100.32        143.95        14.95 o                         
   4  -6   7          0.01          1.62         3.43 o                         
   5  -6   7         28.92         29.03         5.96 o                         
   6  -6   7          0.29          0.48         4.68 o                         
  -7  -5   7         11.99         16.31        11.78 o                         
  -6  -5   7          4.57          2.41         6.35 o                         
  -5  -5   7         28.78         20.75         9.83 o                         
  -4  -5   7         52.64         49.06         6.83 o                         
  -3  -5   7        250.93        259.38        13.61 o                         
  -2  -5   7        107.48        105.11         4.95 o                         
  -1  -5   7         46.37         42.63         4.11 o                         
   0  -5   7        348.61        346.88         8.03 o                         
   1  -5   7         15.24         14.19         1.96 o                         
   2  -5   7         57.89         49.07         3.45 o                         
   3  -5   7         10.41         11.19         2.82 o                         
   4  -5   7         17.70          5.51         3.74 o                         
   5  -5   7         22.87         17.05         8.12 o                         
   6  -5   7          0.00          3.51         4.98 o                         
  -7  -4   7          0.68          0.63         6.73 o                         
  -6  -4   7         26.10         29.94         7.40 o                         
  -5  -4   7        181.68        197.67        11.97 o                         
  -4  -4   7        117.12        129.02        10.19 o                         
  -3  -4   7          8.00          6.53         3.23 o                         
  -2  -4   7          7.72          4.48         1.82 o                         
  -1  -4   7          9.53         11.57         2.04 o                         
   0  -4   7        117.74        130.65         5.31 o                         
   1  -4   7        336.08        342.18         9.37 o                         
   2  -4   7         23.75         23.21         2.92 o                         
   3  -4   7          1.05          1.72         2.32 o                         
   4  -4   7         75.85         72.44         9.75 o                         
   5  -4   7          5.91          6.99         4.41 o                         
   6  -4   7          0.97         -0.49         8.96 o                         
  -7  -3   7         15.69         13.43         6.58 o                         
  -6  -3   7          0.70         -1.61         4.18 o                         
  -5  -3   7         80.28         69.18        13.47 o                         
  -4  -3   7          9.42          3.83         3.14 o                         
  -3  -3   7        424.37        409.53        16.43 o                         
  -2  -3   7        449.04        460.96         9.28 o                         
  -1  -3   7        626.13        614.93        12.46 o                         
   0  -3   7        287.35        324.73         6.97 o                         
   1  -3   7        169.99        175.23         5.91 o                         
   2  -3   7        113.23        130.10         6.03 o                         
   3  -3   7         25.40         39.56         4.36 o                         
   4  -3   7         60.39         67.06         9.86 o                         
   5  -3   7         70.13         47.22        11.85 o                         
   6  -3   7          0.33         -2.64         7.02 o                         
  -7  -2   7         62.76         51.66        10.50 o                         
  -6  -2   7          7.94         11.79         4.64 o                         
  -5  -2   7         91.97         89.90        10.34 o                         
  -4  -2   7         24.19         25.53         3.36 o                         
  -3  -2   7          2.14          2.53         1.86 o                         
  -2  -2   7        559.12        561.27        11.33 o                         
  -1  -2   7        607.96        626.82        16.79 o                         
   0  -2   7          6.50          6.12         1.46 o                         
   1  -2   7         51.83         54.50         3.25 o                         
   2  -2   7         17.06         14.39         2.69 o                         
   3  -2   7         42.97         54.92         7.71 o                         
   4  -2   7         32.68         27.56         7.07 o                         
   5  -2   7         68.22         68.26        11.15 o                         
   6  -2   7         35.59         38.40        11.33 o                         
  -7  -1   7          2.66          0.17         6.70 o                         
  -6  -1   7         64.46         82.57         9.85 o                         
  -5  -1   7         10.21          6.14         4.33 o                         
  -4  -1   7        211.24        220.36        10.45 o                         
  -3  -1   7        850.27        940.18        17.88 o                         
  -2  -1   7         12.12         12.66         2.28 o                         
  -1  -1   7        135.86        132.83         9.62 o                         
   0  -1   7        250.31        278.61        14.05 o                         
   1  -1   7         60.45         72.34         3.82 o                         
   2  -1   7        393.50        424.02        14.06 o                         
   3  -1   7        317.41        318.27        20.06 o                         
   4  -1   7         68.55         69.14         8.93 o                         
   5  -1   7         60.50         52.34        10.65 o                         
  -7   0   7          4.37         -5.40         5.65 o                         
  -6   0   7         27.09         21.62         7.67 o                         
  -5   0   7         37.56         43.27         6.94 o                         
  -4   0   7         46.02         40.30         7.49 o                         
  -3   0   7         77.37         82.53         4.99 o                         
  -2   0   7        415.61        434.31        14.56 o                         
  -1   0   7         81.41        108.28         5.27 o                         
   0   0   7        147.65        161.62         7.47 o                         
   1   0   7        105.99        103.15         4.46 o                         
   2   0   7        342.03        358.95        13.07 o                         
   3   0   7         26.89         19.37         3.93 o                         
   4   0   7          0.58         -4.54         4.54 o                         
   5   0   7          4.83          2.18         7.29 o                         
  -7   1   7          5.74         -3.66         5.82 o                         
  -6   1   7          1.68          2.79         8.81 o                         
  -5   1   7        166.30        188.18        11.81 o                         
  -4   1   7         61.38         76.52         8.07 o                         
  -3   1   7         32.59         33.30         4.10 o                         
  -2   1   7         20.06         16.22         2.35 o                         
  -1   1   7         10.82         11.88         3.19 o                         
   0   1   7         96.47         95.88         8.94 o                         
   1   1   7        219.84        224.95        11.26 o                         
   2   1   7        130.27        138.49        13.02 o                         
   3   1   7          0.31          0.51         3.94 o                         
   4   1   7          0.00         -5.28         5.28 o                         
   5   1   7         59.81         64.69        17.66 o                         
  -7   2   7          0.01         -5.74         5.74 o                         
  -6   2   7         19.82         11.90         8.47 o                         
  -5   2   7          7.18         11.09         4.02 o                         
  -4   2   7          0.91          7.70         3.31 o                         
  -3   2   7        164.37        192.34         8.52 o                         
  -2   2   7          1.08          1.34         1.61 o                         
  -1   2   7        389.10        398.59        11.22 o                         
   0   2   7          6.68          0.58         3.01 o                         
   1   2   7          4.33          7.08         4.55 o                         
   2   2   7        265.36        266.18        20.20 o                         
   3   2   7         38.46         44.38         7.95 o                         
   4   2   7         34.70         30.07         8.06 o                         
  -7   3   7         13.14         17.43         8.77 o                         
  -6   3   7          5.32          5.25         6.81 o                         
  -5   3   7         16.18         16.13         4.75 o                         
  -4   3   7        194.53        197.44        18.28 o                         
  -3   3   7          7.04          8.24         2.81 o                         
  -2   3   7        179.98        198.94         8.02 o                         
  -1   3   7          4.49         -2.07         3.20 o                         
   0   3   7          7.99          7.95         6.12 o                         
   1   3   7         84.49         87.95         9.33 o                         
   2   3   7          1.90         -1.95         4.15 o                         
   3   3   7          4.44          4.83         4.93 o                         
   4   3   7          5.62          4.97         8.19 o                         
  -7   4   7          3.17          5.20        14.95 o                         
  -6   4   7          3.41         11.77        11.31 o                         
  -5   4   7         14.98         12.57         5.87 o                         
  -4   4   7         12.61          6.98         4.36 o                         
  -3   4   7        104.65        103.64         9.04 o                         
  -2   4   7         15.95         11.98         3.11 o                         
  -1   4   7         26.67         11.43         4.72 o                         
   0   4   7          0.25         -4.05         4.93 o                         
   1   4   7          1.80          2.20         4.70 o                         
   2   4   7         16.16         24.50         7.13 o                         
   3   4   7          1.21         -2.65         5.55 o                         
  -6   5   7         10.03         -2.18        10.27 o                         
  -5   5   7        145.18        166.86        21.15 o                         
  -4   5   7          0.30         -0.49         6.01 o                         
  -3   5   7         10.86          9.55         6.72 o                         
  -2   5   7         24.17         23.16         6.60 o                         
  -1   5   7          9.08          3.70         5.31 o                         
   0   5   7          8.70         -4.44         7.65 o                         
   1   5   7         22.20         31.35         7.56 o                         
   2   5   7          2.52          5.78         6.27 o                         
   3   5   7         18.62         20.69         8.67 o                         
  -6   6   7         10.43         12.49        12.39 o                         
  -5   6   7          5.18          3.32         6.67 o                         
  -4   6   7          5.18         -2.93         7.03 o                         
  -3   6   7         14.20          3.80         9.48 o                         
  -2   6   7         35.67         20.24         7.01 o                         
  -1   6   7          0.31         -2.34         4.99 o                         
   0   6   7         50.36         49.12        10.98 o                         
   1   6   7          1.88         -4.64         4.64 o                         
   2   6   7          0.34         -2.35         6.25 o                         
  -5   7   7         10.51          2.57         8.65 o                         
  -4   7   7          2.50         -4.52         7.31 o                         
  -3   7   7         93.15         88.92        13.53 o                         
  -2   7   7         49.52         26.81         8.01 o                         
  -1   7   7          4.36         -5.61         5.61 o                         
   0   7   7          1.64          1.13         7.31 o                         
   1   7   7          3.18         -4.21         5.62 o                         
  -4   8   7          8.20          4.23         9.21 o                         
  -3   8   7          4.60         -1.84         8.14 o                         
  -2   8   7          0.15         -3.09        13.61 o                         
  -1   8   7          0.07          6.03         6.53 o                         
   0   8   7          1.37         -6.48         6.92 o                         
  -1 -14   8          1.44          4.84        12.55 o                         
   0 -14   8         14.36         25.51        11.22 o                         
   1 -14   8         19.09         18.27         9.24 o                         
   2 -14   8         12.08          2.66         7.46 o                         
  -2 -13   8         17.78         14.98         6.27 o                         
  -1 -13   8          0.87          4.12         6.54 o                         
   0 -13   8         32.64         33.31         6.89 o                         
   1 -13   8          0.92         -0.80         5.72 o                         
   2 -13   8          8.23          2.31         5.69 o                         
   3 -13   8          0.04         10.71         8.45 o                         
   4 -13   8         12.44         23.05        22.60 o                         
  -3 -12   8          0.54         -5.36         5.68 o                         
  -2 -12   8          7.26          3.10         4.57 o                         
  -1 -12   8          5.67         -0.03         4.06 o                         
   0 -12   8         43.65         42.55         7.25 o                         
   1 -12   8          0.82         -5.33         7.27 o                         
   2 -12   8          0.37          2.25         4.53 o                         
   3 -12   8         67.76         56.75        12.16 o                         
   4 -12   8          0.12         -5.28         5.28 o                         
  -4 -11   8          5.91          2.93         6.61 o                         
  -3 -11   8          1.80          5.54         4.92 o                         
  -2 -11   8         42.85         27.72         6.47 o                         
  -1 -11   8          4.31          9.91         4.00 o                         
   0 -11   8        309.88        326.74        19.67 o                         
   1 -11   8         84.67         76.68        14.05 o                         
   2 -11   8         28.95         26.12         5.82 o                         
   3 -11   8         67.09         51.90         7.83 o                         
   4 -11   8          1.60          5.53         5.05 o                         
   5 -11   8         12.95          5.75         7.69 o                         
  -5 -10   8         33.57         24.62         8.33 o                         
  -4 -10   8        117.26        102.28        10.98 o                         
  -3 -10   8         52.82         42.96         7.47 o                         
  -2 -10   8          0.41          5.40         4.14 o                         
  -1 -10   8          0.29         -0.79         4.09 o                         
   0 -10   8          0.06         10.09         4.78 o                         
   1 -10   8        181.58        188.14        12.70 o                         
   2 -10   8          9.90          6.03         4.71 o                         
   3 -10   8         78.45         83.64         8.01 o                         
   4 -10   8         20.62         25.19         7.32 o                         
   5 -10   8          0.92          2.80         5.80 o                         
  -5  -9   8         40.92         54.42         9.63 o                         
  -4  -9   8          2.76         -2.25         3.90 o                         
  -3  -9   8          2.29         -1.40         3.61 o                         
  -2  -9   8         12.61          7.55         3.60 o                         
  -1  -9   8         45.03         45.65         5.05 o                         
   0  -9   8        134.00        136.03        10.96 o                         
   1  -9   8        266.18        267.73        10.80 o                         
   2  -9   8        525.42        512.99        17.24 o                         
   3  -9   8        153.10        178.02         9.39 o                         
   4  -9   8         20.14         17.62         4.71 o                         
   5  -9   8          0.00         -2.94         4.26 o                         
  -6  -8   8          9.16          5.46         8.01 o                         
  -5  -8   8          0.11          1.78         4.96 o                         
  -4  -8   8          0.02          3.12         4.10 o                         
  -3  -8   8         21.35         26.77         5.74 o                         
  -2  -8   8        165.91        164.53         8.33 o                         
  -1  -8   8        204.13        221.44         8.02 o                         
   0  -8   8        660.70        662.46        21.42 o                         
   1  -8   8          0.00          2.11         2.88 o                         
   2  -8   8         23.52         29.44         4.25 o                         
   3  -8   8         29.77         30.06         4.21 o                         
   4  -8   8          1.19          1.03         3.68 o                         
   5  -8   8         19.07         17.95         5.66 o                         
   6  -8   8         13.26         18.03         6.48 o                         
  -6  -7   8         98.41         94.58        14.10 o                         
  -5  -7   8         24.78         26.46         6.50 o                         
  -4  -7   8         39.35         24.99         7.64 o                         
  -3  -7   8         13.52         10.79         5.59 o                         
  -2  -7   8        176.37        179.79         9.26 o                         
  -1  -7   8          9.87         10.55         1.98 o                         
   0  -7   8         74.42         66.82         6.27 o                         
   1  -7   8          8.50         13.06         4.69 o                         
   2  -7   8         20.31         18.14         2.48 o                         
   3  -7   8         57.95         56.36         9.59 o                         
   4  -7   8          2.37         -0.77         3.48 o                         
   5  -7   8         29.58         24.05         6.12 o                         
   6  -7   8          0.63         -0.96         6.06 o                         
  -6  -6   8          8.74          3.55         6.38 o                         
  -5  -6   8         20.43         19.00         6.78 o                         
  -4  -6   8          3.76         -3.99         4.35 o                         
  -3  -6   8        135.29        144.73        10.54 o                         
  -2  -6   8          2.95          2.84         1.84 o                         
  -1  -6   8          5.08          5.00         2.59 o                         
   0  -6   8        123.08        127.58         4.08 o                         
   1  -6   8         19.54         18.67         2.38 o                         
   2  -6   8          1.32         -1.93         1.93 o                         
   3  -6   8         66.80         72.01         6.35 o                         
   4  -6   8          0.44          5.37         4.16 o                         
   5  -6   8          2.29          5.39         4.15 o                         
   6  -6   8          1.34          3.39         5.42 o                         
  -6  -5   8         16.71         23.85         9.77 o                         
  -5  -5   8          0.25         -0.56         4.82 o                         
  -4  -5   8         99.04         82.32         8.67 o                         
  -3  -5   8         59.67         48.11         5.57 o                         
  -2  -5   8        193.26        194.17         6.79 o                         
  -1  -5   8         14.56         10.56         2.37 o                         
   0  -5   8         10.84          8.80         2.02 o                         
   1  -5   8         94.59         99.44         5.16 o                         
   2  -5   8          0.27          1.05         1.86 o                         
   3  -5   8         93.89        110.13         8.44 o                         
   4  -5   8          3.89          3.95         4.84 o                         
   5  -5   8          3.72          0.57         4.60 o                         
   6  -5   8          1.33         -5.70         5.70 o                         
  -7  -4   8          1.07         -0.89         7.07 o                         
  -6  -4   8          5.51          6.91         5.01 o                         
  -5  -4   8         46.47         36.65         6.48 o                         
  -4  -4   8          1.01          1.36         3.86 o                         
  -3  -4   8        115.45        121.67         8.41 o                         
  -2  -4   8         29.74         31.66         2.97 o                         
  -1  -4   8          0.51         -0.62         1.66 o                         
   0  -4   8          3.29          3.76         1.50 o                         
   1  -4   8         56.29         59.12         4.47 o                         
   2  -4   8          2.88          3.71         2.28 o                         
   3  -4   8         33.79         34.32         6.59 o                         
   4  -4   8          7.20          7.08         4.82 o                         
   5  -4   8         10.71          6.97         5.48 o                         
   6  -4   8          3.26          0.16         7.44 o                         
  -7  -3   8        158.36        159.74        17.23 o                         
  -6  -3   8         30.69         29.68         5.96 o                         
  -5  -3   8        192.94        185.86        11.60 o                         
  -4  -3   8          8.32         11.11         5.92 o                         
  -3  -3   8          1.49          1.06         1.67 o                         
  -2  -3   8         45.09         49.93         3.09 o                         
  -1  -3   8         14.29         10.92         1.51 o                         
   0  -3   8        143.91        155.94         5.59 o                         
   1  -3   8         48.78         52.33         3.94 o                         
   2  -3   8         98.86        111.35         6.21 o                         
   3  -3   8         80.85         89.28         7.59 o                         
   4  -3   8          1.65          3.29         4.11 o                         
   5  -3   8          7.40          1.14         6.43 o                         
  -7  -2   8          9.42         -2.35         6.09 o                         
  -6  -2   8          4.14         -0.30         4.43 o                         
  -5  -2   8          0.08         -0.25         4.22 o                         
  -4  -2   8         78.91         79.75         7.74 o                         
  -3  -2   8        102.74        106.83         6.71 o                         
  -2  -2   8        576.67        603.12        14.85 o                         
  -1  -2   8        184.54        178.29         6.76 o                         
   0  -2   8         41.49         39.80         2.89 o                         
   1  -2   8         57.70         51.32         3.33 o                         
   2  -2   8        493.70        525.57        14.37 o                         
   3  -2   8         80.32         56.88         6.77 o                         
   4  -2   8         32.72         21.53         7.23 o                         
   5  -2   8          2.06          8.61         7.15 o                         
  -7  -1   8         24.67         16.40        10.69 o                         
  -6  -1   8          1.50         -4.80         4.95 o                         
  -5  -1   8         84.20         73.69         8.98 o                         
  -4  -1   8          9.55          6.27         3.80 o                         
  -3  -1   8        209.28        235.34         7.60 o                         
  -2  -1   8         82.06         86.46         6.48 o                         
  -1  -1   8         41.22         40.29         3.99 o                         
   0  -1   8         62.49         68.16         6.60 o                         
   1  -1   8        115.73        109.09         4.74 o                         
   2  -1   8        298.09        316.17        13.51 o                         
   3  -1   8        435.02        468.60        15.94 o                         
   4  -1   8         32.00         38.39         9.75 o                         
   5  -1   8          3.63          4.29         8.06 o                         
  -7   0   8          2.94         -0.24         8.53 o                         
  -6   0   8         58.80         40.76         7.35 o                         
  -5   0   8         52.59         68.72         8.07 o                         
  -4   0   8         73.38         85.28         7.99 o                         
  -3   0   8        160.03        163.96         7.59 o                         
  -2   0   8          3.66          3.81         2.40 o                         
  -1   0   8          6.22          7.43         4.63 o                         
   0   0   8        155.88        157.07         6.85 o                         
   1   0   8        337.37        304.19        13.95 o                         
   2   0   8         62.24         65.17         6.76 o                         
   3   0   8         51.84         48.64         6.60 o                         
   4   0   8         28.01         19.77         8.32 o                         
   5   0   8          0.18         -0.01         8.77 o                         
  -7   1   8          6.55          1.93        10.92 o                         
  -6   1   8         10.04          8.18         6.10 o                         
  -5   1   8          0.42         -3.76         3.76 o                         
  -4   1   8        175.27        168.79        10.17 o                         
  -3   1   8          0.78         -1.97         2.21 o                         
  -2   1   8          6.20          6.96         2.81 o                         
  -1   1   8          1.86          2.93         3.07 o                         
   0   1   8        146.50        143.17        10.70 o                         
   1   1   8         79.13         93.61        15.69 o                         
   2   1   8        139.45        158.89        18.80 o                         
   3   1   8         19.57         18.01         5.48 o                         
   4   1   8          0.29          0.87         7.04 o                         
  -7   2   8         14.01         23.83        14.03 o                         
  -6   2   8          2.56          0.70        10.24 o                         
  -5   2   8          3.92          4.76         5.22 o                         
  -4   2   8        176.79        167.59        13.92 o                         
  -3   2   8         27.05         38.32        10.36 o                         
  -2   2   8          4.66          7.27         3.41 o                         
  -1   2   8         31.62         23.56         4.61 o                         
   0   2   8          9.41          8.68         9.17 o                         
   1   2   8          6.71         -0.78         4.39 o                         
   2   2   8          1.60         -2.07         4.56 o                         
   3   2   8         33.40         26.35         6.97 o                         
   4   2   8          6.95         13.78        12.05 o                         
  -7   3   8          0.48         -2.78        10.35 o                         
  -6   3   8         30.43         31.79        11.73 o                         
  -5   3   8          2.09          0.91        12.89 o                         
  -4   3   8          5.24          3.24         4.60 o                         
  -3   3   8          2.87          1.66         4.50 o                         
  -2   3   8          0.02         -0.64         2.89 o                         
  -1   3   8          2.87          3.14         3.19 o                         
   0   3   8        154.94        151.25        14.75 o                         
   1   3   8         11.92          8.69         5.54 o                         
   2   3   8         62.24         52.91        10.57 o                         
   3   3   8         51.53         58.80        10.67 o                         
  -6   4   8          9.13          0.27        11.11 o                         
  -5   4   8          0.12         -2.27         8.95 o                         
  -4   4   8         44.50         24.89         9.80 o                         
  -3   4   8          0.41         -4.38         4.38 o                         
  -2   4   8         12.52         15.30         6.68 o                         
  -1   4   8          9.60          5.63         4.73 o                         
   0   4   8          0.03         -0.21         5.82 o                         
   1   4   8          6.49         -4.01         7.61 o                         
   2   4   8         22.90          3.01         6.48 o                         
   3   4   8          5.80          0.77         7.27 o                         
  -6   5   8          3.86          0.93        11.34 o                         
  -5   5   8         27.49         31.56        14.52 o                         
  -4   5   8          4.16          0.34         6.00 o                         
  -3   5   8         10.95          3.91         7.61 o                         
  -2   5   8          0.88          1.26         5.00 o                         
  -1   5   8          1.55         -1.97         5.33 o                         
   0   5   8          2.82          4.52         7.02 o                         
   1   5   8          8.67          3.43         6.29 o                         
   2   5   8          3.51          7.65         7.60 o                         
  -5   6   8          8.83          4.56        10.82 o                         
  -4   6   8          0.02         -4.90         7.97 o                         
  -3   6   8          0.13          1.56         6.09 o                         
  -2   6   8         23.79         20.11         7.70 o                         
  -1   6   8          4.60         -4.10         4.10 o                         
   0   6   8          1.86          4.66         6.53 o                         
   1   6   8          9.28          5.53         7.41 o                         
  -4   7   8          3.94         -2.74         8.04 o                         
  -3   7   8          0.07          1.74         8.48 o                         
  -2   7   8         70.17         80.95        13.05 o                         
  -1   7   8          0.05         -4.01         7.02 o                         
   0   7   8          0.44          9.50         8.37 o                         
   0 -14   9          0.92          3.42         7.62 o                         
   1 -14   9          0.76         -2.28         8.00 o                         
   2 -14   9         32.13         36.21         9.63 o                         
  -2 -13   9          3.22          6.25         8.07 o                         
  -1 -13   9         22.63         19.37         8.27 o                         
   0 -13   9          5.04          8.39         6.59 o                         
   1 -13   9          7.50         10.31         8.34 o                         
   2 -13   9          3.65          2.15         6.34 o                         
   3 -13   9         10.18         19.48         9.37 o                         
  -3 -12   9          3.22          0.91         5.77 o                         
  -2 -12   9          2.34          1.23         4.80 o                         
  -1 -12   9          0.34          2.07         6.64 o                         
   0 -12   9          1.17         -0.82         5.07 o                         
   1 -12   9          3.68          4.53         4.57 o                         
   2 -12   9         24.45         20.68         6.22 o                         
   3 -12   9          8.73         10.79        11.76 o                         
   4 -12   9         18.42         22.93         7.35 o                         
  -4 -11   9          0.01         -2.37         5.25 o                         
  -3 -11   9          0.51         -2.00         5.04 o                         
  -2 -11   9         23.20          9.06         5.78 o                         
  -1 -11   9          1.43          3.98         5.24 o                         
   0 -11   9          0.00          4.44         5.28 o                         
   1 -11   9         55.27         52.53         8.48 o                         
   2 -11   9         10.49         13.27         4.47 o                         
   3 -11   9          4.13          9.75         5.55 o                         
   4 -11   9         11.45         11.67         5.81 o                         
  -4 -10   9         71.33         84.18        10.40 o                         
  -3 -10   9          0.45          1.41         4.24 o                         
  -2 -10   9         98.16         95.69         8.50 o                         
  -1 -10   9         18.14         15.23         3.46 o                         
   0 -10   9         18.85          9.29         4.47 o                         
   1 -10   9        224.93        252.70        12.80 o                         
   2 -10   9          1.74          0.80         3.84 o                         
   3 -10   9          2.78         -0.75         4.49 o                         
   4 -10   9         45.39         36.86         8.20 o                         
   5 -10   9          0.13          2.42         5.56 o                         
  -5  -9   9         17.19         20.16         7.20 o                         
  -4  -9   9          5.77          2.75         4.38 o                         
  -3  -9   9         19.77         23.47         5.25 o                         
  -2  -9   9          0.60         -1.97         3.92 o                         
  -1  -9   9        169.10        157.06         7.82 o                         
   0  -9   9        311.31        324.10        14.84 o                         
   1  -9   9        243.23        260.42        12.49 o                         
   2  -9   9         35.72         37.20         5.92 o                         
   3  -9   9          3.29          0.01         5.41 o                         
   4  -9   9          2.22          0.71         4.16 o                         
   5  -9   9         15.31         12.93         5.99 o                         
  -5  -8   9         21.59         15.59         5.54 o                         
  -4  -8   9         10.67          8.61         4.88 o                         
  -3  -8   9          1.05         -2.05         3.93 o                         
  -2  -8   9         48.93         43.91         6.11 o                         
  -1  -8   9        191.96        208.65        11.54 o                         
   0  -8   9        770.05        805.24        22.42 o                         
   1  -8   9         56.30         41.72         6.35 o                         
   2  -8   9         10.24         17.29         4.47 o                         
   3  -8   9         25.75         19.14         4.56 o                         
   4  -8   9          6.44         11.93         4.53 o                         
   5  -8   9         22.11         22.15         6.10 o                         
  -6  -7   9          4.01         14.30         8.55 o                         
  -5  -7   9          2.38          3.98         6.70 o                         
  -4  -7   9          8.49          2.18         4.19 o                         
  -3  -7   9        172.99        191.76        24.79 o                         
  -2  -7   9        349.36        354.13        12.18 o                         
  -1  -7   9          5.13          3.29         2.73 o                         
   0  -7   9         42.03         37.45         4.47 o                         
   1  -7   9          6.65         11.60         4.20 o                         
   2  -7   9          9.14          4.42         2.95 o                         
   3  -7   9         62.42         48.24         6.29 o                         
   4  -7   9         51.72         56.35         6.92 o                         
   5  -7   9         12.07          4.44         4.77 o                         
  -6  -6   9          5.88          5.45        10.23 o                         
  -5  -6   9          3.33          4.78         6.22 o                         
  -4  -6   9          4.45         -1.33         4.05 o                         
  -3  -6   9          0.68          1.08         3.82 o                         
  -2  -6   9         16.55         13.36         3.41 o                         
  -1  -6   9         29.07         31.22         3.47 o                         
   0  -6   9         26.81         25.96         2.86 o                         
   1  -6   9          8.90          3.02         2.63 o                         
   2  -6   9          0.00         -2.28         2.28 o                         
   3  -6   9          0.01          3.36         3.08 o                         
   4  -6   9         35.93         29.39         6.06 o                         
   5  -6   9          4.60          8.03         5.67 o                         
  -6  -5   9          2.81          1.60         7.16 o                         
  -5  -5   9         42.84         38.94         9.16 o                         
  -4  -5   9          7.44          9.42         5.44 o                         
  -3  -5   9         27.59         31.41         5.36 o                         
  -2  -5   9         13.22         11.34         2.55 o                         
  -1  -5   9          6.18          5.38         2.21 o                         
   0  -5   9          7.81         10.54         2.03 o                         
   1  -5   9          3.95          3.14         2.49 o                         
   2  -5   9         82.61         96.29         9.67 o                         
   3  -5   9          8.76          6.92         3.44 o                         
   4  -5   9         27.14         36.58         6.50 o                         
   5  -5   9          1.97          1.00         5.40 o                         
  -7  -4   9          0.09         15.64        18.39 o                         
  -6  -4   9          0.27          9.12         7.64 o                         
  -5  -4   9         17.81         18.20         5.88 o                         
  -4  -4   9         36.31         50.45         7.33 o                         
  -3  -4   9         28.39         22.28         3.42 o                         
  -2  -4   9        157.46        155.70         7.50 o                         
  -1  -4   9        545.49        577.71        10.94 o                         
   0  -4   9         10.77          7.57         2.66 o                         
   1  -4   9        190.10        210.50         8.18 o                         
   2  -4   9         18.87         23.06         4.24 o                         
   3  -4   9        166.39        151.78         9.88 o                         
   4  -4   9          0.01          1.22         4.22 o                         
   5  -4   9          2.20          8.53         6.19 o                         
  -7  -3   9          1.89         -0.17         8.75 o                         
  -6  -3   9          1.50          5.73         4.75 o                         
  -5  -3   9          6.86          5.27         4.22 o                         
  -4  -3   9          5.37          6.59         4.54 o                         
  -3  -3   9         51.99         51.11         5.46 o                         
  -2  -3   9        320.01        350.45         8.70 o                         
  -1  -3   9         25.06         28.67         3.25 o                         
   0  -3   9         24.27         21.51         3.67 o                         
   1  -3   9         18.52         17.45         3.48 o                         
   2  -3   9          0.47          0.97         3.05 o                         
   3  -3   9          7.87          5.96         3.73 o                         
   4  -3   9          0.07         -2.76         4.81 o                         
   5  -3   9          2.64          2.10         6.01 o                         
  -7  -2   9          1.80         -3.95         7.27 o                         
  -6  -2   9         15.95         14.16         5.68 o                         
  -5  -2   9         25.43         23.22         5.72 o                         
  -4  -2   9        181.93        173.06        17.01 o                         
  -3  -2   9         22.56         18.65         4.59 o                         
  -2  -2   9         52.40         52.48         5.19 o                         
  -1  -2   9          7.12          9.69         2.40 o                         
   0  -2   9          5.73          8.30         3.33 o                         
   1  -2   9          0.03         -0.96         2.62 o                         
   2  -2   9          7.82          6.38         3.40 o                         
   3  -2   9          8.95          9.27         4.15 o                         
   4  -2   9          0.08          0.79         6.19 o                         
   5  -2   9          0.07         -7.90         7.90 o                         
  -7  -1   9          0.53          3.66         7.03 o                         
  -6  -1   9          6.12          1.28         6.24 o                         
  -5  -1   9         15.81         23.01         7.43 o                         
  -4  -1   9        168.45        157.98        13.55 o                         
  -3  -1   9        120.74        138.31        10.70 o                         
  -2  -1   9        220.62        222.89         9.02 o                         
  -1  -1   9         11.99          4.53         3.32 o                         
   0  -1   9        120.81        142.46        16.88 o                         
   1  -1   9        741.77        777.43        24.39 o                         
   2  -1   9        138.14        144.85         8.75 o                         
   3  -1   9          3.11         -4.76         4.76 o                         
   4  -1   9          3.59         -6.08         6.08 o                         
  -7   0   9          0.32         11.69        13.37 o                         
  -6   0   9         38.22         33.58         8.78 o                         
  -5   0   9         25.70         31.84         8.12 o                         
  -4   0   9          7.82         12.15         6.63 o                         
  -3   0   9          7.13          9.76         4.20 o                         
  -2   0   9          9.66         15.90         3.24 o                         
  -1   0   9        226.07        222.45        12.08 o                         
   0   0   9        393.99        386.27        23.68 o                         
   1   0   9        182.76        193.54        12.49 o                         
   2   0   9         10.63          9.91         6.52 o                         
   3   0   9          2.70         11.09         9.36 o                         
   4   0   9         13.00          1.81         9.92 o                         
  -7   1   9         19.24          7.92        13.26 o                         
  -6   1   9          0.26          0.75         6.92 o                         
  -5   1   9          0.14         -5.20         5.20 o                         
  -4   1   9          3.36          1.26         4.99 o                         
  -3   1   9         57.55         53.47         5.98 o                         
  -2   1   9          0.00          1.21         4.12 o                         
  -1   1   9         88.91         75.58        10.80 o                         
   0   1   9        659.51        646.31        22.79 o                         
   1   1   9         27.69         31.48         7.00 o                         
   2   1   9          5.80          1.70         4.98 o                         
   3   1   9         22.21         22.06         8.10 o                         
   4   1   9          8.72         25.14        13.41 o                         
  -6   2   9          0.01          1.79        10.49 o                         
  -5   2   9          0.05          1.88         5.57 o                         
  -4   2   9          4.23          8.03         5.08 o                         
  -3   2   9        128.27        144.12        18.61 o                         
  -2   2   9        173.36        177.04        10.62 o                         
  -1   2   9         73.59         84.64         8.40 o                         
   0   2   9          1.64          2.64         4.14 o                         
   1   2   9          2.76         -0.30         6.05 o                         
   2   2   9         18.32         23.74         7.36 o                         
   3   2   9          4.43         -0.95         8.45 o                         
  -6   3   9          7.08          7.35        12.80 o                         
  -5   3   9          1.49         -1.44         9.44 o                         
  -4   3   9          4.67         10.97         9.11 o                         
  -3   3   9          7.07          7.39         5.91 o                         
  -2   3   9         13.75          9.82         6.18 o                         
  -1   3   9          2.38          2.80         4.24 o                         
   0   3   9         47.88         51.08        10.04 o                         
   1   3   9          1.87         -4.54         4.54 o                         
   2   3   9          2.78         -4.09         5.50 o                         
   3   3   9         25.93         11.72        10.37 o                         
  -6   4   9         12.29         23.03        21.66 o                         
  -5   4   9         26.02         33.95        13.80 o                         
  -4   4   9         55.62         93.84        20.72 o                         
  -3   4   9          0.19         -0.70         5.18 o                         
  -2   4   9         63.13         66.46         9.76 o                         
  -1   4   9          2.97          8.94         6.45 o                         
   0   4   9          4.73          8.51         7.96 o                         
   1   4   9         11.43         -0.60         6.33 o                         
   2   4   9          6.07         -6.46         6.70 o                         
  -5   5   9          0.37          3.99         9.37 o                         
  -4   5   9         38.82         -0.04        10.28 o                         
  -3   5   9          0.01          0.46         7.93 o                         
  -2   5   9         17.67         17.93         8.16 o                         
  -1   5   9          5.47          7.39         6.41 o                         
   0   5   9         14.79         11.92         6.89 o                         
   1   5   9         19.14         22.64        10.10 o                         
  -4   6   9         31.45         28.16        10.42 o                         
  -3   6   9          0.76          0.78         7.94 o                         
  -2   6   9          8.92         14.69         9.80 o                         
  -1   6   9          0.06          7.34         7.73 o                         
   0   6   9          0.47         -0.36         7.74 o                         
   0 -14  10          1.60         -8.34         8.34 o                         
   1 -14  10          5.84          1.85         8.69 o                         
  -2 -13  10          4.79          6.99         7.66 o                         
  -1 -13  10          1.14         -4.06         6.90 o                         
   0 -13  10         10.97          1.71         6.67 o                         
   1 -13  10         12.15         14.01         6.98 o                         
   2 -13  10          1.17          4.00         5.79 o                         
   3 -13  10          7.10         21.60         8.48 o                         
  -3 -12  10          0.00         -1.55         5.57 o                         
  -2 -12  10         31.62         35.95        11.42 o                         
  -1 -12  10          6.74          4.57         6.32 o                         
   0 -12  10          3.60          6.37         4.81 o                         
   1 -12  10         19.68         32.26         6.81 o                         
   2 -12  10          2.49          4.39         5.32 o                         
   3 -12  10          7.77          9.73         6.14 o                         
  -4 -11  10          2.22          0.64         6.30 o                         
  -3 -11  10          0.19          2.75         4.60 o                         
  -2 -11  10          2.82          0.77         4.19 o                         
  -1 -11  10          7.45         -1.25         4.46 o                         
   0 -11  10         19.10         18.55         5.71 o                         
   1 -11  10          3.83         10.14         4.83 o                         
   2 -11  10         65.73         58.92         6.80 o                         
   3 -11  10          2.71         -0.32         4.99 o                         
   4 -11  10         13.36         11.19         6.79 o                         
  -4 -10  10         13.61         15.28         5.90 o                         
  -3 -10  10         40.15         38.15        10.52 o                         
  -2 -10  10         17.51         19.70         4.77 o                         
  -1 -10  10         74.15         82.42         9.54 o                         
   0 -10  10         38.92         38.49        11.77 o                         
   1 -10  10          0.77         -0.77         3.13 o                         
   2 -10  10         11.48          2.86         4.82 o                         
   3 -10  10          0.00          7.73         5.63 o                         
   4 -10  10         22.15         14.85         6.35 o                         
  -5  -9  10         11.07         24.07         6.97 o                         
  -4  -9  10         43.86         64.30         8.20 o                         
  -3  -9  10         82.61         92.35         9.90 o                         
  -2  -9  10          4.00          4.93         3.93 o                         
  -1  -9  10        623.43        671.55        18.00 o                         
   0  -9  10         20.87         22.59         5.28 o                         
   1  -9  10         45.81         50.35         7.50 o                         
   2  -9  10         27.84         22.39         5.80 o                         
   3  -9  10          1.44          0.15         4.72 o                         
   4  -9  10          0.10         -4.90         4.90 o                         
   5  -9  10          0.31          5.80         6.74 o                         
  -5  -8  10          1.25          0.25         5.51 o                         
  -4  -8  10          1.69          2.48         5.09 o                         
  -3  -8  10        135.47        114.97        10.70 o                         
  -2  -8  10        209.50        231.28        12.99 o                         
  -1  -8  10         11.15         13.22         5.00 o                         
   0  -8  10         17.81         15.89         3.82 o                         
   1  -8  10        130.02        113.73        10.01 o                         
   2  -8  10          0.34          0.36         3.58 o                         
   3  -8  10         43.10         42.35         6.72 o                         
   4  -8  10          7.89          5.77         4.82 o                         
   5  -8  10         18.50         20.67         6.31 o                         
  -6  -7  10          0.51         -5.69        14.09 o                         
  -5  -7  10          1.42          2.55         5.04 o                         
  -4  -7  10          5.54          4.09         4.97 o                         
  -3  -7  10         44.25         32.15         6.14 o                         
  -2  -7  10        740.99        785.88        37.37 o                         
  -1  -7  10         88.70         90.93         7.06 o                         
   0  -7  10          3.17          2.17         2.35 o                         
   1  -7  10         46.29         38.77         5.84 o                         
   2  -7  10          4.31          4.26         3.03 o                         
   3  -7  10        117.59        128.16         8.74 o                         
   4  -7  10          7.67          5.03         4.78 o                         
   5  -7  10          0.81          0.17         5.14 o                         
  -6  -6  10          2.10          3.12        15.64 o                         
  -5  -6  10        111.32         87.60        12.32 o                         
  -4  -6  10        355.16        387.80        17.70 o                         
  -3  -6  10         48.07         52.80         7.50 o                         
  -2  -6  10        215.26        222.79        16.95 o                         
  -1  -6  10         47.65         50.03         5.04 o                         
   0  -6  10          8.96          7.60         2.80 o                         
   1  -6  10          0.92          2.73         2.78 o                         
   2  -6  10         10.57          9.48         3.75 o                         
   3  -6  10         15.96         19.44         4.29 o                         
   4  -6  10          0.76          6.49         4.82 o                         
   5  -6  10          0.55         11.47         6.69 o                         
  -6  -5  10          6.60          5.42         8.22 o                         
  -5  -5  10         17.28         10.09         7.55 o                         
  -4  -5  10         15.46         17.88         8.21 o                         
  -3  -5  10         14.54          3.69         3.79 o                         
  -2  -5  10         74.36         61.24         6.07 o                         
  -1  -5  10          0.93         -1.99         2.34 o                         
   0  -5  10          3.56          2.26         2.73 o                         
   1  -5  10         12.46         10.62         4.06 o                         
   2  -5  10         18.20         14.13         4.03 o                         
   3  -5  10          0.20          3.11         3.20 o                         
   4  -5  10         19.09         20.03         6.39 o                         
   5  -5  10         50.73         44.13         9.43 o                         
  -6  -4  10         64.17         57.70        10.91 o                         
  -5  -4  10          6.44         13.60         7.35 o                         
  -4  -4  10         28.74         13.50         6.71 o                         
  -3  -4  10          0.27          0.03         2.93 o                         
  -2  -4  10         46.27         46.27         5.22 o                         
  -1  -4  10        121.24        126.58         7.17 o                         
   0  -4  10         48.17         51.25         8.71 o                         
   1  -4  10         76.05         68.56         6.09 o                         
   2  -4  10        114.85        129.63         8.91 o                         
   3  -4  10          0.29          1.70         3.88 o                         
   4  -4  10         26.54         25.98         7.65 o                         
   5  -4  10         23.65         25.04        13.04 o                         
  -6  -3  10         37.76         38.08         9.36 o                         
  -5  -3  10          9.97         12.89         9.89 o                         
  -4  -3  10          0.80          0.53         4.40 o                         
  -3  -3  10        274.46        310.54        10.95 o                         
  -2  -3  10          3.39          3.53         2.75 o                         
  -1  -3  10         10.26         10.79         3.84 o                         
   0  -3  10        327.65        353.74        16.91 o                         
   1  -3  10        131.27        147.24        11.20 o                         
   2  -3  10         13.08          6.14         4.47 o                         
   3  -3  10         15.65          6.10         4.74 o                         
   4  -3  10          8.97          2.86         6.35 o                         
  -6  -2  10         59.76         64.43        10.12 o                         
  -5  -2  10         13.98          3.89         5.81 o                         
  -4  -2  10         13.83         11.50         6.20 o                         
  -3  -2  10        188.37        178.76        11.30 o                         
  -2  -2  10          4.74          7.69         2.80 o                         
  -1  -2  10          4.06          5.62         2.95 o                         
   0  -2  10        164.04        169.72        10.14 o                         
   1  -2  10          0.01          0.30         3.78 o                         
   2  -2  10          2.67         -1.30         4.03 o                         
   3  -2  10          0.15         -0.31         5.52 o                         
   4  -2  10          5.18          0.96         6.70 o                         
  -6  -1  10          7.73         12.54         7.58 o                         
  -5  -1  10          0.93         10.60         6.75 o                         
  -4  -1  10          8.73         13.73         5.83 o                         
  -3  -1  10         40.46         53.66         8.25 o                         
  -2  -1  10         13.23          7.32         4.33 o                         
  -1  -1  10          7.98          5.15         4.43 o                         
   0  -1  10          2.29          6.24         4.46 o                         
   1  -1  10          3.82          5.62         5.57 o                         
   2  -1  10          2.14          2.98         4.85 o                         
   3  -1  10         17.62         12.37         8.01 o                         
   4  -1  10         37.13         62.47        25.87 o                         
  -6   0  10          7.33          1.44         6.94 o                         
  -5   0  10         13.72          3.21         9.13 o                         
  -4   0  10        149.49        190.62        15.72 o                         
  -3   0  10         13.34         10.23         3.94 o                         
  -2   0  10          1.62         -3.73         3.83 o                         
  -1   0  10        599.00        653.95        25.51 o                         
   0   0  10         37.03         37.00         6.52 o                         
   1   0  10         50.09         54.81         9.59 o                         
   2   0  10          0.47          1.43         6.11 o                         
   3   0  10          0.77          8.47        10.03 o                         
  -6   1  10          0.06         -9.52        10.08 o                         
  -5   1  10          0.43         -1.41         5.16 o                         
  -4   1  10         29.99         32.84         7.98 o                         
  -3   1  10         15.60          6.48         4.76 o                         
  -2   1  10        485.67        533.36        24.29 o                         
  -1   1  10         27.90         29.17         6.44 o                         
   0   1  10         25.27         34.86         7.03 o                         
   1   1  10         39.64         24.31         9.56 o                         
   2   1  10          4.74         -1.69         6.68 o                         
   3   1  10         26.28         12.34        11.97 o                         
  -6   2  10          5.19          2.89         8.47 o                         
  -5   2  10          0.36          5.97        10.05 o                         
  -4   2  10         38.43         39.52         8.42 o                         
  -3   2  10         10.95          8.81         6.60 o                         
  -2   2  10        158.74        157.79        15.88 o                         
  -1   2  10          9.80          5.81         5.31 o                         
   0   2  10          4.61          3.77         4.53 o                         
   1   2  10         16.28         15.46         9.97 o                         
   2   2  10          2.38         -7.31         7.31 o                         
  -5   3  10         16.44         19.70        12.02 o                         
  -4   3  10         40.13         50.45        12.51 o                         
  -3   3  10         25.14         34.13         9.20 o                         
  -2   3  10          0.55          4.56         6.01 o                         
  -1   3  10          0.74         -1.00         4.74 o                         
   0   3  10         17.34         11.56         5.44 o                         
   1   3  10         18.12         25.88         8.77 o                         
   2   3  10          0.70         -6.43         8.73 o                         
  -5   4  10          5.80          7.13        11.84 o                         
  -4   4  10         22.73         31.54        23.98 o                         
  -3   4  10          0.65          6.86         7.52 o                         
  -2   4  10         25.06         25.56         7.82 o                         
  -1   4  10          1.54         14.32         7.43 o                         
   0   4  10          1.35         -5.37         6.06 o                         
   1   4  10          0.16         -8.61         8.61 o                         
  -4   5  10          5.71         -4.70        10.86 o                         
  -3   5  10          0.07          2.12         8.07 o                         
  -2   5  10          0.11          2.94         6.72 o                         
  -1   5  10          1.42          6.22         7.88 o                         
  -1 -13  11         23.92         21.06         9.28 o                         
   0 -13  11          2.22         -4.66         6.10 o                         
   1 -13  11          5.30         14.17         6.05 o                         
   2 -13  11         16.68         13.87         8.29 o                         
  -3 -12  11          4.44         21.83        20.45 o                         
  -2 -12  11         15.36         24.30        12.41 o                         
  -1 -12  11          0.59         -4.01         5.70 o                         
   0 -12  11          0.97          2.46         5.09 o                         
   1 -12  11         23.74         29.26         6.76 o                         
   2 -12  11          2.79          6.69         6.21 o                         
   3 -12  11         15.99         18.78         7.48 o                         
  -3 -11  11          2.17         -0.11         5.57 o                         
  -2 -11  11          0.22          4.22         5.84 o                         
  -1 -11  11          8.32         11.05         6.03 o                         
   0 -11  11          0.43          2.64         4.19 o                         
   1 -11  11         11.27         12.67         5.66 o                         
   2 -11  11          0.29          6.06         5.27 o                         
   3 -11  11          0.71          0.94         6.30 o                         
  -4 -10  11         37.99         47.17        12.28 o                         
  -3 -10  11          6.93          8.42         7.27 o                         
  -2 -10  11         93.74        106.73        12.56 o                         
  -1 -10  11          0.24         10.76         5.84 o                         
   0 -10  11        103.04        123.13         9.71 o                         
   1 -10  11         50.74         57.56         7.40 o                         
   2 -10  11          1.32          3.20         4.22 o                         
   3 -10  11         12.42         20.47        10.45 o                         
   4 -10  11          0.19          6.64         7.77 o                         
  -5  -9  11          2.20         22.69        14.78 o                         
  -4  -9  11          1.33          1.70         5.41 o                         
  -3  -9  11          0.56          0.67         4.70 o                         
  -2  -9  11          4.83         10.34         4.27 o                         
  -1  -9  11         45.70         51.71         7.55 o                         
   0  -9  11          0.06         -1.10         3.22 o                         
   1  -9  11         10.51         14.66         4.95 o                         
   2  -9  11         17.18         17.52        11.69 o                         
   3  -9  11          5.35          2.52         6.50 o                         
   4  -9  11          5.14         -2.80         8.16 o                         
  -5  -8  11         20.59         13.86         6.81 o                         
  -4  -8  11          0.03         -4.75         4.75 o                         
  -3  -8  11        242.12        260.58        15.52 o                         
  -2  -8  11         75.05         72.36         8.01 o                         
  -1  -8  11        110.81        103.49        11.29 o                         
   0  -8  11         47.36         44.42         5.72 o                         
   1  -8  11        101.94        100.31         9.65 o                         
   2  -8  11          0.84          5.41         4.61 o                         
   3  -8  11          0.76          0.05         5.08 o                         
   4  -8  11          0.00         -0.62         5.64 o                         
  -5  -7  11         32.30         24.92         7.18 o                         
  -4  -7  11        180.59        199.02        14.69 o                         
  -3  -7  11         40.13         47.78         6.99 o                         
  -2  -7  11         86.08         81.87         8.26 o                         
  -1  -7  11        110.01        106.52         7.91 o                         
   0  -7  11          8.37         -1.04         2.41 o                         
   1  -7  11         32.71         32.21         4.54 o                         
   2  -7  11        103.91        105.45         8.11 o                         
   3  -7  11         42.47         34.23         5.47 o                         
   4  -7  11          0.11          4.27         6.04 o                         
  -6  -6  11         11.35          9.88         9.62 o                         
  -5  -6  11         22.73         18.52         6.72 o                         
  -4  -6  11         73.26        102.58        15.09 o                         
  -3  -6  11         83.03         83.99        13.15 o                         
  -2  -6  11         11.98          2.53         4.06 o                         
  -1  -6  11         72.07         78.29         6.90 o                         
   0  -6  11         64.85         62.02         6.15 o                         
   1  -6  11         55.88         42.88        10.15 o                         
   2  -6  11          8.93          9.77         7.22 o                         
   3  -6  11          7.87          3.87         4.54 o                         
   4  -6  11          8.87          6.61         6.65 o                         
  -6  -5  11         47.97         31.30        10.39 o                         
  -5  -5  11         36.84         48.28        10.46 o                         
  -4  -5  11          0.14         -4.37         4.37 o                         
  -3  -5  11          6.68          9.41         4.69 o                         
  -2  -5  11          6.92         10.22         4.29 o                         
  -1  -5  11         27.82         24.00         4.39 o                         
   0  -5  11          3.93          3.77         4.79 o                         
   1  -5  11         68.13         58.45         9.06 o                         
   2  -5  11          0.46         -1.39         4.11 o                         
   3  -5  11         14.11         12.05         5.02 o                         
   4  -5  11          1.11          3.64         6.70 o                         
  -6  -4  11          7.14         18.04         9.15 o                         
  -5  -4  11          2.74          3.61         6.40 o                         
  -4  -4  11          3.59          0.75         3.68 o                         
  -3  -4  11          5.61          3.51         4.07 o                         
  -2  -4  11         22.32         17.62         3.95 o                         
  -1  -4  11         40.79         46.66         5.45 o                         
   0  -4  11         44.36         37.42         6.46 o                         
   1  -4  11          2.45         -1.67         3.78 o                         
   2  -4  11          3.11          6.00         4.13 o                         
   3  -4  11         13.18          8.54         5.42 o                         
   4  -4  11         18.70         19.18         8.17 o                         
  -6  -3  11          4.09         -6.00         6.00 o                         
  -5  -3  11         12.90         17.99         7.10 o                         
  -4  -3  11         24.94         23.71         6.08 o                         
  -3  -3  11          1.68          0.30         3.57 o                         
  -2  -3  11         49.79         61.59         6.47 o                         
  -1  -3  11          5.28          1.14         3.58 o                         
   0  -3  11         28.06         21.33         5.46 o                         
   1  -3  11         27.26         18.43         7.24 o                         
   2  -3  11         38.52         32.85         7.07 o                         
   3  -3  11         20.17         22.93         8.07 o                         
   4  -3  11          0.09         -2.52         8.15 o                         
  -6  -2  11          0.76         -3.95         6.96 o                         
  -5  -2  11          0.03          0.14         8.29 o                         
  -4  -2  11          3.94         -4.91         4.91 o                         
  -3  -2  11          0.16         -1.65         2.90 o                         
  -2  -2  11         12.26         14.49         5.99 o                         
  -1  -2  11         76.83         99.96        11.05 o                         
   0  -2  11         22.08         20.80         5.72 o                         
   1  -2  11          1.86          9.40         5.36 o                         
   2  -2  11         15.86         12.89         5.86 o                         
   3  -2  11          1.47         -5.60         6.34 o                         
  -6  -1  11         23.98         15.62         8.75 o                         
  -5  -1  11          2.29         10.46         8.27 o                         
  -4  -1  11         10.64          8.31         6.33 o                         
  -3  -1  11         11.98         18.70         4.41 o                         
  -2  -1  11         63.00         54.41        12.88 o                         
  -1  -1  11          0.56         -1.52         5.23 o                         
   0  -1  11         68.02         60.06         9.63 o                         
   1  -1  11          0.06         -4.23         4.23 o                         
   2  -1  11          0.28          9.19         5.44 o                         
   3  -1  11          5.80          6.52         7.63 o                         
  -6   0  11         32.45         20.92        14.00 o                         
  -5   0  11         12.10         17.24         7.60 o                         
  -4   0  11          0.54         -1.37         5.28 o                         
  -3   0  11         25.38         20.81         6.14 o                         
  -2   0  11         16.08         12.71         5.05 o                         
  -1   0  11        109.69         96.73        12.83 o                         
   0   0  11          3.65          0.57         5.42 o                         
   1   0  11          3.29          0.71         6.59 o                         
   2   0  11         46.73         66.76        11.60 o                         
   3   0  11          0.52          5.67        13.41 o                         
  -5   1  11          0.04          3.24        13.66 o                         
  -4   1  11         25.15         24.14         7.27 o                         
  -3   1  11        265.76        277.01        19.33 o                         
  -2   1  11         74.56         77.62        20.65 o                         
  -1   1  11         26.01         37.08        11.21 o                         
   0   1  11         15.79         12.21         6.56 o                         
   1   1  11          0.10         -4.68         6.25 o                         
   2   1  11         33.99         23.98        13.84 o                         
  -5   2  11          9.31          8.31        11.26 o                         
  -4   2  11         64.26         63.72        25.36 o                         
  -3   2  11         15.50         30.18         9.51 o                         
  -2   2  11          2.26         -1.35         6.41 o                         
  -1   2  11         60.85         58.29         8.79 o                         
   0   2  11          9.65         10.92         6.02 o                         
   1   2  11         32.17         32.69         8.38 o                         
  -4   3  11        122.24        114.86        19.04 o                         
  -3   3  11          1.39          9.62         8.02 o                         
  -2   3  11          6.41          1.67         7.81 o                         
  -1   3  11          0.02          0.83         5.98 o                         
   0   3  11          1.27          4.06         6.30 o                         
  -3   4  11          8.04          5.51         8.69 o                         
  -2   4  11          7.46          5.55         7.17 o                         
  -1   4  11          0.57          0.83         7.12 o                         
   0 -13  12          5.30          2.57         7.33 o                         
   1 -13  12          3.97          6.17         6.36 o                         
  -2 -12  12          4.21          3.36         7.25 o                         
  -1 -12  12          0.18          3.30         4.95 o                         
   0 -12  12         22.45         39.34         7.50 o                         
   1 -12  12          6.62         -1.94         5.40 o                         
   2 -12  12         36.81         33.45         7.88 o                         
  -3 -11  12          3.44          7.07         7.43 o                         
  -2 -11  12         14.70          9.51         5.90 o                         
  -1 -11  12          0.88          1.55         5.80 o                         
   0 -11  12          2.51          3.55         4.52 o                         
   1 -11  12          0.06          5.22         4.40 o                         
   2 -11  12         21.91         19.60         7.59 o                         
   3 -11  12         27.88         30.96         8.72 o                         
  -4 -10  12         35.75         37.10         8.36 o                         
  -3 -10  12          5.89          8.80         5.63 o                         
  -2 -10  12          1.49          4.52         5.77 o                         
  -1 -10  12         74.78         64.35        13.42 o                         
   0 -10  12          6.30          7.41         4.52 o                         
   1 -10  12          0.72          2.14         5.68 o                         
   2 -10  12          1.14          0.35         5.65 o                         
   3 -10  12          2.12          5.23         9.30 o                         
  -4  -9  12          1.33         -4.81         4.81 o                         
  -3  -9  12          1.06         -0.46         4.71 o                         
  -2  -9  12         47.64         36.68         6.35 o                         
  -1  -9  12          7.46         10.55         6.04 o                         
   0  -9  12          1.24         -1.16         4.20 o                         
   1  -9  12         43.86         51.16        16.31 o                         
   2  -9  12          0.02          3.49         7.08 o                         
   3  -9  12          0.02          7.68        12.53 o                         
  -5  -8  12         11.00          1.00         7.19 o                         
  -4  -8  12         12.51          9.71         5.95 o                         
  -3  -8  12        101.86         79.90         9.44 o                         
  -2  -8  12          6.20         -0.75         4.13 o                         
  -1  -8  12          0.50         -1.42         3.05 o                         
   0  -8  12         10.28          4.01         4.37 o                         
   1  -8  12         57.16         39.49        13.79 o                         
   2  -8  12          1.11          8.64         6.58 o                         
   3  -8  12          0.05          5.42         7.13 o                         
  -5  -7  12         71.33         64.94         9.92 o                         
  -4  -7  12        204.48        189.75        14.74 o                         
  -3  -7  12          3.67          9.09         5.46 o                         
  -2  -7  12         70.36         62.97         7.82 o                         
  -1  -7  12          6.26          2.37         3.05 o                         
   0  -7  12          3.98          3.27         3.83 o                         
   1  -7  12         51.42         46.32         6.64 o                         
   2  -7  12          6.54         -2.99         3.75 o                         
   3  -7  12          5.84          6.29         6.97 o                         
  -5  -6  12         74.45         62.57        10.40 o                         
  -4  -6  12         35.77         28.22         7.11 o                         
  -3  -6  12         39.89         46.74         7.19 o                         
  -2  -6  12         11.54          5.45         4.43 o                         
  -1  -6  12         22.68         12.26         4.08 o                         
   0  -6  12         57.99         57.92         7.69 o                         
   1  -6  12         17.30          6.20         4.42 o                         
   2  -6  12          0.00         -0.56         4.73 o                         
   3  -6  12         18.12         25.67         6.76 o                         
  -5  -5  12          8.61         -1.80         4.85 o                         
  -4  -5  12         11.06          1.39         4.87 o                         
  -3  -5  12         50.38         42.16         7.42 o                         
  -2  -5  12         45.79         38.06         6.59 o                         
  -1  -5  12         63.36         55.59         6.34 o                         
   0  -5  12        172.16        196.52        12.73 o                         
   1  -5  12         51.99         40.13         8.34 o                         
   2  -5  12         31.73         38.75         8.76 o                         
   3  -5  12         10.95         23.21         8.19 o                         
  -5  -4  12         29.21         25.88        11.71 o                         
  -4  -4  12          2.46         -0.46         4.70 o                         
  -3  -4  12         20.79         21.49         5.62 o                         
  -2  -4  12          8.71          8.40         4.84 o                         
  -1  -4  12         81.94         47.73         9.51 o                         
   0  -4  12         33.57         32.01         6.32 o                         
   1  -4  12         14.26         14.23         6.52 o                         
   2  -4  12          0.46         -2.87         4.35 o                         
   3  -4  12          0.57         11.53         7.56 o                         
  -5  -3  12         31.07         40.58        16.33 o                         
  -4  -3  12         16.88         17.82         7.02 o                         
  -3  -3  12          0.95          5.30         5.60 o                         
  -2  -3  12          0.25          1.65         4.70 o                         
  -1  -3  12         28.39         16.86         7.99 o                         
   0  -3  12          9.25          3.09         4.80 o                         
   1  -3  12         40.05         62.01         9.00 o                         
   2  -3  12         10.44          2.80         4.96 o                         
   3  -3  12         28.28         22.72         9.02 o                         
  -5  -2  12         24.24         12.94        14.19 o                         
  -4  -2  12          6.48          0.58         8.48 o                         
  -3  -2  12          7.04          2.54         5.57 o                         
  -2  -2  12          0.24         -1.92         5.80 o                         
  -1  -2  12         15.55          4.90         6.00 o                         
   0  -2  12          2.43          0.76         5.17 o                         
   1  -2  12         17.66         23.77         6.40 o                         
   2  -2  12         18.67         22.26         7.04 o                         
  -5  -1  12          3.35         -2.24         7.41 o                         
  -4  -1  12          9.92          0.52         9.71 o                         
  -3  -1  12         21.11         16.56         6.82 o                         
  -2  -1  12          8.97          3.64         6.29 o                         
  -1  -1  12         10.13         14.76         7.11 o                         
   0  -1  12         17.04         17.35         7.03 o                         
   1  -1  12         24.04         13.60         5.71 o                         
   2  -1  12          0.44          2.03        12.36 o                         
  -5   0  12          3.66          5.30         9.62 o                         
  -4   0  12         18.90          5.47         7.16 o                         
  -3   0  12         31.09         33.58         8.37 o                         
  -2   0  12         12.21          5.45        12.72 o                         
  -1   0  12         14.75         25.39         7.78 o                         
   0   0  12          0.10          6.40         7.17 o                         
   1   0  12         19.00         15.69         8.69 o                         
  -5   1  12         27.92         27.16        18.91 o                         
  -4   1  12          3.84          6.12         9.08 o                         
  -3   1  12         73.28         77.14        15.65 o                         
  -2   1  12          1.27          2.99         9.02 o                         
  -1   1  12         12.51         10.80        10.01 o                         
   0   1  12         11.89         11.67         7.83 o                         
   1   1  12         11.25         13.10        10.85 o                         
  -4   2  12         45.24         40.21        15.22 o                         
  -3   2  12          4.75          5.05         8.14 o                         
  -2   2  12          0.89         -2.24         9.20 o                         
  -1   2  12          0.97          8.26        10.27 o                         
   0   2  12         19.94         17.65        12.83 o                         
  -1 -12  13          3.12          2.39         6.85 o                         
   0 -12  13          1.66          3.11         6.03 o                         
   1 -12  13          0.08          5.30         6.28 o                         
  -2 -11  13         11.67         12.34         8.76 o                         
  -1 -11  13         54.46         58.97        10.68 o                         
   0 -11  13         14.36         22.26         8.43 o                         
   1 -11  13         10.18         17.10         7.14 o                         
   2 -11  13          0.00          1.76         8.27 o                         
  -3 -10  13         14.26         26.73        14.81 o                         
  -2 -10  13          4.57          3.02         5.77 o                         
  -1 -10  13          4.16          4.40         5.55 o                         
   0 -10  13          4.98          0.40         5.87 o                         
   1 -10  13         24.78         38.29         9.12 o                         
   2 -10  13          2.10         14.99         8.39 o                         
  -4  -9  13          0.03          5.23         6.56 o                         
  -3  -9  13          4.36         -0.76         5.16 o                         
  -2  -9  13          3.00         -1.08         7.69 o                         
  -1  -9  13          3.03          4.88         7.07 o                         
   0  -9  13         28.54         25.74         6.99 o                         
   1  -9  13          0.02         -2.16         6.31 o                         
   2  -9  13         52.19         88.02        13.02 o                         
  -4  -8  13          2.39          0.88         5.79 o                         
  -3  -8  13          0.86         -0.93         4.97 o                         
  -2  -8  13          1.08         -1.02         4.32 o                         
  -1  -8  13          0.94          1.01         4.47 o                         
   0  -8  13          0.23         -0.36         6.16 o                         
   1  -8  13         29.35         17.93         8.10 o                         
   2  -8  13         16.13         20.98         8.24 o                         
   3  -8  13          3.94         12.55         8.28 o                         
  -4  -7  13         19.79         40.73         8.22 o                         
  -3  -7  13         83.58        102.20        10.66 o                         
  -2  -7  13         51.65         37.92         9.26 o                         
  -1  -7  13         44.35         43.79         6.32 o                         
   0  -7  13         10.92         -3.77         6.00 o                         
   1  -7  13          9.65          5.24         4.96 o                         
   2  -7  13          4.26          5.83         5.57 o                         
   3  -7  13          3.11          8.95        11.45 o                         
  -5  -6  13         29.53         26.41         6.92 o                         
  -4  -6  13          0.51          0.90         4.83 o                         
  -3  -6  13          0.28         -4.20         4.20 o                         
  -2  -6  13         12.67         15.18         5.28 o                         
  -1  -6  13         53.48         52.70         6.63 o                         
   0  -6  13         11.83          4.20         5.31 o                         
   1  -6  13          5.62          6.24         5.26 o                         
   2  -6  13          0.11         -2.50         5.01 o                         
   3  -6  13          9.39         13.59         8.27 o                         
  -5  -5  13          0.55         -1.84         5.46 o                         
  -4  -5  13          9.21         23.02         6.85 o                         
  -3  -5  13         13.29         22.94         8.12 o                         
  -2  -5  13          0.00          2.29         5.34 o                         
  -1  -5  13         16.99         10.23         5.40 o                         
   0  -5  13         14.21         13.97         6.02 o                         
   1  -5  13          8.64          3.93         5.33 o                         
   2  -5  13          4.85          3.11         6.17 o                         
  -5  -4  13          1.37          0.46         8.56 o                         
  -4  -4  13         62.02         91.53        13.27 o                         
  -3  -4  13         48.80         50.96        12.17 o                         
  -2  -4  13         20.57         16.43         5.77 o                         
  -1  -4  13          2.77         -4.59         4.59 o                         
   0  -4  13          8.92          6.52         4.90 o                         
   1  -4  13          2.51         -0.33         5.05 o                         
   2  -4  13          8.97          7.11         5.86 o                         
  -5  -3  13          1.73         -2.24         7.70 o                         
  -4  -3  13         21.61         31.71         9.25 o                         
  -3  -3  13          0.86         -3.96         7.21 o                         
  -2  -3  13         37.71         28.07         6.98 o                         
  -1  -3  13         17.54         27.79         7.30 o                         
   0  -3  13          0.68          2.19         5.48 o                         
   1  -3  13          3.90         10.87         6.73 o                         
   2  -3  13          3.96          4.09         6.17 o                         
  -5  -2  13          0.00          1.59         8.32 o                         
  -4  -2  13          3.95         -1.86         7.23 o                         
  -3  -2  13          7.63         -1.64         7.28 o                         
  -2  -2  13          7.93          0.10         6.16 o                         
  -1  -2  13          9.27          7.32         6.04 o                         
   0  -2  13          1.17         -3.94         5.33 o                         
   1  -2  13         34.80         42.06         9.53 o                         
  -4  -1  13          0.59         -4.79         7.82 o                         
  -3  -1  13          1.01         -2.32         9.97 o                         
  -2  -1  13          0.07          1.12         8.61 o                         
  -1  -1  13          5.58         -7.49         8.61 o                         
   0  -1  13          0.86         -3.50         5.44 o                         
   1  -1  13          1.11          1.51         6.16 o                         
  -4   0  13         23.26          2.39         9.39 o                         
  -3   0  13         13.16         19.61        14.09 o                         
  -2   0  13          8.53          8.02        13.84 o                         
  -1   0  13          5.85          4.08         7.58 o                         
   0   0  13          0.12         -0.36         8.47 o                         
  -3   1  13         22.10         26.31         8.79 o                         
  -2   1  13          5.09         -2.25        16.33 o                         
  -1   1  13          1.95         -4.10         9.76 o                         
   0 -11  14         14.62         14.61        14.27 o                         
  -2 -10  14          4.55          8.83         7.68 o                         
  -1 -10  14         23.07         21.48         7.31 o                         
   0 -10  14          1.10          1.50         9.65 o                         
   1 -10  14         73.50        113.35        15.10 o                         
  -3  -9  14          3.03          4.49         7.23 o                         
  -2  -9  14         11.04         13.31         7.47 o                         
  -1  -9  14          0.95          2.86         5.69 o                         
   0  -9  14          2.45         -3.34         8.85 o                         
   1  -9  14          6.92         17.22         8.80 o                         
  -3  -8  14          8.04          0.68         6.03 o                         
  -2  -8  14          1.92         -1.23         4.71 o                         
  -1  -8  14         14.02          9.58         5.56 o                         
   0  -8  14         12.19         10.30         6.72 o                         
   1  -8  14          0.05         -1.71         6.86 o                         
  -3  -7  14          0.37          8.18         5.79 o                         
  -2  -7  14          0.04         -4.41         5.02 o                         
  -1  -7  14          1.63         -1.54         5.39 o                         
   0  -7  14         24.69         27.34         7.02 o                         
   1  -7  14          9.33          7.30         7.78 o                         
  -4  -6  14          0.02         12.69         9.24 o                         
  -3  -6  14          0.25          7.98         7.97 o                         
  -2  -6  14         39.62         42.98        10.74 o                         
  -1  -6  14          4.10          1.63         6.08 o                         
   0  -6  14         21.20         14.62         6.22 o                         
   1  -6  14          0.09         -2.99         5.43 o                         
  -4  -5  14          0.03         -3.56         7.81 o                         
  -3  -5  14         15.68         12.59         7.99 o                         
  -2  -5  14          0.89          3.64         5.31 o                         
  -1  -5  14          0.04          0.94         6.01 o                         
   0  -5  14          5.77          3.86         5.62 o                         
   1  -5  14          7.57         10.98         6.40 o                         
  -4  -4  14         11.24          9.37         9.75 o                         
  -3  -4  14         21.09         36.30         9.59 o                         
  -2  -4  14          3.70          7.83         5.65 o                         
  -1  -4  14         12.90          1.54         6.07 o                         
   0  -4  14          6.67         -1.13         5.96 o                         
   1  -4  14          2.51          2.64         6.38 o                         
  -4  -3  14          2.84         -8.26         8.26 o                         
  -3  -3  14         18.95         23.17         9.24 o                         
  -2  -3  14          0.84          3.97         7.07 o                         
  -1  -3  14         13.57          5.74         6.75 o                         
   0  -3  14          4.39          8.78         7.01 o                         
  -3  -2  14          5.75         19.33        13.55 o                         
  -2  -2  14          0.58         -2.81         8.21 o                         
  -1  -2  14          2.82         -6.60         6.60 o                         
   0  -2  14          6.31          9.45         7.93 o                         
  -2  -1  14          1.23         -9.76         9.76 o                         
  -1  -8  15          0.11         -2.02         8.24 o                         
  -2  -7  15          2.81          8.51         7.68 o                         
  -1  -7  15          0.40         12.16         9.01 o                         
   0  -7  15          4.45          1.02         8.87 o                         
  -2  -6  15          0.79          5.66         8.23 o                         
  -1  -6  15          0.05         -1.52         6.43 o                         
  -2  -5  15          9.94          8.59         6.96 o                         
  -1  -5  15          9.80          7.21         7.92 o                         
                                                                                
